# Supplementary material for: Two 3-amino-1H-pyrazol-2-ium salts containing organic anions, and an ortho­rhom­bic polymorph of 3-amino-1H-pyrazol-2-ium nitrate
Source: Acta Crystallogr E Crystallogr Commun. 2021 Jan 1;77(Pt 1):34–41. doi: 10.1107/S2056989020015959 (PMC7784047; doi:10.1107/S2056989020015959)
Supplement: Supplementary file 1 [file e-77-00034-sup1.cif]

##############################################################################
#                                                                            #
# This CIF contains the data in a paper accepted for publication in          #
# Acta Crystallographica Section E. It conforms to the requirements of       #
# Notes for Authors for Acta Crystallographica Section E, and has been       #
# peer reviewed under the auspices of the IUCr Commission on Journals.       #
#                                                                            #
# Full details of the Crystallographic Information File format               #
# are given in the paper "The Crystallographic Information File (CIF):       #
# a New Standard Archive File for Crystallography" by S. R. Hall, F. H.      #
# Allen and I. D. Brown [Acta Cryst. (1991), A47, 655-685].                  #
#                                                                            #
# The current version of the core CIF dictionary is obtainable from          #
# ftp://ftp.iucr.org/pub/cif_core.dic.                                       #
#                                                                            #
# Software is freely available for graphical display of the structure(s)     #
# in this CIF. For information consult the CIF software page                 #
# http://www.iucr.org/resources/cif/software.                                #
#                                                                            #
# This file may be used for bona fide research purposes within the           #
# scientific community so long as proper attribution is given to the journal # 
# article from which it was obtained.                                        #
#                                                                            #
##############################################################################
data_global
_audit_creation_method     'from SHELXL-2014'
_journal_date_recd_electronic     2020-11-11
_journal_date_accepted     2020-12-06
_journal_name_full     'Acta Crystallographica, Section E'
_journal_year     2021
_journal_volume     77
_journal_issue      1
_journal_page_first     34
_journal_page_last     41
_journal_paper_category     GO
_journal_paper_doi     10.1107/S2056989020015959
_journal_coeditor_code     DX2033
loop_
    _publ_contact_author_name
    _publ_contact_author_address
    _publ_contact_author_email
    'Yathirajan, Hemmige S.'
;  Department of Studies in Chemistry,
University of Mysore,
Manasagangotri, Mysuru-570 006,
India
;
 yathirajan@hotmail.com
_publ_contact_author_fax     ?
_publ_contact_author_phone     ?
_publ_section_title
;
Two 3-amino-1<i>H</i>-pyrazol-2-ium salts containing organic anions, and an
orthorhombic polymorph of 3-amino-1<i>H</i>-pyrazol-2-ium nitrate
;
loop_
    _publ_author_name
    _publ_author_footnote
    _publ_author_address
    'Archana, Sreeramapura D.' .
;  Department of Studies in Chemistry,
University of Mysore,
Manasagangotri, Mysuru-570 006,
India
;
    'Kavitha, Channappa N.' .
;  Department of Chemistry,
Maharani's Science College for Women,
Mysuru-570 001,
India
;
    'Yathirajan, Hemmige S.' .
;  Department of Studies in Chemistry,
University of Mysore,
Manasagangotri, Mysuru-570 006,
India
;
    'Foro, Sabine' .
; Institute of Materials Science,
Darmstadt University of Technology,
Alarich-Weiss-Strasse 2,
D-64287 Darmstadt,
Germany
;
    'Glidewell, Christopher' .
;    School of Chemistry, University of St Andrews,
     St Andrews, Fife KY16 9ST, UK
;
_publ_section_synopsis
;
The hydrogen-bonded assembly of 3-amino-1<i>H</i>-pyrazol-2-ium
3,5-dinitrobenzoate monohydrate and bis(3-amino-1<i>H</i>-pyrazol-2-ium)
fumarate fumaric acid is two-dimensional, but that in the orthorhombic form of
the simple salt 3-amino-1<i>H</i>-pyrazol-2-ium nitrate is three-dimensional.
;
data_I
_audit_creation_method     SHELXL-2014
_chemical_name_systematic
;
3-Amino-1<i>H</i>-pyrazol-2-ium 3,5-dinitrobenzoate monohydrate
;
_chemical_name_common     ?
_chemical_formula_moiety     'C7 H3 N2 O6 +, C3 H6 N3 -, H2 O'
_chemical_formula_sum     'C10 H11 N5 O7'
_chemical_formula_iupac     'C7 H3 N2 O6 +, C3 H6 N3 -, H2 O'
_chemical_formula_weight     313.24
_chemical_melting_point     ?
_space_group_crystal_system     triclinic
_space_group_name_H-M_alt     'P -1'
_space_group_name_Hall     '-P 1'
loop_
    _space_group_symop_operation_xyz
    'x, y, z'
    '-x, -y, -z'
_cell_length_a     6.6864(7)
_cell_length_b     8.1857(9)
_cell_length_c     12.6490(10)
_cell_angle_alpha     79.424(9)
_cell_angle_beta     85.583(9)
_cell_angle_gamma     75.586(9)
_cell_volume     658.78(12)
_cell_formula_units_Z     2
_cell_measurement_reflns_used     2812
_cell_measurement_theta_min     2.607
_cell_measurement_theta_max     27.808
_cell_measurement_temperature     296(2)
_exptl_crystal_description     plate
_exptl_crystal_colour     yellow
_exptl_crystal_size_max     0.500
_exptl_crystal_size_mid     0.400
_exptl_crystal_size_min     0.040
_exptl_crystal_density_diffrn     1.579
_exptl_crystal_density_meas     ?
_exptl_crystal_density_method     ?
_exptl_crystal_F_000     324
_exptl_absorpt_coefficient_mu     0.136
_exptl_absorpt_correction_type     multi-scan
_exptl_absorpt_process_details
;
(CrysAlis RED; Oxford Diffraction, 2009)
;
_exptl_absorpt_correction_T_min     0.886
_exptl_absorpt_correction_T_max     0.995
_diffrn_ambient_temperature     296(2)
_diffrn_source     'Enhance (Mo) X-ray Source'
_diffrn_radiation_type     MoK\a
_diffrn_radiation_wavelength     0.71073
_diffrn_radiation_monochromator     graphite
_diffrn_measurement_device_type
;
Oxford Diffraction Xcalibur with Sapphire CCD
;
_diffrn_measurement_method     '\w scans'
_diffrn_detector_area_resol_mean     ?
_diffrn_reflns_number     4597
_diffrn_reflns_av_R_equivalents     0.0139
_diffrn_reflns_av_unetI/netI     0.0225
_diffrn_reflns_theta_min     2.607
_diffrn_reflns_theta_max     27.542
_diffrn_reflns_theta_full     25.242
_diffrn_measured_fraction_theta_max     0.923
_diffrn_measured_fraction_theta_full     0.999
_diffrn_reflns_limit_h_min     -8
_diffrn_reflns_limit_h_max     8
_diffrn_reflns_limit_k_min     -5
_diffrn_reflns_limit_k_max     10
_diffrn_reflns_limit_l_min     -16
_diffrn_reflns_limit_l_max     16
_diffrn_standards_number     0
_diffrn_standards_interval_count     0
_diffrn_standards_interval_time     0
_diffrn_standards_decay_%     0
_refine_special_details     ?
_reflns_number_total     2805
_reflns_number_gt     2093
_reflns_threshold_expression     'I > 2\s(I)'
_refine_ls_structure_factor_coef     Fsqd
_refine_ls_matrix_type     full
_refine_ls_R_factor_all     0.0627
_refine_ls_R_factor_gt     0.0441
_refine_ls_wR_factor_gt     0.1047
_refine_ls_wR_factor_ref     0.1143
_refine_ls_goodness_of_fit_ref     1.041
_refine_ls_restrained_S_all     1.041
_refine_ls_number_reflns     2805
_refine_ls_number_parameters     217
_refine_ls_number_restraints     0
_refine_ls_hydrogen_treatment     mixed
_refine_ls_weighting_scheme     calc
_refine_ls_weighting_details
              'w=1/[\s^2^(Fo^2^)+(0.0501P)^2^+0.2176P] where P=(Fo^2^+2Fc^2^)/3'
_atom_sites_solution_hydrogens     mixed
_atom_sites_solution_primary     difmap
_atom_sites_solution_secondary     ?
_refine_ls_shift/su_max     0.000
_refine_ls_shift/su_mean     0.000
_refine_diff_density_max     0.214
_refine_diff_density_min     -0.233
_refine_ls_extinction_method     none
_refine_ls_extinction_coef     .
loop_
    _atom_type_symbol
    _atom_type_description
    _atom_type_scat_dispersion_real
    _atom_type_scat_dispersion_imag
    _atom_type_scat_source
    'C' 'C' 0.0033 0.0016
                         'International Tables Vol C Tables 4.2.6.8 and 6.1.1.4'
    'H' 'H' 0.0000 0.0000
                         'International Tables Vol C Tables 4.2.6.8 and 6.1.1.4'
    'N' 'N' 0.0061 0.0033
                         'International Tables Vol C Tables 4.2.6.8 and 6.1.1.4'
    'O' 'O' 0.0106 0.0060
                         'International Tables Vol C Tables 4.2.6.8 and 6.1.1.4'
_computing_data_collection
;
CrysAlis CCD (Oxford Diffraction, 2009)
;
_computing_cell_refinement
;
CrysAlis RED (Oxford Diffraction, 2009)
;
_computing_data_reduction
;
CrysAlis RED (Oxford Diffraction, 2009)
;
_computing_structure_solution
;
SHELXT (Sheldrick, 2015a)
;
_computing_structure_refinement
;
SHELXL-2014 (Sheldrick, 2015b)
;
_computing_molecular_graphics
;
PLATON (Spek, 2020)
;
_computing_publication_material
;
SHELXL-2014 (Sheldrick, 2015b) and PLATON (Spek, 2020)
;
loop_
    _atom_site_type_symbol
    _atom_site_label
    _atom_site_fract_x
    _atom_site_fract_y
    _atom_site_fract_z
    _atom_site_U_iso_or_equiv
    _atom_site_adp_type
    _atom_site_calc_flag
    _atom_site_occupancy
    _atom_site_disorder_assembly
    _atom_site_disorder_group
    N N11 0.1394(3) 0.94340(19) 0.24519(12) 0.0395(4) Uani d 1 . .
    H H11 0.113(3) 1.014(3) 0.2934(17) 0.047 Uiso d 1 . .
    N N12 0.1901(2) 0.77011(18) 0.27559(11) 0.0341(3) Uani d 1 . .
    H H12 0.208(3) 0.716(2) 0.3528(16) 0.041 Uiso d 1 . .
    C C13 0.2255(3) 0.6994(2) 0.18655(13) 0.0337(4) Uani d 1 . .
    C C14 0.1959(3) 0.8317(2) 0.09726(14) 0.0427(4) Uani d 1 . .
    H H14 0.2097 0.8204 0.0250 0.051 Uiso calc 1 . .
    C C15 0.1428(3) 0.9803(2) 0.13825(15) 0.0449(5) Uani d 1 . .
    H H15 0.1136 1.0900 0.0978 0.054 Uiso calc 1 . .
    N N131 0.2838(3) 0.5283(2) 0.19133(15) 0.0499(5) Uani d 1 . .
    H H131 0.293(4) 0.462(3) 0.255(2) 0.060 Uiso d 1 . .
    H H132 0.293(4) 0.493(3) 0.134(2) 0.060 Uiso d 1 . .
    C C21 0.2746(3) 0.3820(2) 0.60721(13) 0.0309(4) Uani d 1 . .
    C C22 0.3285(3) 0.2041(2) 0.62773(14) 0.0344(4) Uani d 1 . .
    H H22 0.3511 0.1424 0.5713 0.041 Uiso calc 1 . .
    C C23 0.3480(3) 0.1200(2) 0.73307(14) 0.0346(4) Uani d 1 . .
    C C24 0.3153(3) 0.2053(2) 0.81972(14) 0.0347(4) Uani d 1 . .
    H H24 0.3301 0.1471 0.8901 0.042 Uiso calc 1 . .
    C C25 0.2594(3) 0.3818(2) 0.79622(13) 0.0335(4) Uani d 1 . .
    C C26 0.2404(3) 0.4721(2) 0.69249(13) 0.0335(4) Uani d 1 . .
    H H26 0.2052 0.5911 0.6799 0.040 Uiso calc 1 . .
    C C27 0.2520(3) 0.4756(2) 0.49231(13) 0.0335(4) Uani d 1 . .
    O O21 0.2332(2) 0.63592(15) 0.47770(10) 0.0440(3) Uani d 1 . .
    O O22 0.2511(2) 0.39164(17) 0.42035(10) 0.0500(4) Uani d 1 . .
    N N23 0.4084(3) -0.0685(2) 0.75456(14) 0.0476(4) Uani d 1 . .
    O O23 0.4093(4) -0.14396(19) 0.67999(14) 0.0821(6) Uani d 1 . .
    O O24 0.4524(3) -0.13973(19) 0.84632(13) 0.0700(5) Uani d 1 . .
    N N25 0.2209(3) 0.4769(2) 0.88647(12) 0.0452(4) Uani d 1 . .
    O O25 0.2652(3) 0.3964(2) 0.97622(12) 0.0811(6) Uani d 1 . .
    O O26 0.1477(3) 0.63024(19) 0.86825(12) 0.0647(5) Uani d 1 . .
    O O31 0.0837(3) 1.1210(2) 0.41012(14) 0.0608(5) Uani d 1 . .
    H H31 0.140(5) 1.208(4) 0.409(2) 0.091 Uiso d 1 . .
    H H32 -0.017(5) 1.144(4) 0.440(3) 0.091 Uiso d 1 . .
loop_
    _atom_site_aniso_label
    _atom_site_aniso_U_11
    _atom_site_aniso_U_22
    _atom_site_aniso_U_33
    _atom_site_aniso_U_12
    _atom_site_aniso_U_13
    _atom_site_aniso_U_23
    N11 0.0506(10) 0.0299(8) 0.0369(8) -0.0063(7) -0.0022(7) -0.0071(6)
    N12 0.0438(9) 0.0300(7) 0.0283(7) -0.0085(6) -0.0021(6) -0.0045(6)
    C13 0.0346(9) 0.0390(9) 0.0286(8) -0.0084(7) -0.0026(7) -0.0088(7)
    C14 0.0484(12) 0.0495(11) 0.0282(9) -0.0092(9) -0.0051(8) -0.0038(8)
    C15 0.0502(12) 0.0409(11) 0.0384(10) -0.0082(9) -0.0069(8) 0.0049(8)
    N131 0.0781(13) 0.0369(9) 0.0348(9) -0.0079(8) -0.0033(9) -0.0135(7)
    C21 0.0326(9) 0.0321(9) 0.0287(8) -0.0090(7) -0.0019(7) -0.0050(6)
    C22 0.0385(10) 0.0327(9) 0.0332(9) -0.0078(7) -0.0004(7) -0.0100(7)
    C23 0.0346(10) 0.0276(8) 0.0395(9) -0.0056(7) -0.0012(7) -0.0027(7)
    C24 0.0352(10) 0.0375(9) 0.0292(8) -0.0082(7) -0.0026(7) 0.0001(7)
    C25 0.0356(10) 0.0375(9) 0.0293(8) -0.0086(7) -0.0014(7) -0.0106(7)
    C26 0.0384(10) 0.0272(8) 0.0337(9) -0.0055(7) -0.0021(7) -0.0047(7)
    C27 0.0372(10) 0.0350(9) 0.0287(8) -0.0098(7) -0.0007(7) -0.0053(7)
    O21 0.0691(9) 0.0320(7) 0.0302(6) -0.0130(6) -0.0038(6) -0.0016(5)
    O22 0.0813(11) 0.0418(7) 0.0299(7) -0.0185(7) -0.0023(6) -0.0082(6)
    N23 0.0546(11) 0.0311(8) 0.0531(10) -0.0081(7) 0.0028(8) -0.0018(7)
    O23 0.1407(18) 0.0345(8) 0.0655(11) -0.0093(9) 0.0088(11) -0.0153(8)
    O24 0.0983(14) 0.0407(8) 0.0623(10) -0.0127(8) -0.0172(9) 0.0144(7)
    N25 0.0543(11) 0.0494(10) 0.0346(8) -0.0127(8) 0.0017(7) -0.0148(7)
    O25 0.1324(17) 0.0746(12) 0.0301(8) -0.0065(11) -0.0122(9) -0.0142(7)
    O26 0.0950(13) 0.0461(9) 0.0547(9) -0.0108(8) 0.0045(8) -0.0243(7)
    O31 0.0825(13) 0.0466(9) 0.0590(10) -0.0185(9) -0.0006(8) -0.0201(7)
_geom_special_details
;
 All esds (except the esd in the dihedral angle between two l.s. planes)
 are estimated using the full covariance matrix.  The cell esds are taken
 into account individually in the estimation of esds in distances, angles
 and torsion angles; correlations between esds in cell parameters are only
 used when they are defined by crystal symmetry.  An approximate (isotropic)
 treatment of cell esds is used for estimating esds involving l.s. planes.
;
loop_
    _geom_bond_atom_site_label_1
    _geom_bond_atom_site_label_2
    _geom_bond_site_symmetry_2
    _geom_bond_distance
    _geom_bond_publ_flag
    N11 C15 . 1.331(2) ?
    N11 N12 . 1.362(2) ?
    N11 H11 . 0.89(2) ?
    N12 C13 . 1.338(2) ?
    N12 H12 . 0.999(19) ?
    C13 N131 . 1.348(2) ?
    C13 C14 . 1.402(2) ?
    C14 C15 . 1.365(3) ?
    C14 H14 . 0.9300 ?
    C15 H15 . 0.9300 ?
    N131 H131 . 0.88(2) ?
    N131 H132 . 0.82(3) ?
    C21 C26 . 1.389(2) ?
    C21 C22 . 1.390(2) ?
    C21 C27 . 1.513(2) ?
    C22 C23 . 1.383(2) ?
    C22 H22 . 0.9300 ?
    C23 C24 . 1.380(2) ?
    C23 N23 . 1.473(2) ?
    C24 C25 . 1.380(2) ?
    C24 H24 . 0.9300 ?
    C25 C26 . 1.381(2) ?
    C25 N25 . 1.468(2) ?
    C26 H26 . 0.9300 ?
    C27 O22 . 1.238(2) ?
    C27 O21 . 1.267(2) ?
    N23 O23 . 1.217(2) ?
    N23 O24 . 1.222(2) ?
    N25 O26 . 1.214(2) ?
    N25 O25 . 1.221(2) ?
    O31 H31 . 0.89(3) ?
    O31 H32 . 0.74(3) ?
loop_
    _geom_angle_atom_site_label_1
    _geom_angle_atom_site_label_2
    _geom_angle_atom_site_label_3
    _geom_angle_site_symmetry_1
    _geom_angle_site_symmetry_3
    _geom_angle
    _geom_angle_publ_flag
    C15 N11 N12 . . 108.82(15) ?
    C15 N11 H11 . . 129.5(13) ?
    N12 N11 H11 . . 121.7(13) ?
    C13 N12 N11 . . 108.10(14) ?
    C13 N12 H12 . . 130.2(11) ?
    N11 N12 H12 . . 121.5(11) ?
    N12 C13 N131 . . 121.65(16) ?
    N12 C13 C14 . . 108.13(15) ?
    N131 C13 C14 . . 130.21(17) ?
    C15 C14 C13 . . 105.77(16) ?
    C15 C14 H14 . . 127.1 ?
    C13 C14 H14 . . 127.1 ?
    N11 C15 C14 . . 109.19(16) ?
    N11 C15 H15 . . 125.4 ?
    C14 C15 H15 . . 125.4 ?
    C13 N131 H131 . . 118.8(15) ?
    C13 N131 H132 . . 116.5(17) ?
    H131 N131 H132 . . 124(2) ?
    C26 C21 C22 . . 119.64(15) ?
    C26 C21 C27 . . 120.66(15) ?
    C22 C21 C27 . . 119.70(15) ?
    C23 C22 C21 . . 119.19(16) ?
    C23 C22 H22 . . 120.4 ?
    C21 C22 H22 . . 120.4 ?
    C24 C23 C22 . . 122.72(15) ?
    C24 C23 N23 . . 118.18(15) ?
    C22 C23 N23 . . 119.10(16) ?
    C23 C24 C25 . . 116.41(15) ?
    C23 C24 H24 . . 121.8 ?
    C25 C24 H24 . . 121.8 ?
    C24 C25 C26 . . 123.17(15) ?
    C24 C25 N25 . . 117.91(15) ?
    C26 C25 N25 . . 118.91(15) ?
    C25 C26 C21 . . 118.86(15) ?
    C25 C26 H26 . . 120.6 ?
    C21 C26 H26 . . 120.6 ?
    O22 C27 O21 . . 125.03(16) ?
    O22 C27 C21 . . 118.32(15) ?
    O21 C27 C21 . . 116.64(14) ?
    O23 N23 O24 . . 123.95(17) ?
    O23 N23 C23 . . 117.99(17) ?
    O24 N23 C23 . . 118.06(17) ?
    O26 N25 O25 . . 123.56(17) ?
    O26 N25 C25 . . 118.69(15) ?
    O25 N25 C25 . . 117.74(16) ?
    H31 O31 H32 . . 104(3) ?
loop_
    _geom_torsion_atom_site_label_1
    _geom_torsion_atom_site_label_2
    _geom_torsion_atom_site_label_3
    _geom_torsion_atom_site_label_4
    _geom_torsion_site_symmetry_1
    _geom_torsion_site_symmetry_2
    _geom_torsion_site_symmetry_3
    _geom_torsion_site_symmetry_4
    _geom_torsion
    _geom_torsion_publ_flag
    C15 N11 N12 C13 . . . . 0.1(2) ?
    N11 N12 C13 N131 . . . . 178.47(17) ?
    N11 N12 C13 C14 . . . . -0.1(2) ?
    N12 C13 C14 C15 . . . . 0.1(2) ?
    N131 C13 C14 C15 . . . . -178.3(2) ?
    N12 N11 C15 C14 . . . . 0.0(2) ?
    C13 C14 C15 N11 . . . . 0.0(2) ?
    C26 C21 C22 C23 . . . . -0.3(3) ?
    C27 C21 C22 C23 . . . . -179.78(16) ?
    C21 C22 C23 C24 . . . . 0.3(3) ?
    C21 C22 C23 N23 . . . . -179.00(16) ?
    C22 C23 C24 C25 . . . . 0.5(3) ?
    N23 C23 C24 C25 . . . . 179.83(15) ?
    C23 C24 C25 C26 . . . . -1.4(3) ?
    C23 C24 C25 N25 . . . . 179.28(16) ?
    C24 C25 C26 C21 . . . . 1.4(3) ?
    N25 C25 C26 C21 . . . . -179.30(15) ?
    C22 C21 C26 C25 . . . . -0.5(3) ?
    C27 C21 C26 C25 . . . . 178.99(15) ?
    C26 C21 C27 O22 . . . . -168.58(17) ?
    C22 C21 C27 O22 . . . . 10.9(3) ?
    C26 C21 C27 O21 . . . . 10.7(2) ?
    C22 C21 C27 O21 . . . . -169.82(16) ?
    C24 C23 N23 O23 . . . . 170.02(19) ?
    C22 C23 N23 O23 . . . . -10.7(3) ?
    C24 C23 N23 O24 . . . . -9.2(3) ?
    C22 C23 N23 O24 . . . . 170.15(18) ?
    C24 C25 N25 O26 . . . . -171.16(18) ?
    C26 C25 N25 O26 . . . . 9.5(3) ?
    C24 C25 N25 O25 . . . . 9.0(3) ?
    C26 C25 N25 O25 . . . . -170.37(19) ?
loop_
    _geom_hbond_atom_site_label_D
    _geom_hbond_atom_site_label_H
    _geom_hbond_atom_site_label_A
    _geom_hbond_site_symmetry_A
    _geom_hbond_distance_DH
    _geom_hbond_distance_HA
    _geom_hbond_distance_DA
    _geom_hbond_angle_DHA
    _geom_hbond_publ_flag
    O31 H31 O22 1_565 0.88(3) 1.87(3) 2.746(2) 175(3) no
    O31 H32 O21 2_576 0.75(4) 2.36(3) 2.989(2) 143(3) no
    N131 H131 O22 . 0.88(2) 2.08(2) 2.920(2) 159(2) no
    N131 H132 O25 1_554 0.82(2) 2.31(3) 3.128(2) 171(3) no
    N11 H11 O31 . 0.89(2) 1.83(2) 2.707(2) 169(2) no
    N12 H12 O21 . 1.00(2) 1.60(2) 2.5981(19) 177.9(18) no
    N12 H12 O22 . 1.00(2) 2.586(17) 3.244(2) 123.3(13) no
_shelx_space_group_comment
;
The symmetry employed for this shelxl refinement is uniquely defined
by the following loop, which should always be used as a source of
symmetry information in preference to the above space-group names.
They are only intended as comments.
;
_shelx_estimated_absorpt_T_min     0.935
_shelx_estimated_absorpt_T_max     0.995
_shelx_hkl_file
;
   0   0  -2 57518.4 438.503   5
   0   0  -2 58832.5 118.544   2
   0   0  -3 58479.8 139.997   5
   0   0  -3 58371.6 148.472   2
   0   0  -4 2926.82 41.2379   2
   0   0  -4 2929.01 39.3785   5
   0   0  -5 649.801 28.2095   5
   0   0  -5 648.618 28.7469   2
   0   0  -6 86.7037 25.0084   2
   0   0  -6 68.3042 25.2216   5
   0   0  -7 12861.9 109.040   2
   0   0  -7 11840.5 50.7970   0
   0   0  -7 12631.9 100.952   5
   0   0  -8 4781.78 71.2233   5
   0   0  -8 4338.32 72.5840   2
   0   0  -9 1409.22 51.3877   2
   0   0  -9 1327.75 51.6179   5
   0   0 -10 5402.47 93.6212   2
   0   0 -10 5145.71 87.4431   5
   0   0 -11 324.201 46.4508   2
   0   0 -11 373.277 46.7873   5
   0   0 -12 148.942 46.0773   2
   0   0 -12 193.166 46.1097   5
   0   0 -13 2597.24 80.7035   5
   0   0 -13 2554.40 84.6517   2
   0   0 -14 912.446 61.5696   5
   0   0 -14 1127.49 67.8637   2
   0   0 -15 56.0158 54.1789   2
   0   0 -16 403.190 66.5961   2
   0   1 -15 137.794 56.6142   2
   0   1 -14-12.7798 51.8367   5
   0   1 -14 101.141 49.8725   2
   0   1 -13 184.835 51.2719   5
   0   1 -13 165.552 46.9075   2
   0   1 -12 438.646 53.8208   2
   0   1 -12 460.481 52.8993   5
   0   1 -11 3521.39 81.5893   5
   0   1 -11 3057.39 81.5270   2
   0   1 -10-9.78060 38.9429   5
   0   1 -10 3.12401 36.9377   2
   0   1  -9 828.160 46.6464   2
   0   1  -9 833.481 44.3492   5
   0   1  -8 5860.32 87.9217   2
   0   1  -8 5839.37 80.3658   5
   0   1  -7 409.773 17.9260   0
   0   1  -7 424.683 34.5700   2
   0   1  -7 390.113 33.5426   5
   0   1  -6 44814.5 127.284   0
   0   1  -6 45254.7 197.336   2
   0   1  -6 43604.4 186.031   5
   0   1  -5 13520.0 100.698   2
   0   1  -5 12834.8 72.0898   6
   0   1  -5 13474.0 90.9967   5
   0   1  -5 12882.2 66.1263   0
   0   1  -4 652.181 28.7393   2
   0   1  -4 601.830 17.8760   6
   0   1  -4 702.487 26.3527   5
   0   1  -3 43622.1 147.551   2
   0   1  -3 43277.0 125.821   5
   0   1  -3 43400.4 112.591   6
   0   1  -2 103794. 652.948   5
   0   1  -2 103031. 201.082   2
   0   1  -2 100387. 630.947   6
   0   1  -1 21075.7 64.1729   0
   0   1  -1 20946.2 82.7657   2
   0   1   0 17124.8 52.5458   0
   0  -1  -1 50046.7 331.542   0
   0   1   1 49663.6 332.185   0
   0  -1  -2 36429.1 85.9071   5
   0   1   2 36695.5 122.546   3
   0  -1  -2 36568.8 107.839   2
   0  -1  -2 35939.6 270.184   0
   0  -1  -3 27.4481 16.9132   5
   0  -1  -3 33.8271 17.0981   2
   0  -1  -4 34.8458 16.3176   5
   0  -1  -4 32.0709 17.4346   2
   0  -1  -5 4085.98 52.6135   2
   0  -1  -5 4088.36 50.1232   5
   0  -1  -6 1466.06 39.2705   5
   0  -1  -6 1646.47 41.1948   2
   0  -1  -7 5205.12 71.9904   2
   0  -1  -7 5482.14 68.9680   5
   0  -1  -8 89.7853 27.7802   2
   0  -1  -8 128.053 30.9147   5
   0  -1  -9 162.814 35.4408   2
   0  -1  -9 193.774 35.7578   5
   0  -1 -10 49521.5 261.841   2
   0  -1 -10 50051.6 246.328   5
   0  -1 -11 9269.17 127.283   2
   0  -1 -11 9863.42 121.820   5
   0  -1 -12 11633.7 148.875   2
   0  -1 -12 11349.9 138.099   5
   0  -1 -13 3767.49 96.1904   2
   0  -1 -14 168.347 51.3751   2
   0  -1 -15 145.711 46.8738   2
   0   2 -14 49.1141 46.7369   2
   0   2 -14 29.9242 52.1832   5
   0   2 -13 573.990 58.7222   5
   0   2 -13 696.182 64.2867   2
   0   2 -12 1090.70 61.4612   5
   0   2 -12 1013.59 63.8315   2
   0   2 -11 162.324 45.3112   5
   0   2 -11 227.050 45.3889   2
   0   2 -10 23.5051 39.1716   5
   0   2 -10 13.2588 42.5822   2
   0   2  -9 1374.40 53.3618   5
   0   2  -9 1413.33 59.4948   2
   0   2  -8 2331.48 58.3626   5
   0   2  -8 2268.65 64.2252   2
   0   2  -7 19765.9 153.654   2
   0   2  -7 20178.5 105.761   0
   0   2  -7 19967.4 140.921   5
   0   2  -6 3512.64 68.2178   2
   0   2  -6 3703.14 50.9042   6
   0   2  -6 3792.51 46.8752   0
   0   2  -6 3675.77 58.3808   5
   0   2  -5 4124.42 47.2671   0
   0   2  -5 4186.92 68.7228   2
   0   2  -5 4167.30 56.6207   5
   0   2  -5 4226.65 51.5143   6
   0   2  -4 45.9006 14.7235   6
   0   2  -4 49.5711 28.6842   2
   0   2  -4 69.1322 16.5057   0
   0   2  -4 53.7330 20.1415   5
   0   2  -3 3274.90 43.2561   6
   0   2  -3 3388.70 55.6258   2
   0   2  -3 3499.05 42.4372   5
   0   2  -3 3591.01 41.2734   0
   0   2  -2 5090.55 47.1166   0
   0   2  -2 5241.36 43.7891   5
   0   2  -2 5160.97 51.3450   6
   0   2  -2 5147.24 62.0961   2
   0   2  -1 18400.5 107.308   2
   0   2  -1 18404.2 71.2549   5
   0   2  -1 18416.0 80.8882   0
   0   2   0 21302.1 83.2029   0
   0   2   0 21172.7 119.655   3
   0   2   0 21640.4 112.425   2
   0   2   1 4935.23 55.2847   2
   0  -2  -1 5201.94 42.2771   0
   0   2   1 5119.53 63.2686   3
   0   2   1 5032.26 41.3176   0
   0  -2  -2 5650.70 41.7977   0
   0   2   2 5518.88 66.5421   3
   0   2   2 5697.39 42.8181   0
   0  -2  -3 8964.98 49.3626   0
   0   2   3 8900.34 85.2508   3
   0   2   4 18309.1 124.741   3
   0  -2  -4 18064.0 65.4929   0
   0  -2  -5 2026.33 43.5537   2
   0  -2  -5 1978.23 22.3026   0
   0   2   5 2053.87 51.1528   3
   0  -2  -6 16320.2 56.3586   0
   0   2   6 16509.4 136.035   3
   0  -2  -6 16354.6 117.701   2
   0  -2  -6 17123.8 106.094   5
   0  -2  -7 21353.8 144.178   2
   0   2   7 21186.9 162.174   3
   0  -2  -7 20754.3 130.211   5
   0  -2  -8 3045.03 60.0748   5
   0  -2  -8 3241.69 65.5543   2
   0  -2  -9 5024.85 77.6027   5
   0  -2  -9 5258.85 87.7304   2
   0  -2 -10 35.7890 37.7195   2
   0  -2 -11 22185.4 199.308   2
   0  -2 -12 2150.01 78.1738   2
   0  -2 -13 1585.11 74.3195   2
   0   2  14 14.7599 46.4913   3
   0   2  15 6.58479 46.5841   3
   0   2  16-23.5026 45.3381   3
   0   3 -14-9.03050 53.2675   5
   0   3 -14-48.1405 52.7159   2
   0   3 -13-1.30122 44.5901   2
   0   3 -13-0.89568 44.7529   5
   0   3 -12 85.6129 52.8116   2
   0   3 -12 15.5075 45.1908   5
   0   3 -11 4697.42 95.2195   5
   0   3 -11 4733.85 109.542   2
   0   3 -10 1727.74 63.5725   5
   0   3 -10 1695.54 73.5081   2
   0   3  -9 202.752 47.0858   2
   0   3  -9 216.056 40.4653   5
   0   3  -8 5220.09 82.3820   5
   0   3  -8 4828.43 94.3330   2
   0   3  -7 979.680 43.0985   5
   0   3  -7 951.493 53.4854   2
   0   3  -7 951.086 33.4840   0
   0   3  -6 3338.64 75.5856   2
   0   3  -6 3398.45 51.7423   0
   0   3  -6 3436.33 59.6985   5
   0   3  -6 3376.37 56.3327   6
   0   3  -5 621.154 29.2744   6
   0   3  -5 635.966 31.9230   5
   0   3  -5 646.462 28.6162   0
   0   3  -5 611.142 42.1443   2
   0   3  -4 538.112 27.3120   6
   0   3  -4 557.646 24.5878   0
   0   3  -4 545.222 27.9587   5
   0   3  -4 490.109 38.7504   2
   0   3  -3 72.2963 19.0985   0
   0   3  -3 94.8484 31.1380   2
   0   3  -3 97.2927 19.5746   5
   0   3  -3 78.6279 20.8859   6
   0   3  -2 501.044 35.6807   2
   0   3  -2 502.712 27.0283   6
   0   3  -2 496.680 21.2272   5
   0   3  -2 492.001 24.9769   0
   0   3  -1 7400.75 85.9044   2
   0   3  -1 7443.10 95.1328   3
   0   3  -1 7506.86 52.9319   5
   0   3  -1 7501.58 64.7012   0
   0   3   0 27261.6 116.236   0
   0   3   0 27354.9 94.5072   5
   0   3   0 27306.6 152.592   2
   0   3   0 27076.4 166.001   3
   0   3   1 8858.09 70.3885   1
   0   3   1 8843.13 88.0911   2
   0   3   1 8890.40 98.2840   3
   0   3   1 9149.32 66.9936   0
   0   3   2 25807.3 167.501   3
   0  -3  -2 26596.5 111.488   0
   0   3   2 26053.4 110.867   5
   0   3   2 25660.2 108.928   0
   0   3   3 17386.0 141.061   3
   0  -3  -3 17513.7 87.2413   0
   0  -3  -4 18334.1 86.3627   0
   0   3   4 17719.8 146.835   3
   0   3   5 26164.7 182.363   3
   0  -3  -5 26103.2 99.3217   0
   0   3   6 1181.51 50.6081   3
   0  -3  -6 1221.43 24.2043   0
   0   3   7 1182.43 51.8662   3
   0   3   8 72.5865 35.6352   3
   0  -3  -9 3045.84 74.1951   2
   0   3   9 3058.16 80.8860   3
   0  -3 -10 2460.38 75.1870   2
   0   3  10 2353.39 78.3926   3
   0  -3 -11 720.534 57.5016   2
   0   3  11 570.959 49.3876   3
   0   3  12 374.116 52.8182   3
   0   3  13 658.017 59.5214   3
   0   3  14 562.190 55.8421   3
   0   3  15 510.137 59.3244   3
   0   4 -13 70.6393 59.8396   2
   0   4 -13 42.9843 50.6678   5
   0   4 -12 29.8070 57.9554   2
   0   4 -12 133.477 50.6414   5
   0   4 -11 2282.53 87.8043   2
   0   4 -11 2179.70 73.4423   5
   0   4 -10 148.885 40.3374   5
   0   4 -10 228.423 56.4127   2
   0   4  -9 401.223 57.7168   2
   0   4  -9 549.284 45.2478   5
   0   4  -8 0.00000 35.8845   5
   0   4  -8 46.0050 46.1100   2
   0   4  -7 3034.46 84.1967   2
   0   4  -7 3269.97 66.3353   5
   0   4  -6 3011.01 59.5276   6
   0   4  -6 2912.74 80.5480   2
   0   4  -6 3019.06 58.1668   5
   0   4  -5 3376.48 56.7166   5
   0   4  -5 3282.00 63.8743   6
   0   4  -5 3387.89 79.7852   2
   0   4  -4 5545.39 63.8666   5
   0   4  -4 5692.23 79.1960   6
   0   4  -4 5437.84 93.2036   2
   0   4  -3 127.747 19.8337   5
   0   4  -3 88.8982 25.3618   6
   0   4  -3 82.3942 35.3919   2
   0   4  -2 3301.85 60.3997   6
   0   4  -2 3249.61 52.4859   0
   0   4  -2 3244.14 69.4289   2
   0   4  -2 3193.79 42.3677   5
   0   4  -1 15203.5 104.398   0
   0   4  -1 14344.5 149.314   3
   0   4  -1 14883.7 80.7737   5
   0   4  -1 15106.0 134.955   2
   0   4   0 38445.2 160.406   0
   0   4   0 38736.4 206.022   2
   0   4   0 37900.1 228.889   3
   0   4   0 38509.9 122.237   5
   0   4   1 178.171 16.6538   5
   0   4   1 138.108 38.9008   3
   0   4   1 169.061 24.1709   0
   0   4   1 153.371 25.8343   1
   0   4   1 211.653 34.0124   2
   0   4   2 19964.0 171.615   3
   0   4   2 19926.8 122.392   1
   0   4   2 19807.0 149.686   2
   0   4   2 20044.2 114.544   0
   0   4   2 20081.3 104.347   5
   0   4   3 1078.76 54.7828   3
   0   4   3 1276.28 34.0505   0
   0   4   3 1262.50 34.1499   5
   0   4   4-10.6603 19.7958   5
   0   4   4 21.0582 36.1283   3
   0   4   5 4667.51 92.3808   3
   0   4   6 237.255 44.1527   3
   0   4   7 1296.13 62.5268   3
   0   4   8-1.57642 40.7900   3
   0   4   9 109.113 43.0579   3
   0   4  10 137.266 46.6086   3
   0   4  11 89.6574 49.2553   3
   0   4  12 2976.63 96.6527   3
   0   4  13 16.6212 50.8787   3
   0   4  14 216.301 52.4249   3
   0   4  15 277.933 65.0169   3
   0   5 -11 773.751 70.7795   2
   0   5 -10 610.335 65.0576   2
   0   5  -9 0.00000 50.3660   2
   0   5  -8 1526.50 75.6656   2
   0   5  -7-14.9103 50.5828   2
   0   5  -6 1278.39 70.5887   2
   0   5  -5 12975.8 134.307   6
   0   5  -5 13034.1 155.499   2
   0   5  -4 1977.64 68.7145   2
   0   5  -4 2121.00 60.9146   6
   0   5  -3 563.008 38.6847   6
   0   5  -3 589.208 49.2499   2
   0   5  -2 1027.15 52.4678   2
   0   5  -2 1225.33 47.4112   6
   0   5  -1 13006.9 141.874   2
   0   5   0 2028.64 64.5535   2
   0   5   0 2031.86 71.1306   3
   0   5   1 15689.1 175.790   3
   0   5   1 16249.7 150.465   2
   0   5   2 9037.63 136.867   3
   0   5   2 9345.35 94.0088   1
   0   5   2 9122.21 115.063   2
   0   5   3 407.837 34.6452   1
   0   5   3 325.448 40.7102   2
   0   5   3 323.755 49.4832   3
   0   5   4 1169.72 65.1387   3
   0   5   5 1316.10 66.7607   3
   0   5   6 1813.31 74.8493   3
   0   5   7 954.750 62.5952   3
   0   5   8 6612.05 130.286   3
   0   5   9 846.759 64.7296   3
   0   5  10 1596.15 81.9480   3
   0   5  11 259.971 54.6597   3
   0   5  12 645.669 64.3805   3
   0   5  13 121.701 47.8616   3
   0   5  14 215.856 57.1381   3
   0   6 -10 2074.55 93.6591   2
   0   6  -9 889.478 72.0834   2
   0   6  -8 267.305 57.2592   2
   0   6  -7 609.561 59.4770   2
   0   6  -6 1319.00 74.7486   2
   0   6  -5 1287.28 72.1435   2
   0   6  -5 1411.21 59.6847   6
   0   6  -4 898.909 52.9023   6
   0   6  -4 880.564 62.3998   2
   0   6  -3 5050.25 104.571   2
   0   6  -3 5257.36 96.4143   6
   0   6  -2 3097.90 75.8225   6
   0   6  -2 3030.67 83.7842   2
   0   6  -1 223.157 45.8093   2
   0   6   0 883.798 56.4686   2
   0   6   0 871.662 62.1200   3
   0   6   1 2733.33 89.4641   3
   0   6   1 2699.29 75.0358   2
   0   6   2 1254.97 57.2071   2
   0   6   2 1191.40 71.5979   3
   0   6   3 1107.41 68.8809   3
   0   6   3 1055.74 55.1238   2
   0   6   4 6975.76 136.820   3
   0   6   4 7250.83 118.247   2
   0   6   5 2853.20 102.138   3
   0   6   5 2813.90 80.0632   2
   0   6   6 13504.6 193.959   3
   0   6   7-9.03303 55.5851   3
   0   6   8 85.0887 56.3030   3
   0   6   9 2234.48 95.3717   3
   0   6  10-7.62421 59.5240   3
   0   6  11 294.158 62.1099   3
   0   6  12 1864.47 95.5133   3
   0   6  13 673.072 73.1176   3
   0   7  -9 1190.61 79.1992   2
   0   7  -8 583.846 63.6113   2
   0   7  -7 927.755 67.0610   2
   0   7  -6 680.835 71.7172   2
   0   7  -5 1011.87 67.0269   2
   0   7  -4 425.467 48.7215   6
   0   7  -4 464.605 56.1236   2
   0   7  -3 351.009 46.3623   6
   0   7  -3 375.908 53.8126   2
   0   7  -2 429.817 44.9792   6
   0   7  -2 481.278 54.3908   2
   0   7  -1 314.056 50.5885   2
   0   7  -1 419.535 48.0541   6
   0   7   0 1897.51 75.7460   2
   0   7   0 1877.79 87.2863   3
   0   7   1 4153.42 98.8025   2
   0   7   1 4419.98 121.303   3
   0   7   2 995.822 75.2740   3
   0   7   2 1043.50 59.2976   2
   0   7   3 6304.06 142.819   3
   0   7   3 5986.40 115.567   2
   0   7   4 4574.98 128.549   3
   0   7   5 1226.88 82.2330   3
   0   7   6 48.2066 57.5210   3
   0   7   7 247.895 61.4032   3
   0   7   8 3217.79 116.589   3
   0   7   9 735.055 76.5064   3
   0   7  10 860.721 78.6148   3
   0   7  11 367.922 66.6683   3
   0   7  12 518.057 68.1200   3
   0   8  -7 2505.61 103.931   2
   0   8  -6 50.8539 62.0836   2
   0   8  -5 559.696 60.9177   2
   0   8  -4 19.1267 48.6769   2
   0   8  -4 41.0056 42.2105   6
   0   8  -3 269.646 53.8022   6
   0   8  -3 300.104 49.1383   2
   0   8  -2 86.4931 49.9253   2
   0   8  -2 68.0083 43.9400   6
   0   8  -1 110.920 47.6337   2
   0   8  -1 144.797 45.9856   6
   0   8   0 3537.24 98.7019   2
   0   8   0 3907.17 100.719   6
   0   8   1 3525.09 97.3758   2
   0   8   1 3747.84 123.647   3
   0   8   2 2141.45 99.8701   3
   0   8   3-31.0569 58.1936   3
   0   8   4 758.427 80.0064   3
   0   8   5-46.4337 62.1046   3
   0   8   6 858.534 78.0850   3
   0   8   7 390.653 70.3419   3
   0   8   8 90.1847 57.1443   3
   0   8   9 344.215 69.5408   3
   0   8  10 1665.81 101.236   3
   0   8  11 1593.17 128.466   3
   0   9  -5 1253.13 77.7908   2
   0   9  -4 69.0543 47.3379   2
   0   9  -3 517.328 56.8679   6
   0   9  -3 533.957 62.3754   2
   0   9  -2-115.387 46.3817   6
   0   9  -2 17.2796 42.8092   2
   0   9  -1 153.885 44.3889   6
   0   9   0 642.475 63.3284   6
   0   9   1 29.8356 44.2238   6
   0   9   2 14.6213 59.3033   3
   0   9   3 29.4846 57.3106   3
   0   9   4 38.9566 59.9184   3
   0   9   5 311.663 73.3879   3
   0   9   6-58.2155 68.6929   3
   0   9   7 171.734 64.1770   3
   0   9   8 173.373 75.4706   3
   0  10   3 280.434 80.9993   3
   0  10   4 140.298 70.3558   3
  -1   9   7 428.444 75.8439   3
  -1   9   6 302.582 67.5475   3
  -1   9   5 838.815 87.7195   3
  -1   9   4 785.581 91.5801   3
  -1   9   3 366.702 73.5775   3
  -1   9   2-13.8555 65.8296   3
  -1   9   1 341.737 59.4887   2
  -1   9   0 210.254 56.3062   2
  -1   9  -1 229.654 62.6866   2
  -1   9  -1 274.101 50.3230   6
  -1   9  -2 14.2961 48.2186   6
  -1   9  -2 24.0532 48.6718   2
  -1   9  -3-3.42787 57.1422   2
  -1   8  10 265.894 71.7423   3
  -1   8   9-38.1470 56.0352   3
  -1   8   8 145.321 70.0736   3
  -1   8   7 1258.87 93.7250   3
  -1   8   6 1129.95 93.7693   3
  -1   8   5 1088.37 93.8062   3
  -1   8   4-13.5498 57.6586   3
  -1   8   3 171.560 53.1392   2
  -1   8   3 243.874 67.6175   3
  -1   8   2 82.7055 53.4192   2
  -1   8   2 37.8233 60.0834   3
  -1   8   1 98.5445 55.6569   2
  -1   8   1 77.8215 67.1857   3
  -1   8   0 205.809 59.0905   2
  -1   8  -1 152.367 54.4059   2
  -1   8  -2 733.083 55.7080   6
  -1   8  -2 547.633 60.3756   2
  -1   8  -3 292.711 60.8929   2
  -1   8  -3 296.403 48.6030   6
  -1   8  -4 778.542 69.2016   2
  -1   8  -5 1959.41 93.9562   2
  -1   8  -6 148.651 60.0321   2
  -1   7  12-117.824 58.6498   3
  -1   7  11 55.1383 67.5490   3
  -1   7  10 381.135 69.6728   3
  -1   7   9 538.819 77.9273   3
  -1   7   8 1523.93 90.2930   3
  -1   7   7 3346.94 120.767   3
  -1   7   6 1196.41 82.6602   3
  -1   7   6 1133.88 72.5843   2
  -1   7   5 7157.14 160.803   3
  -1   7   5 7565.62 147.920   2
  -1   7   4 519.605 61.9371   2
  -1   7   4 537.384 76.4697   3
  -1   7   3 1760.08 81.7509   2
  -1   7   3 1865.81 92.3215   3
  -1   7   2 2555.59 91.9823   2
  -1   7   2 2423.50 104.503   3
  -1   7   1 135.507 63.4515   3
  -1   7   1 221.751 52.3834   2
  -1   7   0 2345.25 91.8984   2
  -1   7  -1 3045.05 99.1587   2
  -1   7  -2 29.3163 52.6229   2
  -1   7  -3 346.123 55.4105   2
  -1   7  -3 392.449 44.1186   6
  -1   7  -4 472.295 48.7976   6
  -1   7  -4 507.526 60.5182   2
  -1   7  -5 106.595 52.6900   2
  -1   7  -6 37.1422 51.1094   2
  -1   7  -7 110.463 61.6291   2
  -1   7  -8 106.490 60.9871   2
  -1   6  13 312.785 61.8397   3
  -1   6  12 58.4933 56.0700   3
  -1   6  11 1207.63 86.9209   3
  -1   6  10 115.305 59.3968   3
  -1   6   9 111.105 62.2361   3
  -1   6   8 4666.87 128.164   3
  -1   6   7 3006.81 109.466   3
  -1   6   6 2726.56 105.468   3
  -1   6   5 45858.8 353.055   3
  -1   6   4 5951.90 135.921   3
  -1   6   4 6090.61 124.039   2
  -1   6   3 109.335 56.4878   3
  -1   6   3 252.742 54.5006   2
  -1   6   2 142.141 49.3681   2
  -1   6   2 114.312 55.7473   3
  -1   6   1 215.950 56.2291   3
  -1   6   1 230.675 46.8312   2
  -1   6   0 489.541 54.4565   2
  -1   6   0 447.697 59.8282   3
  -1   6  -1 1040.06 69.3852   2
  -1   6  -2 183.377 56.4707   2
  -1   6  -3 100.796 49.8582   2
  -1   6  -4 639.407 65.2010   2
  -1   6  -4 769.339 46.7451   6
  -1   6  -5 2811.23 92.8682   2
  -1   6  -6 172.248 55.5692   2
  -1   6  -7 39.5593 53.9862   2
  -1   6  -8 487.843 67.5879   2
  -1   6  -9 282.872 60.9896   2
  -1   6 -10 656.089 77.7689   2
  -1   5  14 79.0751 64.0411   3
  -1   5  13-12.7194 44.2161   3
  -1   5  12 368.855 57.2720   3
  -1   5  11 3865.53 116.528   3
  -1   5  10 733.042 64.8308   3
  -1   5  10 878.171 61.0226   5
  -1   5   9 3303.69 91.2132   5
  -1   5   9 3155.82 101.968   3
  -1   5   8 1340.97 78.2780   3
  -1   5   8 1648.19 66.6395   5
  -1   5   7 11212.2 171.072   3
  -1   5   6 1837.55 80.9536   3
  -1   5   5 3359.23 98.8966   3
  -1   5   4 500.933 58.2467   3
  -1   5   3 3481.99 98.2780   3
  -1   5   3 3482.09 88.1877   2
  -1   5   2 395.690 50.2844   2
  -1   5   2 427.548 54.2561   3
  -1   5   1 681.178 53.0323   2
  -1   5   1 738.090 59.7264   3
  -1   5   0 567.690 50.4427   2
  -1   5   0 455.790 52.9627   3
  -1   5  -1 237.060 43.9470   2
  -1   5  -2 5710.68 110.595   2
  -1   5  -3 253.728 52.4463   2
  -1   5  -4 3851.85 96.6061   2
  -1   5  -4 3938.52 76.2391   6
  -1   5  -5 37007.5 272.474   2
  -1   5  -6 24230.5 226.673   2
  -1   5  -7 6821.03 131.999   2
  -1   5  -8 42.0090 56.7458   2
  -1   5  -9 112.372 55.4643   2
  -1   5 -10 583.658 58.8426   2
  -1   5 -11 155.310 58.4407   2
  -1   4  15-33.3804 60.6965   3
  -1   4  14 86.4012 60.0350   3
  -1   4  13-125.572 52.1624   3
  -1   4  12 170.299 54.5422   3
  -1   4  11 808.833 63.5463   3
  -1   4  10 519.930 58.0573   3
  -1   4   9 4315.80 108.706   3
  -1   4   8-5.74766 40.8743   3
  -1   4   7 190.514 38.3002   5
  -1   4   7 262.929 46.5594   3
  -1   4   6 8618.07 134.744   3
  -1   4   6 8927.36 117.130   5
  -1   4   5 6909.43 98.8871   5
  -1   4   5 7022.80 121.791   3
  -1   4   5 7169.52 67.8228   0
  -1   4   4 92.3768 29.1177   5
  -1   4   4 104.716 19.0862   0
  -1   4   4 102.295 41.1241   3
  -1   4   3 7001.59 90.8755   5
  -1   4   3 7018.68 69.3370   0
  -1   4   3 6836.87 113.862   3
  -1   4   2 195.163 29.7722   5
  -1   4   2 123.443 43.0603   3
  -1   4   2 181.101 23.4702   0
  -1   4   2 156.515 37.7913   2
  -1   4   1 40185.7 258.686   3
  -1   4   1 40297.6 168.382   0
  -1   4   1 39851.7 194.605   5
  -1   4   1 42474.2 253.305   2
  -1   4   0 9455.12 123.573   2
  -1   4   0 9771.27 87.1510   0
  -1   4   0 9808.23 95.6723   5
  -1   4   0 9645.21 132.544   3
  -1   4  -1 8117.94 114.664   2
  -1   4  -1 8134.69 85.7255   5
  -1   4  -2 14807.7 153.761   2
  -1   4  -2 14826.4 113.195   5
  -1   4  -3 26686.6 154.657   5
  -1   4  -3 25705.0 208.587   2
  -1   4  -4 308.420 32.5507   5
  -1   4  -4 230.922 46.3269   2
  -1   4  -5 5514.03 78.4391   5
  -1   4  -5 5255.66 104.277   2
  -1   4  -5 5712.15 77.0815   6
  -1   4  -6 2288.88 58.6478   5
  -1   4  -6 2129.48 76.1650   2
  -1   4  -7 2355.79 63.7429   5
  -1   4  -7 2422.84 83.4988   2
  -1   4  -8 2621.04 70.3846   5
  -1   4  -8 2690.14 90.7473   2
  -1   4  -9 2209.46 84.7587   2
  -1   4  -9 2190.61 68.7442   5
  -1   4 -10 87.4533 51.4380   2
  -1   4 -10 77.9221 42.2627   5
  -1   4 -11 108.999 50.8376   2
  -1   4 -11 83.6849 46.6815   5
  -1   4 -12 114.578 50.2501   2
  -1   4 -12 84.4143 49.5593   5
  -1   4 -13 195.271 51.7566   5
  -1   3  15 475.965 64.5473   3
  -1   3  14 1237.64 74.8485   3
  -1   3  13 294.342 48.9363   3
  -1   3  12 821.184 62.4388   3
  -1   3  11 1711.12 73.1176   3
  -1   3  10 580.704 51.8006   3
  -1   3   9 343.388 46.9610   3
  -1   3   8 4548.84 96.6339   3
  -1   3   7 17928.1 174.616   3
  -1   3   6 1347.44 57.3045   3
  -1   3   5 584.285 38.2597   5
  -1   3   5 648.644 21.1599   0
  -1   3   5 568.255 42.3810   3
  -1   3   4 56.8086 16.2182   0
  -1   3   4 47.2712 26.7327   5
  -1   3   4 117.047 33.6859   3
  -1   3   3 523.513 42.4020   3
  -1   3   3 601.068 23.2929   0
  -1   3   3 557.864 34.7026   5
  -1   3   2 3404.53 61.3842   5
  -1   3   2 3563.36 72.4269   3
  -1   3   1 16115.4 141.861   3
  -1   3   1 15612.6 117.991   5
  -1   3   1 15597.5 138.834   2
  -1   3   0 51686.3 209.088   5
  -1   3   0 52765.9 251.805   2
  -1   3   0 52177.5 255.130   3
  -1   3  -1 10029.5 115.187   2
  -1   3  -1 9713.64 89.7831   5
  -1   3  -2 196.693 38.3627   2
  -1   3  -2 150.474 26.8661   5
  -1   3  -3 9654.25 116.560   2
  -1   3  -3 9364.26 91.4461   5
  -1   3  -4 65.5131 29.1193   5
  -1   3  -4 82.3447 35.3512   2
  -1   3  -5 2831.21 48.0977   6
  -1   3  -5 2798.38 72.6531   2
  -1   3  -5 2670.31 57.5268   5
  -1   3  -6 5408.91 95.7474   2
  -1   3  -6 5298.47 77.1024   5
  -1   3  -7 1323.58 61.2998   2
  -1   3  -7 1165.54 48.4155   5
  -1   3  -8 1.06382 43.5151   2
  -1   3  -8 2.01174 35.9963   5
  -1   3  -9 4023.94 83.8714   5
  -1   3  -9 4469.43 102.119   2
  -1   3 -10 516.075 48.6805   5
  -1   3 -10 501.983 54.4104   2
  -1   3 -11 420.536 50.3886   5
  -1   3 -11 319.429 51.8534   2
  -1   3 -12 457.211 52.3000   5
  -1   3 -12 460.803 60.1781   2
  -1   3 -13 779.071 62.3571   5
  -1   3 -13 897.538 71.7474   2
  -1   3 -14-24.3212 52.1451   5
  -1   3 -14 125.813 60.9331   2
  -1   2  16 635.874 69.6868   3
  -1   2  15-8.87640 46.1604   3
   1  -2 -15 73.2372 56.6624   2
   1  -2 -14 21.0850 53.2556   2
  -1   2  14 0.33150 38.6555   3
   1  -2 -13 41.3623 53.7819   2
  -1   2  13-66.7118 45.6626   3
   1  -2 -12 3493.31 98.9610   2
  -1   2  12 3306.16 93.1564   3
   1  -2 -11 177.671 50.4997   2
  -1   2  11 241.393 45.8116   3
   1  -2 -10 458.794 52.7070   2
  -1   2  10 505.945 46.8728   3
   1  -2  -9 285.144 41.5252   2
  -1   2   9 350.884 40.6271   3
  -1   2   8 6.38801 30.4618   3
   1  -2  -8 8.19080 33.4931   2
  -1   2   7 623.787 40.6600   3
   1  -2  -7 634.974 43.7166   2
  -1   2   6 17750.9 149.651   3
  -1   2   5 32832.4 194.752   3
  -1   2   5 32851.4 87.3711   0
  -1   2   4 32597.3 185.300   3
  -1   2   4 32621.5 95.8923   0
  -1   2   3 44731.6 194.864   5
  -1   2   3 45868.0 208.448   3
  -1   2   2 18299.9 130.743   3
  -1   2   2 18327.1 120.120   5
  -1   2   1 3474.63 55.2413   5
  -1   2   1 3578.99 60.4586   3
  -1   2   0 6174.96 80.5801   2
  -1   2   0 6208.52 69.5357   5
  -1   2   0 6504.67 80.6924   3
  -1   2  -1 26762.3 135.905   5
  -1   2  -1 26999.2 159.496   2
  -1   2  -2 16284.9 127.868   2
  -1   2  -2 15799.3 107.776   5
  -1   2  -3 9253.76 85.8584   5
  -1   2  -3 9591.66 103.950   2
  -1   2  -4 576.036 34.8669   5
  -1   2  -4 549.186 38.6209   2
  -1   2  -5 2456.75 53.9118   5
  -1   2  -5 2275.83 36.8879   6
  -1   2  -5 2814.14 63.0713   2
  -1   2  -6 3789.60 65.3576   5
  -1   2  -6 4037.56 77.2672   2
  -1   2  -7 2969.69 71.8274   2
  -1   2  -7 2973.99 63.0203   5
  -1   2  -8 178.970 39.0157   2
  -1   2  -8 410.028 40.1670   5
  -1   2  -9 6936.98 111.945   2
  -1   2  -9 7103.93 103.200   5
  -1   2 -10 1361.38 63.6966   2
  -1   2 -10 1405.78 60.2620   5
  -1   2 -11 3115.87 87.3069   2
  -1   2 -11 3401.37 86.9628   5
  -1   2 -12 417.131 53.9526   5
  -1   2 -12 407.030 55.5507   2
  -1   2 -13 24.2254 48.2224   5
  -1   2 -13 22.0368 51.8861   2
  -1   2 -14 4.80513 50.8029   2
  -1   2 -14 158.030 54.3983   5
   1  -1 -16 554.954 66.4515   2
   1  -1 -15 393.517 67.4840   2
  -1   1  15 339.580 48.4522   3
  -1   1  14 1685.07 77.9882   3
   1  -1 -14 1639.42 83.6290   2
   1  -1 -13 186.387 54.7019   2
   1  -1 -12 207.580 54.9774   2
   1  -1 -11 171.348 52.6075   2
   1  -1 -10 13265.9 154.256   2
   1  -1  -9 188.505 39.7121   2
   1  -1  -8 124.652 34.7204   2
   1  -1  -7 2377.96 59.9393   2
  -1   1   6 27005.1 162.425   3
   1  -1  -6 26268.5 161.603   2
   1  -1  -5 44538.8 194.280   2
  -1   1   5 43844.5 198.350   3
   1  -1  -4 22692.7 133.601   2
  -1   1   4 22685.0 129.155   3
  -1   1   3 10148.8 83.8294   3
  -1   1   2 117264. 268.975   5
  -1   1   2 116956. 259.989   3
  -1   1   1-6.37530 21.8174   3
  -1   1   1 11.8687 22.4708   5
  -1   1   0 3766.68 51.2227   5
  -1   1   0 4065.75 52.8633   3
  -1   1  -1 56146.7 177.288   5
  -1   1  -1 56448.2 190.077   2
  -1   1  -2 74.5745 26.9511   5
  -1   1  -2 60.4477 28.5483   2
  -1   1  -3 14412.9 97.8925   5
  -1   1  -3 14877.9 102.952   2
  -1   1  -4 70567.3 228.937   2
  -1   1  -4 70301.8 222.699   5
  -1   1  -5 93003.4 259.311   5
  -1   1  -5 91996.0 283.597   2
  -1   1  -6 1078.54 42.8033   2
  -1   1  -6 1113.79 41.7188   5
  -1   1  -7 1448.02 48.5344   5
  -1   1  -7 1573.62 49.8638   2
  -1   1  -8 1300.05 49.8059   2
  -1   1  -8 1236.63 50.5236   5
  -1   1  -9 1489.43 54.5983   2
  -1   1  -9 1449.04 54.2941   5
  -1   1 -10 1598.22 60.9939   5
  -1   1 -10 1539.04 61.1493   2
  -1   1 -11 1875.47 68.5149   5
  -1   1 -11 1863.51 69.3143   2
  -1   1 -12 112.333 44.5749   2
  -1   1 -12 127.468 46.2749   5
  -1   1 -13-10.2426 45.0420   2
  -1   1 -13 30.5867 48.6144   5
  -1   1 -14 990.174 63.7283   5
  -1   1 -14 1001.25 68.8179   2
  -1   1 -15 43.9775 47.0507   2
  -1   1 -15 7.03081 55.3040   5
   1   0 -15 2165.98 91.3846   2
   1   0 -14 1375.24 81.1576   2
   1   0 -13 78.6793 46.0103   2
   1   0 -12 38.9803 48.2335   2
   1   0 -11 2820.43 84.5829   2
   1   0 -10 1384.10 62.1780   2
   1   0  -9 321.106 40.9957   2
   1   0  -8-21.8165 32.4987   2
   1   0  -7 1165.54 46.5341   2
   1   0  -6 21565.2 142.911   2
   1   0  -5 16140.3 114.193   2
   1   0  -4 55090.2 188.523   2
   1   0  -3 759.813 27.2544   2
   1   0  -2 10703.7 72.6878   2
  -1   0   1 8515.89 63.9437   5
   1   0  -1 8346.86 58.3058   2
  -1   0   0 1488.00 31.7259   5
  -1   0  -1 6693.33 55.3180   5
  -1   0  -2 27662.6 102.860   2
  -1   0  -2 27493.4 115.254   5
  -1   0  -3 4247.90 52.2987   5
  -1   0  -3 4564.16 46.9522   2
  -1   0  -4 21585.3 111.341   5
  -1   0  -4 21281.9 105.634   2
  -1   0  -5 32593.7 144.661   5
  -1   0  -5 32355.3 141.271   2
  -1   0  -6 567.799 30.5086   2
  -1   0  -6 624.688 34.4383   5
  -1   0  -7 1253.29 40.5571   2
  -1   0  -7 1465.59 45.0977   5
  -1   0  -8 4362.95 72.9572   5
  -1   0  -8 4428.99 70.1315   2
  -1   0  -9 3412.35 69.6669   2
  -1   0  -9 3552.77 70.4844   5
  -1   0 -10 5849.77 96.6711   5
  -1   0 -10 5436.94 92.5049   2
  -1   0 -11 486.377 49.8007   5
  -1   0 -11 518.666 45.1791   2
  -1   0 -12 68.5110 45.4245   5
  -1   0 -12 149.833 42.7181   2
  -1   0 -13 1230.48 64.5781   5
  -1   0 -13 1138.21 61.4178   2
  -1   0 -14 3180.51 92.3811   5
  -1   0 -14 3136.03 93.5140   2
  -1   0 -15 1113.56 76.4591   5
   1   1 -15 90.1580 53.0342   2
   1   1 -14 503.384 62.1527   2
   1   1 -13 582.042 60.5267   2
   1   1 -12 16.4302 45.9213   2
   1   1 -11 3443.55 88.9309   2
   1   1 -10 4495.53 93.6467   2
   1   1  -9 374.430 41.3068   2
   1   1  -8 2641.60 65.6021   2
   1   1  -7 14116.1 125.217   2
   1   1  -7 13558.2 112.893   5
   1   1  -6 239.735 29.9595   5
   1   1  -6 299.104 32.7435   2
   1   1  -6 303.146 17.0995   4
   1   1  -5 32705.4 118.753   4
   1   1  -5 32457.0 161.232   2
   1   1  -4 22985.3 121.041   6
  -1  -1   4 22813.1 73.7127   0
   1   1  -4 22310.0 122.693   2
   1   1  -4 22224.6 98.4323   4
   1   1  -3 7106.91 64.0217   2
  -1  -1   3 7250.04 42.5313   0
   1   1  -3 7765.07 67.5246   6
   1   1  -3 7361.61 56.5652   4
   1   1  -2 3926.20 43.4587   2
   1   1  -2 3865.20 45.8937   6
   1   1  -2 3746.29 40.6441   4
   1   1  -1 6346.56 43.8687   2
   1   1  -1 6241.07 48.6805   4
   1   1  -1 6167.56 51.5075   6
   1   1   0 2119.53 29.6196   6
   1   1   0 2054.80 36.4860   1
   1   1   1 716.132 18.5368   6
   1   1   1 705.239 28.5194   1
  -1  -1  -2 6234.56 46.8722   5
  -1  -1  -3 102986. 196.775   5
  -1  -1  -4 1072.03 28.6561   5
  -1  -1  -4 1120.59 22.8964   2
  -1  -1  -5 11687.5 82.1299   5
  -1  -1  -5 11477.0 75.0970   2
  -1  -1  -6 708.023 32.7599   5
  -1  -1  -6 697.088 27.2354   2
  -1  -1  -7 11896.2 99.3182   5
  -1  -1  -7 12459.6 98.0240   2
  -1  -1  -8 1634.42 43.9068   2
  -1  -1  -8 1613.25 47.2984   5
  -1  -1  -9 40.5388 32.6672   5
  -1  -1  -9 57.9398 27.5602   2
  -1  -1 -10 7215.50 98.5340   2
  -1  -1 -10 7240.70 102.722   5
  -1  -1 -11 2227.62 67.0542   2
  -1  -1 -11 2104.01 68.3033   5
  -1  -1 -12 4.21204 44.6501   5
  -1  -1 -12 1.93981 37.4459   2
  -1  -1 -13 332.254 52.3539   5
  -1  -1 -13 415.445 50.4210   2
  -1  -1 -14 653.627 58.9365   5
  -1  -1 -15 887.254 67.3263   5
   1   2 -14 218.826 51.4063   2
   1   2 -13 132.865 48.3876   2
   1   2 -12 39.6007 49.0831   2
   1   2 -11 3033.01 88.1653   2
   1   2 -10 410.330 45.2315   5
   1   2 -10 421.195 49.9627   2
   1   2  -9 620.880 45.9054   5
   1   2  -9 683.676 50.4472   2
   1   2  -8-7.50770 33.2788   5
   1   2  -8 59.2687 36.2416   2
   1   2  -7 1396.63 53.7133   2
   1   2  -7 1400.63 46.1964   5
   1   2  -7 1394.08 40.3347   6
   1   2  -6 4601.57 64.4713   5
   1   2  -6 4732.41 74.6623   2
   1   2  -6 4479.06 64.7532   6
   1   2  -5 4592.45 59.2203   5
   1   2  -5 4580.57 68.4901   2
   1   2  -5 4577.57 62.7053   6
   1   2  -4 46273.2 185.938   2
   1   2  -4 46717.8 182.850   6
   1   2  -4 46807.3 158.916   5
  -1  -2   4 45981.6 135.379   0
   1   2  -3 39455.4 159.373   6
   1   2  -3 39807.1 129.388   5
  -1  -2   3 39929.0 122.516   0
   1   2  -3 39859.8 156.086   2
   1   2  -2 15722.6 96.1120   6
   1   2  -2 15816.6 89.6473   2
  -1  -2   2 15900.2 77.8080   0
   1   2  -1 4012.05 49.6721   6
   1   2  -1 4524.53 47.6776   4
   1   2  -1 4220.03 42.9355   2
   1   2   0 33424.5 126.642   6
   1   2   0 33191.1 122.409   3
   1   2   0 33060.2 95.1262   2
   1   2   0 32759.7 115.953   4
   1   2   0 33020.2 138.549   1
   1   2   1 49855.0 150.877   6
   1   2   1 50538.4 175.419   1
   1   2   1 50398.9 157.339   3
   1   2   2 18187.4 89.7032   6
   1   2   2 18344.4 101.936   3
  -1  -2  -3 3828.11 34.0553   5
   1   2   3 3697.77 52.8332   3
  -1  -2  -4 30474.0 108.773   5
  -1  -2  -4 30280.4 102.076   2
  -1  -2  -5 2729.00 41.1961   5
  -1  -2  -5 2710.89 38.2134   2
  -1  -2  -6 33859.0 142.595   2
  -1  -2  -6 34410.4 144.453   5
  -1  -2  -7 1547.23 41.0900   5
  -1  -2  -7 1410.67 37.7809   2
  -1  -2  -8 11.6371 23.8668   2
  -1  -2  -8 13.9074 26.7885   5
  -1  -2  -9 5296.57 78.6327   5
  -1  -2  -9 5856.89 83.3127   2
  -1  -2 -10 3949.19 76.3549   5
  -1  -2 -10 4292.41 79.3526   2
  -1  -2 -11 1174.92 54.8673   2
  -1  -2 -11 893.622 60.5225   5
  -1  -2 -12 255.284 48.3137   5
  -1  -2 -13 281.938 50.2535   5
  -1  -2 -14 277.007 51.8458   5
  -1  -2 -15 873.585 66.0164   5
   1   3 -13 904.094 68.5079   2
   1   3 -12 25.1205 44.6136   2
   1   3 -11 43.5745 49.3837   2
   1   3 -10 6028.26 101.406   5
   1   3 -10 6449.40 116.802   2
   1   3  -9 91.1150 43.0997   2
   1   3  -9 54.3120 37.4325   5
   1   3  -8 2464.32 61.2051   5
   1   3  -8 2232.20 70.2649   2
   1   3  -7 6.28856 23.3649   6
   1   3  -7-15.5097 28.8819   5
   1   3  -7-23.5821 36.3373   2
   1   3  -6 3280.04 57.2963   5
   1   3  -6 3071.47 67.6109   2
   1   3  -6 3237.37 61.2996   6
   1   3  -5 6683.65 73.2764   5
   1   3  -5 7150.26 90.0128   2
   1   3  -5 7107.31 84.7707   6
   1   3  -4 2713.21 52.9605   6
  -1  -3   4 2747.30 44.5407   0
   1   3  -4 2610.78 43.6101   5
   1   3  -4 2589.59 54.7757   2
   1   3  -3 8708.34 86.2970   6
  -1  -3   3 8661.20 70.3643   0
   1   3  -3 8346.27 63.6968   5
   1   3  -3 8517.25 85.3083   2
   1   3  -2 53002.2 191.341   2
  -1  -3   2 53355.5 164.702   0
   1   3  -2 52827.5 128.888   5
   1   3  -2 52906.4 202.344   6
   1   3  -1 15074.9 94.2005   2
   1   3  -1 15266.2 113.237   3
  -1  -3   1 14803.7 86.4600   0
   1   3  -1 14875.4 105.479   6
  -1  -3   0 357.738 19.9041   0
   1   3   0 374.168 22.0663   2
   1   3   0 387.955 28.2955   3
   1   3   0 366.595 24.0755   6
  -1  -3  -1 2229.76 37.1255   0
   1   3   1 2086.76 35.7618   2
   1   3   1 2318.17 49.6887   3
   1   3   1 2281.31 50.6752   1
   1   3   1 2261.52 43.5568   6
   1   3   2 5384.11 73.7323   1
   1   3   2 5493.16 72.3389   3
   1   3   2 5437.07 51.7018   2
  -1  -3  -3 53642.4 110.619   5
   1   3   3 53730.3 224.011   3
  -1  -3  -4 4726.64 42.5958   5
   1   3   4 4459.68 71.5362   3
  -1  -3  -5 4814.70 50.8425   5
   1   3   5 4776.28 78.0098   3
  -1  -3  -6 71496.5 201.314   5
   1   3   6 71435.5 298.514   3
  -1  -3  -7 8161.98 77.4991   5
   1   3   7 7777.64 109.871   3
  -1  -3  -7 8089.52 84.3670   2
  -1  -3  -8 147.389 26.4755   2
   1   3   8 159.830 37.8257   3
  -1  -3  -8 145.895 27.9386   5
  -1  -3  -9 928.861 40.8103   5
   1   3   9 853.116 52.8038   3
  -1  -3 -10 7231.76 96.2908   5
   1   3  10 6924.20 120.326   3
  -1  -3 -11-35.4038 39.0091   5
   1   3  11 82.0628 40.1242   3
  -1  -3 -12 43.5689 40.5443   5
   1   3  12 86.5718 45.7597   3
  -1  -3 -13 2915.01 81.5212   5
   1   3  13 2576.96 93.7327   3
   1   3  14 104.037 46.8026   3
   1   3  15 126.046 50.4135   3
   1   4 -13 296.090 64.5968   2
   1   4 -12 277.933 55.7731   2
   1   4 -11 36.5990 51.3991   2
   1   4 -10 598.330 47.9112   5
   1   4 -10 621.704 58.2443   2
   1   4  -9 166.477 39.3151   5
   1   4  -9 104.413 44.6275   2
   1   4  -8 5956.82 90.3974   5
   1   4  -8 5823.06 108.426   2
   1   4  -7 1555.48 64.5934   2
   1   4  -7 1645.02 51.5316   5
   1   4  -6 1848.87 49.2435   5
   1   4  -6 1870.32 53.9375   6
   1   4  -6 1799.22 61.8136   2
   1   4  -5 2711.18 50.1845   5
   1   4  -5 2678.93 60.6340   6
   1   4  -5 2766.70 67.6451   2
   1   4  -4 6673.36 88.6623   6
   1   4  -4 6680.65 92.7973   2
   1   4  -4 6622.85 65.6543   5
   1   4  -3 7961.39 94.4934   6
   1   4  -3 8040.30 94.9719   2
   1   4  -3 7988.49 63.0169   5
  -1  -4   3 7965.58 78.3013   0
   1   4  -2 87.5964 26.9876   6
   1   4  -2 77.0141 13.9441   5
  -1  -4   2 91.2933 23.5651   0
   1   4  -2 69.1135 26.9546   2
   1   4  -1 6429.39 76.8277   2
   1   4  -1 6474.19 90.9407   3
   1   4  -1 6590.70 84.2967   6
  -1  -4   1 6412.61 66.5125   0
   1   4   0 54544.8 252.837   3
  -1  -4   0 53731.1 185.181   0
   1   4   0 54109.5 226.766   6
   1   4   0 54351.4 205.797   2
   1   4   1 9384.64 86.1228   2
  -1  -4  -1 9612.49 79.7257   0
   1   4   1 9311.38 108.785   3
   1   4   1 9792.82 101.194   1
   1   4   1 9522.83 96.0290   6
   1   4   2 40680.0 226.978   3
   1   4   2 40009.8 167.134   2
  -1  -4  -2 40205.0 158.021   0
   1   4   2 40146.8 199.965   1
   1   4   3 4050.41 72.5091   1
   1   4   3 4065.68 57.1828   2
   1   4   3 4234.59 79.4540   3
  -1  -4  -3 4238.58 53.8215   0
   1   4   4 26.5761 31.7185   3
  -1  -4  -4 21.5340 18.6834   0
   1   4   5 3928.52 82.8742   3
  -1  -4  -5 3966.71 51.2595   0
   1   4   6 2753.81 74.4645   3
  -1  -4  -6 2794.52 43.2487   0
   1   4   7 1034.65 53.8894   3
  -1  -4  -7 1007.96 29.1475   0
  -1  -4  -8 762.483 33.4535   5
   1   4   8 841.996 53.1549   3
   1   4   9 820.386 55.6796   3
   1   4  10 583.160 57.4102   3
   1   4  11 1943.32 78.7072   3
   1   4  12 133.862 52.4866   3
   1   4  13 817.805 67.6915   3
   1   4  14 67.9761 47.0382   3
   1   4  15 817.440 70.7371   3
   1   5 -12 161.204 61.6309   2
   1   5 -11 212.709 51.0809   2
   1   5 -10 331.967 60.5968   2
   1   5  -9 392.496 57.3139   2
   1   5  -8 96.6823 47.5168   2
   1   5  -7 2429.22 79.3658   2
   1   5  -6 27834.6 203.475   6
   1   5  -6 28171.9 219.367   2
   1   5  -5 1849.25 66.3295   2
   1   5  -5 1852.44 59.1698   6
   1   5  -4 14824.0 148.279   2
   1   5  -4 15106.3 146.189   6
   1   5  -3 1162.26 51.7849   2
   1   5  -3 1114.05 47.8997   6
   1   5  -2 21203.3 159.588   2
   1   5  -2 21271.0 167.864   6
   1   5  -1 70.5009 36.5948   3
   1   5  -1 88.8454 29.8348   2
   1   5  -1 79.8587 30.3191   6
   1   5   0 259.855 35.6549   6
   1   5   0 213.464 39.5992   3
   1   5   0 277.761 32.7970   2
   1   5   1 9179.29 100.273   2
   1   5   1 9260.29 107.726   1
   1   5   1 9440.01 109.267   6
   1   5   1 9469.47 126.649   3
   1   5   2 13122.9 114.361   2
   1   5   2 13545.2 151.496   3
   1   5   2 13434.9 128.289   1
   1   5   3 17.5647 36.6089   3
   1   5   3 12.4517 25.6866   2
   1   5   3 34.4277 35.0628   1
   1   5   4 589.650 45.9499   1
   1   5   4 592.293 34.2097   2
  -1  -5  -4 558.616 29.8053   0
   1   5   4 520.231 47.4802   3
   1   5   5 6579.55 113.593   3
  -1  -5  -5 6521.96 70.7655   0
   1   5   6 3828.91 92.4375   3
  -1  -5  -6 3639.52 53.8266   0
   1   5   7 330.285 49.1341   3
   1   5   8 855.271 62.8323   3
   1   5   9 56.5917 47.5162   3
   1   5  10 2726.70 94.8737   3
   1   5  11 2327.45 93.0869   3
   1   5  12 211.086 55.9309   3
   1   5  13 98.7926 51.4387   3
   1   5  14 4.36070 46.2720   3
   1   6 -10 1064.97 70.9390   2
   1   6  -9 367.470 51.8621   2
   1   6  -8 2188.08 84.1643   2
   1   6  -7 3326.52 95.6315   2
   1   6  -6 392.894 45.0214   6
   1   6  -6 296.400 51.4651   2
   1   6  -5 32599.3 239.069   6
   1   6  -5 32080.3 243.420   2
   1   6  -4 2302.90 76.6492   2
   1   6  -4 2242.18 71.6955   6
   1   6  -3 74.2196 36.5817   6
   1   6  -3 67.1327 42.2019   2
   1   6  -2 6540.44 103.195   2
   1   6  -2 6566.40 108.162   6
   1   6  -1 178.452 34.3197   2
   1   6  -1 171.616 38.7988   6
   1   6   0 96.1652 33.9754   2
   1   6   0 102.681 41.5307   3
   1   6   0 42.3185 35.3468   6
   1   6   1-10.3887 41.0124   3
   1   6   1 40.9863 30.8463   2
   1   6   1 27.9708 35.8523   6
   1   6   2 2111.68 58.4460   2
   1   6   2 2025.34 63.4773   1
   1   6   2 2047.46 76.2491   3
   1   6   3 4011.35 100.727   3
   1   6   3 3839.63 81.5360   1
   1   6   4 4876.40 110.426   3
   1   6   4 4683.83 92.5523   1
   1   6   5 9759.88 132.546   1
   1   6   5 9849.31 153.756   3
   1   6   6 6890.65 118.426   1
   1   6   6 6638.31 133.485   3
   1   6   7 724.364 67.7820   3
   1   6   8 18230.5 217.141   3
   1   6   9 35.4224 49.1830   3
   1   6  10 300.701 61.2255   3
   1   6  11 4566.68 128.667   3
   1   6  12-15.1853 55.5659   3
   1   6  13 52.1637 64.9966   3
   1   6  14-103.667 57.4748   3
   1   7  -9 145.460 60.5529   2
   1   7  -8 98.6173 57.8481   2
   1   7  -7 66.4459 51.0798   2
   1   7  -6 121.081 52.7739   2
   1   7  -5 2028.09 74.8126   6
   1   7  -5 1841.56 78.1544   2
   1   7  -4 529.363 55.0447   2
   1   7  -4 509.860 51.1563   6
   1   7  -3 106.962 41.6704   6
   1   7  -3 159.966 47.2233   2
   1   7  -2 802.925 56.0047   6
   1   7  -2 826.947 53.8680   2
   1   7  -1 3.71731 37.8923   6
   1   7  -1 49.8354 37.5851   2
   1   7   0 412.241 58.0102   3
   1   7   0 470.983 46.6800   6
   1   7   0 331.081 44.1147   2
   1   7   1 71.3237 48.5067   3
   1   7   1 98.9692 41.0297   6
   1   7   2 412.415 48.8566   6
   1   7   2 410.633 57.4967   3
   1   7   3 750.958 68.3736   3
   1   7   4 273.038 65.2580   3
   1   7   5 40462.4 330.024   3
   1   7   6 11808.9 188.395   3
   1   7   7 217.221 58.5128   3
   1   7   8 749.688 70.0006   3
   1   7   9 214.371 61.0877   3
   1   7  10 691.936 73.9112   3
   1   7  11-9.80075 59.5982   3
   1   7  12-16.7660 59.0446   3
   1   7  13 114.849 61.9770   3
   1   8  -7 27.7081 60.1562   2
   1   8  -6-73.7028 50.4802   2
   1   8  -5 14.2854 47.8668   2
   1   8  -5-20.8710 38.1843   6
   1   8  -4 950.025 66.0237   2
   1   8  -4 899.705 62.6606   6
   1   8  -3 16.8163 46.4566   2
   1   8  -3-102.143 42.9415   6
   1   8  -2 899.366 57.1275   2
   1   8  -2 1010.63 66.5770   6
   1   8  -1 1833.57 77.9725   6
   1   8   0 581.438 53.6567   6
   1   8   1 2215.21 94.9014   3
   1   8   1 2153.88 80.7401   6
   1   8   2 1411.71 69.7206   6
   1   8   2 1457.25 86.2122   3
   1   8   3 242.954 57.3688   3
   1   8   3 224.203 44.8327   6
   1   8   4 1065.28 63.9163   6
   1   8   4 1052.20 79.6441   3
   1   8   5 4301.59 127.151   3
   1   8   6 253.289 61.2004   3
   1   8   7 44.6196 54.3861   3
   1   8   8 428.961 71.4895   3
   1   8   9 3.94295 55.8148   3
   1   8  10 784.074 76.5924   3
   1   8  11 132.148 56.3551   3
   1   9  -6 206.168 52.3651   2
   1   9  -5 466.280 52.3595   2
   1   9  -4 254.036 57.1195   6
   1   9  -3 384.172 52.1253   6
   1   9  -2 29.4695 39.1323   6
   1   9  -1 103.493 49.5859   6
   1   9   0 207.965 55.4895   6
   1   9   1 80.0637 60.4482   3
   1   9   1-19.0578 46.5584   6
   1   9   2 55.9301 54.7950   3
   1   9   2 23.4278 49.4304   6
   1   9   3-26.3949 48.5130   6
   1   9   3 69.3765 59.5853   3
   1   9   4 231.418 47.5676   6
   1   9   4 183.841 64.4458   3
   1   9   5-42.3039 58.9105   3
   1   9   5 87.9838 45.4638   6
   1   9   6 154.141 50.3305   6
   1   9   6 113.249 56.4401   3
   1   9   7 847.430 84.7822   3
   1   9   8 472.243 71.9514   3
   1   9   9 55.5775 69.6690   3
   1  10  -1 228.881 55.1552   6
   1  10   0 149.153 50.0436   6
   1  10   1 35.2249 51.0754   6
   1  10   2 172.711 68.7906   3
   1  10   2 7.36299 46.2712   6
   1  10   3 263.716 69.3599   3
   1  10   3 300.746 51.6433   6
   1  10   4 195.010 75.8344   3
   1  10   4 66.2621 54.3652   6
   1  10   5 677.230 72.9248   6
   1  10   5 564.485 81.4568   3
   1  10   6 563.864 87.5592   3
  -2   9   3 23.5914 60.2539   2
  -2   9   2 182.689 64.8108   2
  -2   9   1 488.749 75.3354   2
  -2   9   0 614.450 81.5293   2
  -2   9  -1 191.948 65.5893   2
  -2   8   8 63.0000 69.0267   3
  -2   8   7 155.140 57.1258   3
  -2   8   6-61.7316 49.8370   2
  -2   8   6-64.8767 54.0841   3
  -2   8   5 7.37150 63.4288   3
  -2   8   5-63.3094 61.2502   2
  -2   8   4 167.997 72.3190   3
  -2   8   4 21.0853 59.5796   2
  -2   8   3 396.809 74.5846   3
  -2   8   3 359.024 67.8152   2
  -2   8   2 1853.46 93.5827   2
  -2   8   2 1819.08 103.778   3
  -2   8   1 206.259 65.7606   2
  -2   8   0 373.507 71.7538   2
  -2   8  -1 21.7845 59.0948   2
  -2   8  -2 213.473 62.5639   2
  -2   8  -3 28.4956 64.4508   2
  -2   8  -4 510.453 69.9131   2
  -2   7  11 105.836 62.4189   3
  -2   7  10 1198.49 91.6538   3
  -2   7   9-161.750 55.3889   3
  -2   7   8 738.010 84.7243   3
  -2   7   7 474.770 79.4999   3
  -2   7   6 61.5409 55.1075   2
  -2   7   6 39.7451 66.0191   3
  -2   7   5 1139.18 82.3730   2
  -2   7   5 1367.59 89.2115   3
  -2   7   4 332.476 68.0927   2
  -2   7   4 179.911 73.1184   3
  -2   7   3 198.132 64.5008   2
  -2   7   3 116.885 65.9008   3
  -2   7   2 40.8567 62.2139   3
  -2   7   2 65.2023 58.3238   2
  -2   7   1 1229.20 80.7791   2
  -2   7   0 2648.63 101.158   2
  -2   7  -1 13.7455 63.5209   2
  -2   7  -2 76.0582 60.7839   2
  -2   7  -3 551.165 70.2847   2
  -2   7  -4 19.4067 56.5631   2
  -2   7  -5 83.0133 61.4065   2
  -2   7  -6 816.006 76.4346   2
  -2   7  -7 17.5384 48.8128   2
  -2   6  12 144.920 65.5114   3
  -2   6  11 106.612 69.5615   3
  -2   6  10-104.012 61.5855   3
  -2   6   9 3999.28 131.793   3
  -2   6   8 182.363 63.5605   3
  -2   6   7 1565.73 88.2651   3
  -2   6   6 3630.14 119.399   3
  -2   6   5 1914.33 98.4714   3
  -2   6   4 3223.77 114.394   3
  -2   6   4 3370.10 110.180   2
  -2   6   3 7571.38 157.866   3
  -2   6   3 7687.35 153.513   2
  -2   6   2 486.150 71.3399   3
  -2   6   2 551.542 68.8138   2
  -2   6   1 18.3609 54.1487   2
  -2   6   1-42.1574 60.7337   3
  -2   6   0 8403.61 151.954   2
  -2   6  -1 64.3896 53.5050   2
  -2   6  -2 379.790 65.3183   2
  -2   6  -3 37.3172 56.7035   2
  -2   6  -4 651.163 72.2757   2
  -2   6  -5 4476.18 121.404   2
  -2   6  -6 51.6046 55.8498   2
  -2   6  -7 122.272 60.0137   2
  -2   6  -8 417.640 70.9555   2
  -2   6  -9 1020.79 86.5337   2
  -2   5  14 61.8130 68.5038   3
  -2   5  13-92.8106 55.5816   5
  -2   5  13 132.490 61.7684   3
  -2   5  12 731.952 75.4961   5
  -2   5  12 600.348 73.7277   3
  -2   5  11 2458.10 100.027   5
  -2   5  11 2066.98 95.5179   3
  -2   5  10 519.022 70.4549   3
  -2   5  10 413.526 57.7082   5
  -2   5   9 511.559 60.0392   5
  -2   5   9 533.451 63.9374   3
  -2   5   8 349.717 53.4176   5
  -2   5   8 371.699 63.3175   3
  -2   5   7 6.47402 52.2357   3
  -2   5   7 16.6933 49.4011   5
  -2   5   6 2231.33 91.3447   3
  -2   5   6 2056.05 82.1492   5
  -2   5   5 7986.76 128.634   5
  -2   5   5 7961.68 148.030   3
  -2   5   4 78.6649 48.4188   3
  -2   5   4 8.02404 37.8478   5
  -2   5   3 15.8061 35.3944   5
  -2   5   3 0.87023 46.9888   3
  -2   5   2 43.6555 47.8162   3
  -2   5   2 21.7405 36.5844   5
  -2   5   2 67.1740 50.7028   2
  -2   5   1 892.453 50.7044   5
  -2   5   1 835.394 63.6319   2
  -2   5   1 824.523 63.3364   3
  -2   5   0 5575.11 95.2433   5
  -2   5   0 5825.25 121.927   2
  -2   5  -1 1914.82 78.5568   2
  -2   5  -1 1710.47 59.2108   5
  -2   5  -2 87.5067 49.8207   2
  -2   5  -2 119.351 36.2955   5
  -2   5  -3 7540.67 142.453   2
  -2   5  -3 7175.98 103.758   5
  -2   5  -4 1910.79 61.4145   5
  -2   5  -4 1909.52 91.5788   2
  -2   5  -5 378.456 50.9604   5
  -2   5  -5 400.739 65.1378   2
  -2   5  -6 8.04141 55.3661   2
  -2   5  -7 2986.32 99.7320   2
  -2   5  -8 55.8587 55.7802   2
  -2   5  -9 0.49623 52.6878   2
  -2   5 -10 1401.24 79.8041   2
  -2   5 -11 206.372 64.4702   2
  -2   4  15-57.0506 56.7698   3
  -2   4  14 535.091 65.3645   3
  -2   4  13 701.843 74.5459   5
  -2   4  13 657.331 65.9761   3
  -2   4  12 58.9662 53.2030   3
  -2   4  12 103.717 54.3164   5
  -2   4  11 1431.64 81.5336   3
  -2   4  11 1625.83 81.0727   5
  -2   4  10-7.29922 53.7130   5
  -2   4  10-47.2717 51.7794   3
  -2   4   9 509.507 57.5249   5
  -2   4   9 531.653 61.3526   3
  -2   4   8 851.274 64.0215   3
  -2   4   8 908.259 61.3290   5
  -2   4   7 505.827 50.8367   5
  -2   4   7 454.595 56.8461   3
  -2   4   6 5189.67 115.010   3
  -2   4   6 5211.10 107.654   5
  -2   4   5-23.3749 41.7396   3
  -2   4   5 25.6797 17.1363   0
  -2   4   5-9.71568 34.7861   5
  -2   4   4 3241.92 82.1961   5
  -2   4   4 3316.47 89.7703   3
  -2   4   3 1790.38 72.0655   3
  -2   4   3 1873.42 66.7558   5
  -2   4   2 28567.7 209.148   5
  -2   4   2 28135.4 232.414   3
  -2   4   1 249.125 38.9846   5
  -2   4   1 193.866 48.2783   3
  -2   4   1 270.060 50.8136   2
  -2   4   0 167.815 48.2878   2
  -2   4   0 156.122 46.9914   3
  -2   4   0 103.326 34.0588   5
  -2   4  -1 2490.61 64.2872   5
  -2   4  -1 2417.92 80.3497   2
  -2   4  -2 387.010 39.6682   5
  -2   4  -2 401.728 52.2581   2
  -2   4  -3 713.546 44.1394   5
  -2   4  -3 625.560 59.4281   2
  -2   4  -4 106.251 48.3520   2
  -2   4  -4 134.511 36.5292   5
  -2   4  -5 9986.07 123.027   5
  -2   4  -5 10360.7 149.524   2
  -2   4  -6 2021.62 82.4981   2
  -2   4  -6 2003.91 67.5516   5
  -2   4  -7 796.975 66.7548   2
  -2   4  -7 739.239 53.5987   5
  -2   4  -8 17.9245 50.9072   2
  -2   4  -8-7.85420 42.4446   5
  -2   4  -9-5.47958 42.5249   5
  -2   4  -9 24.9509 49.7684   2
  -2   4 -10 248.134 55.8107   2
  -2   4 -10 272.504 47.3186   5
  -2   4 -11 19.9590 47.1260   5
  -2   4 -11-3.10382 56.3181   2
  -2   4 -12 234.195 49.8294   5
  -2   4 -12 203.137 55.7452   2
  -2   3  14 246.483 56.4776   3
  -2   3  13 825.246 71.5493   3
  -2   3  12 127.849 48.5869   3
  -2   3  11 6.83622 44.1364   3
  -2   3  10 714.772 61.4529   3
  -2   3   9 229.143 48.1105   3
  -2   3   8 508.560 51.0537   5
  -2   3   8 527.095 51.2511   3
  -2   3   7 1675.82 66.5347   3
  -2   3   7 1715.94 70.3528   5
  -2   3   6 58.0590 36.3205   5
  -2   3   6 21.0736 36.8086   3
  -2   3   5 1441.23 60.0631   5
  -2   3   5 1482.11 62.2874   3
  -2   3   4 2054.98 66.1454   3
  -2   3   4 2023.88 65.4863   5
  -2   3   3 92.3635 36.4908   5
  -2   3   3 95.8062 33.6025   3
  -2   3   2 2943.70 71.7405   5
  -2   3   2 2771.44 73.0398   3
  -2   3   1 7777.09 106.024   5
  -2   3   1 7227.60 110.124   3
  -2   3   0 570.125 50.6707   3
  -2   3   0 486.523 41.5422   5
  -2   3   0 560.555 51.1501   2
  -2   3  -1 12675.1 145.977   2
  -2   3  -1 12481.7 128.633   5
  -2   3  -2 3334.72 70.6149   5
  -2   3  -2 3469.84 84.9286   2
  -2   3  -3 6026.29 91.8678   5
  -2   3  -3 6060.73 108.087   2
  -2   3  -4 239.579 47.0844   2
  -2   3  -4 262.163 37.4400   5
  -2   3  -5 3975.12 79.5065   5
  -2   3  -5 4050.41 91.1266   2
  -2   3  -6 10.9558 42.9227   2
  -2   3  -6 11.3099 38.1236   5
  -2   3  -7 269.191 47.1733   2
  -2   3  -7 278.992 42.2626   5
  -2   3  -8 61.9040 48.5711   2
  -2   3  -8 81.9454 41.3481   5
  -2   3  -9-3.37851 43.4070   5
  -2   3  -9 7.14092 46.8340   2
  -2   3 -10 1300.12 68.4736   2
  -2   3 -10 1125.91 61.2229   5
  -2   3 -11 3021.66 87.0432   5
  -2   3 -11 3013.91 94.1629   2
  -2   3 -12 27.0360 44.9584   5
  -2   3 -12 61.7210 43.8207   2
  -2   3 -13 92.4389 56.1816   2
  -2   3 -13 58.3018 49.7313   5
   2  -2 -15 175.814 60.1084   2
   2  -2 -14 5.71143 67.0575   2
  -2   2  13 339.027 49.8648   3
   2  -2 -13 450.266 70.1866   2
   2  -2 -12 1047.72 73.7108   2
  -2   2  12 1060.16 65.7834   3
   2  -2 -11 1081.61 71.5674   2
  -2   2  11 1026.11 61.9391   3
  -2   2  10 2.89548 39.3930   3
   2  -2 -10-44.5748 51.8091   2
  -2   2   9 1983.03 71.2881   3
  -2   2   8 2872.70 76.6674   3
  -2   2   7 4261.52 87.5612   3
  -2   2   6 4536.40 86.2786   3
  -2   2   6 4591.00 92.3309   5
  -2   2   5 15663.2 153.746   5
  -2   2   5 15431.8 145.026   3
  -2   2   4 6438.89 99.2442   5
  -2   2   4 6068.68 91.3305   3
  -2   2   3 3461.24 74.3822   5
  -2   2   3 3311.99 67.5459   3
  -2   2   2 1026.67 43.1905   3
  -2   2   2 913.116 47.3246   5
  -2   2   1 13018.9 128.854   5
  -2   2   1 13698.5 125.511   3
  -2   2   0 670.264 42.1591   3
  -2   2   0 505.783 40.8721   5
  -2   2  -1 4360.43 84.2524   2
  -2   2  -1 4125.07 76.2077   5
  -2   2  -2 1360.20 51.3159   5
  -2   2  -2 1431.73 55.4733   2
  -2   2  -3 4887.91 82.0925   5
  -2   2  -3 5400.49 88.7580   2
  -2   2  -4 1877.63 57.0825   5
  -2   2  -4 2083.38 62.3039   2
  -2   2  -5 67.3805 35.5330   2
  -2   2  -5 104.146 35.3968   5
  -2   2  -6 1849.94 62.4005   5
  -2   2  -6 1873.03 61.2363   2
  -2   2  -7 154.900 39.0566   5
  -2   2  -7 141.207 38.4353   2
  -2   2  -8 333.323 44.3791   2
  -2   2  -8 411.509 45.0633   5
  -2   2  -9 4533.32 98.4647   2
  -2   2  -9 4251.96 90.1221   5
  -2   2 -10 1266.62 62.6586   5
  -2   2 -10 1419.27 65.8107   2
  -2   2 -11 1735.80 74.0686   5
  -2   2 -11 1546.45 69.4062   2
  -2   2 -12 1307.15 69.9618   5
  -2   2 -12 1244.73 78.4416   2
  -2   2 -13 80.2561 48.6836   5
  -2   2 -13-14.5028 46.8426   2
  -2   2 -14 25.8895 52.3901   5
  -2   2 -14 16.3140 52.6878   2
   2  -1 -15 14.8516 53.3124   2
   2  -1 -14 158.379 61.1374   2
   2  -1 -13 643.992 67.9388   2
   2  -1 -12 80.8786 55.2605   2
  -2   1  12 112.490 41.2561   3
  -2   1  11 20466.5 199.489   3
   2  -1 -11 20351.3 213.386   2
   2  -1 -10 18801.7 194.810   2
  -2   1  10 18081.9 178.407   3
  -2   1   9 3063.43 74.5254   3
   2  -1  -9 2974.89 84.6304   2
   2  -1  -8 1622.91 64.1775   2
  -2   1   8 1541.05 54.2992   3
  -2   1   7 10053.4 114.462   3
   2  -1  -7 9702.11 122.755   2
   2  -1  -6 786.914 46.3765   2
  -2   1   6 857.411 40.6021   3
  -2   1   5 2148.92 52.2019   3
  -2   1   4 667.112 42.1713   5
  -2   1   4 669.702 32.4527   3
  -2   1   3 4013.09 73.0736   5
  -2   1   3 4039.56 60.6586   3
  -2   1   2 10930.5 111.306   5
  -2   1   2 11127.5 93.5106   3
  -2   1   1 6154.38 71.4554   3
  -2   1   1 5854.34 83.7887   5
  -2   1   0 74389.8 269.243   5
  -2   1  -1 25234.3 156.992   5
  -2   1  -1 25554.9 159.019   2
   2  -1   1 25451.4 98.3630   1
  -2   1  -2 3840.64 67.3335   5
   2  -1   2 3762.42 44.6711   1
  -2   1  -2 3825.56 67.4928   2
  -2   1  -3 1209.74 45.4071   5
  -2   1  -3 1340.38 45.5087   2
  -2   1  -4 326.258 36.2838   2
  -2   1  -4 324.614 38.0243   5
  -2   1  -5 2289.10 60.9219   5
  -2   1  -5 2409.75 58.3475   2
  -2   1  -6 25477.6 174.691   5
  -2   1  -6 26342.5 172.094   2
  -2   1  -7 15003.1 137.295   5
  -2   1  -7 16056.6 142.484   2
  -2   1  -8 4073.98 80.1047   5
  -2   1  -8 3974.24 79.7846   2
  -2   1  -9-0.84759 40.2650   5
  -2   1  -9 13.3322 36.0899   2
  -2   1 -10 284.045 47.9463   5
  -2   1 -10 187.324 41.9227   2
  -2   1 -11 126.999 47.7594   5
  -2   1 -11 223.990 41.0313   2
  -2   1 -12 1338.34 67.1039   5
  -2   1 -12 1189.60 65.9837   2
  -2   1 -13 319.642 55.1498   5
  -2   1 -13 132.224 44.5485   2
  -2   1 -14-9.73936 49.7226   5
  -2   1 -14-23.9840 46.2376   2
   2   0 -15 25.0365 66.7220   2
   2   0 -14 346.613 65.0855   2
   2   0 -13 6590.98 140.472   2
   2   0 -12 500.127 61.1052   2
   2   0 -11 1836.20 80.2600   2
   2   0 -10 16235.1 180.767   2
   2   0  -9 2010.60 73.1332   2
   2   0  -8 1089.52 56.1070   2
   2   0  -7 758.038 50.6252   2
  -2   0   7 736.045 35.8431   3
   2   0  -6 495.876 41.3604   2
  -2   0   6 482.690 28.8360   3
   2   0  -5 3173.12 64.9002   2
  -2   0   5 3303.27 53.5127   3
   2   0  -4 2966.41 60.1509   2
  -2   0   4 2965.31 46.4226   3
  -2   0   3 2509.21 59.0455   5
  -2   0   3 2633.30 39.8937   3
   2   0  -3 2689.56 55.1943   2
  -2   0   2 18957.2 91.1299   3
  -2   0   2 19370.3 137.878   5
  -2   0   1 138751. 235.155   3
  -2   0   1 138544. 347.558   5
  -2   0   0 340585. 533.053   5
  -2   0  -1 106023. 291.133   5
   2   0   1 105453. 240.635   1
  -2   0  -2 3962.51 65.3364   5
  -2   0  -2 3871.74 56.3753   2
   2   0   2 3682.12 53.5073   1
  -2   0  -3 23734.3 128.872   2
  -2   0  -3 24970.8 150.553   5
  -2   0  -4 1856.15 50.0968   5
  -2   0  -4 1931.03 43.2261   2
  -2   0  -5 7844.54 83.2796   2
  -2   0  -5 8265.25 94.2673   5
  -2   0  -6 1803.17 45.4750   2
  -2   0  -6 1673.29 53.7910   5
  -2   0  -7 6254.03 87.2018   5
  -2   0  -7 6079.60 81.4802   2
  -2   0  -8 2961.48 62.5517   2
  -2   0  -8 2863.82 70.0191   5
  -2   0  -9 44.9548 46.3874   5
  -2   0  -9 59.8745 30.8437   2
  -2   0 -10 5354.84 95.9251   5
  -2   0 -10 5344.20 90.0181   2
  -2   0 -11 5.17172 44.7646   5
  -2   0 -11 14.8900 37.0002   2
  -2   0 -12 173.549 49.5530   5
  -2   0 -12 217.454 42.6065   2
  -2   0 -13 515.195 58.1175   5
  -2   0 -14 395.781 57.8559   5
  -2   0 -15-36.5035 49.4243   5
   2   1 -14 435.187 70.3965   2
   2   1 -13 69.3224 56.1418   2
   2   1 -12-2.31498 47.4458   2
   2   1 -11 750.272 62.8928   2
   2   1 -10 1146.92 63.9589   2
   2   1  -9 83.6128 42.2304   2
   2   1  -8 3202.61 78.8308   2
   2   1  -7 323.782 40.7412   2
   2   1  -7 299.554 25.9599   4
   2   1  -6 14.5821 31.6454   2
   2   1  -6-13.0624 20.6822   4
  -2  -1   6-18.4521 11.7895   0
   2   1  -5 33.8187 29.5201   2
   2   1  -4 1102.55 39.6442   2
  -2  -1   3 25094.4 152.414   5
   2   1  -3 24949.7 137.371   2
   2   1  -2 16013.7 102.723   2
  -2  -1   2 16677.0 117.963   5
  -2  -1   1 309983. 487.459   5
   2   1  -1 309211. 1878.65   6
   2   1  -1 308357. 1648.80   2
  -2  -1   0 356885. 1980.96   5
   2   1   0 341873. 1879.50   6
  -2  -1  -1 372378. 494.689   5
   2   1   1 375606. 2036.62   1
  -2  -1  -2 21165.5 122.244   5
   2   1   2 20604.5 129.193   1
   2   1   2 21757.2 102.586   6
  -2  -1  -3 13931.2 102.517   5
  -2  -1  -3 13802.4 74.7344   2
   2   1   3 13372.1 74.1201   6
   2   1   4 7002.45 49.3980   6
  -2  -1  -4 6269.25 54.0218   2
  -2  -1  -4 6609.19 74.7401   5
  -2  -1  -5 1117.82 42.7715   5
  -2  -1  -5 1106.00 28.9171   2
  -2  -1  -6 7851.54 88.6549   5
  -2  -1  -6 8124.27 72.0096   2
  -2  -1  -7 2023.46 41.7760   2
  -2  -1  -7 1909.09 52.3963   5
  -2  -1  -8-23.5727 32.5720   5
  -2  -1  -8-5.26219 20.5011   2
  -2  -1  -9 5058.61 84.7525   5
  -2  -1  -9 5158.51 76.2873   2
  -2  -1 -10 10333.8 123.861   5
  -2  -1 -10 10012.4 112.176   2
  -2  -1 -11 787.853 55.9980   5
  -2  -1 -12 1628.37 70.0876   5
  -2  -1 -13 5965.32 114.265   5
  -2  -1 -14 17.4195 45.1620   5
  -2  -1 -15 381.471 65.2430   5
   2   2 -14 103.368 58.2752   2
   2   2 -13 207.675 59.5995   2
   2   2 -12 457.222 57.2548   2
   2   2 -11 0.78481 49.0665   2
   2   2 -10 718.022 58.4581   2
   2   2  -9 55.5189 42.1389   2
   2   2  -8 1894.13 65.2620   2
   2   2  -7 18729.7 123.164   4
   2   2  -7 19201.8 161.565   2
   2   2  -6 22106.5 160.856   2
  -2  -2   6 22390.6 100.705   0
   2   2  -6 22627.1 133.734   4
   2   2  -5 2470.41 57.4068   2
  -2  -2   5 2380.97 36.7791   0
   2   2  -5 2455.61 55.6040   6
   2   2  -5 2359.27 48.2685   4
   2   2  -4 5724.14 69.2843   4
   2   2  -4 5747.15 77.3723   6
   2   2  -4 5479.51 73.2361   2
   2   2  -3 2976.29 50.9441   2
   2   2  -3 2939.74 50.6997   4
   2   2  -3 2840.84 54.6873   6
   2   2  -2 7302.94 67.2234   2
   2   2  -2 7228.68 73.4674   4
   2   2  -2 7211.61 78.3834   6
  -2  -2   2 7492.23 77.2625   5
   2   2  -1 4595.48 59.1726   4
  -2  -2   1 4342.45 59.7012   5
   2   2  -1 4428.50 60.3586   6
   2   2  -1 4653.17 48.8906   2
  -2  -2   0 33852.9 141.113   5
   2   2   0 33777.8 107.237   2
   2   2   0 33537.5 151.848   6
   2   2   0 33313.3 146.238   4
  -2  -2  -1 159.889 21.2604   5
   2   2   1 153.276 15.1803   3
   2   2   1 166.441 21.7802   4
   2   2   1 139.281 34.1152   1
   2   2   1 140.067 21.5531   6
  -2  -2  -2 6932.52 66.8993   5
   2   2   2 7124.41 65.7113   6
   2   2   2 7069.97 87.7249   1
   2   2   2 7247.63 65.7564   4
   2   2   3 1832.96 52.4493   1
   2   2   3 1874.54 34.6701   6
   2   2   3 1949.84 35.8813   4
  -2  -2  -3 1939.98 38.9007   5
  -2  -2  -4 9789.90 81.2780   5
   2   2   4 9352.40 68.3295   6
   2   2   4 9439.04 69.0885   4
  -2  -2  -5 39.9391 25.8261   5
   2   2   5 24.3678 14.8672   4
  -2  -2  -5 22.1896 11.0108   2
   2   2   5 59.1669 12.5904   6
  -2  -2  -6 325.882 29.5386   5
   2   2   6 350.826 15.9741   6
   2   2   6 313.095 15.6357   4
  -2  -2  -6 351.418 18.7073   2
  -2  -2  -7 6992.96 79.5161   5
  -2  -2  -7 7073.44 66.7506   2
  -2  -2  -8 1884.22 50.2137   5
  -2  -2  -8 1849.65 41.7694   2
  -2  -2  -9 4302.94 74.7592   5
  -2  -2 -10 11600.5 124.000   5
  -2  -2 -11 56699.1 279.060   5
  -2  -2 -12 1219.49 62.4380   5
  -2  -2 -13-58.2720 45.4069   5
  -2  -2 -14 204.738 50.2671   5
  -2  -2 -15 276.148 56.5424   5
   2   3 -13 91.4760 59.2522   2
   2   3 -12 1152.83 70.5265   2
   2   3 -11 1499.52 72.5191   2
   2   3 -10 1008.56 62.8630   2
   2   3  -9 3099.39 84.3154   2
   2   3  -8 123.756 39.8387   2
   2   3  -8 85.7666 30.5581   6
   2   3  -7-2.05874 35.2690   2
   2   3  -7 42.3203 30.7415   6
  -2  -3   6 95.0031 20.3793   0
   2   3  -6 113.898 34.1481   2
   2   3  -6 159.126 31.8002   6
  -2  -3   5 3895.54 50.6120   0
   2   3  -5 4246.14 74.2686   2
   2   3  -5 4299.85 76.0028   6
  -2  -3   4 54.3873 18.9405   0
   2   3  -4 36.4824 24.1885   6
   2   3  -4 73.7424 27.0639   2
   2   3  -4 87.3408 24.8874   4
  -2  -3   3 1827.32 39.1889   0
   2   3  -3 1686.80 47.9247   6
   2   3  -3 1893.25 45.0652   4
   2   3  -3 1789.28 43.9141   2
  -2  -3   2 2833.79 47.6365   5
   2   3  -2 2778.15 56.0933   6
   2   3  -2 2902.60 51.5446   4
   2   3  -2 2809.59 46.6388   2
  -2  -3   1 6603.17 66.4463   5
   2   3  -1 6870.54 73.1089   4
   2   3  -1 6940.90 61.2917   2
   2   3  -1 6892.87 79.7729   6
  -2  -3   0 6002.74 57.0364   5
   2   3   0 6509.88 63.4784   3
   2   3   0 6461.58 69.8503   4
   2   3   0 6322.68 50.6673   2
   2   3   0 6554.42 75.5132   6
  -2  -3  -1 15583.6 81.6046   5
   2   3   1 15787.0 133.924   1
   2   3   1 15496.1 101.662   4
   2   3   1 15489.9 63.0686   2
   2   3   1 15547.9 101.931   3
   2   3   1 15389.1 110.373   6
   2   3   2 10697.6 90.8949   6
   2   3   2 10434.2 91.2821   3
  -2  -3  -2 10555.8 66.9800   5
   2   3   2 10781.1 114.350   1
   2   3   2 10688.5 83.5145   4
  -2  -3  -3 3967.82 44.1691   5
   2   3   3 4246.75 78.7374   1
   2   3   3 4067.97 51.5397   4
   2   3   3 4156.21 61.3455   3
   2   3   3 4040.09 56.5235   6
  -2  -3  -4 3594.65 44.1497   5
   2   3   4 3395.48 51.2550   6
   2   3   4 3697.10 47.5667   4
   2   3   4 3642.43 63.6781   3
  -2  -3  -5 43208.9 153.855   5
   2   3   5 43301.7 217.969   3
   2   3   5 43597.6 169.517   6
  -2  -3  -6 6642.92 68.3052   5
   2   3   6 6435.04 67.6996   6
  -2  -3  -7 2644.32 51.0547   5
  -2  -3  -8 10883.1 99.2489   5
  -2  -3  -9 335.018 34.2288   5
  -2  -3 -10 686.352 45.7915   5
  -2  -3 -11 2006.06 62.3266   5
  -2  -3 -12 435.081 46.1916   5
  -2  -3 -13 635.429 52.4253   5
  -2  -3 -14 53.3564 49.0281   5
  -2  -3 -15 60.8474 50.3164   5
   2   4 -12 158.992 56.5344   2
   2   4 -11 1779.05 80.3432   2
   2   4 -10 18.6170 48.5199   2
   2   4  -9 3527.70 93.8575   2
   2   4  -8 9.44899 42.5938   2
   2   4  -7 89.7221 32.7853   6
   2   4  -7 58.8379 41.7690   2
   2   4  -6 878.121 48.2030   2
   2   4  -6 885.457 45.9523   6
   2   4  -5 2306.75 60.9648   2
   2   4  -5 2518.52 64.5469   6
   2   4  -4 57.6595 27.3106   6
   2   4  -4 51.6768 27.4295   2
   2   4  -3 1294.36 41.0861   2
  -2  -4   3 1255.26 36.6604   0
   2   4  -3 1361.04 48.7002   6
   2   4  -2 12152.4 119.418   6
  -2  -4   2 12230.7 98.3055   0
   2   4  -2 11628.3 96.1361   2
  -2  -4   1 14595.5 86.3727   5
   2   4  -1 14792.1 127.569   6
  -2  -4   1 14974.2 106.863   0
   2   4  -1 14759.7 118.400   3
   2   4  -1 15007.4 98.4377   2
   2   4   0 1001.67 27.8003   2
   2   4   0 1005.00 40.9281   6
   2   4   0 1007.77 38.4348   3
   2   4   1 4504.13 45.6226   2
   2   4   1 4678.77 72.2159   6
   2   4   1 4675.43 86.7103   1
   2   4   1 4655.70 72.7902   3
   2   4   2 4909.01 72.2560   6
   2   4   2 4818.41 40.0853   2
   2   4   2 5022.24 76.4340   3
   2   4   2 4990.49 88.9719   1
  -2  -4  -3 1284.14 19.5969   5
   2   4   3 1390.17 58.4349   1
   2   4   3 1385.73 46.5332   3
   2   4   3 1342.51 42.7240   6
  -2  -4  -4 9572.20 57.6091   5
   2   4   4 9727.84 120.892   1
   2   4   4 9625.40 97.9751   6
   2   4   4 9588.27 112.197   3
  -2  -4  -5 2992.60 39.5367   5
   2   4   5 2849.82 68.5223   3
   2   4   5 2991.27 55.8486   6
   2   4   6 78.7531 21.5952   6
   2   4   6 54.7262 32.8997   3
  -2  -4  -6 68.1929 17.8853   5
  -2  -4  -7 259.437 24.1448   5
   2   4   7 269.909 39.1247   3
   2   4   7 201.130 23.3833   6
   2   4   8 115.584 39.0662   3
  -2  -4  -8 117.973 25.9055   5
   2   4   9 306.461 46.2648   3
  -2  -4  -9 244.863 30.8864   5
   2   4  10 79.8538 43.8674   3
  -2  -4 -10 42.8544 30.8081   5
   2   4  11-12.4916 41.9777   3
  -2  -4 -11 21.5193 34.1988   5
  -2  -4 -12 519.586 45.6176   5
   2   4  12 417.846 57.7743   3
  -2  -4 -13 1577.86 63.8599   5
   2   4  13 1387.72 77.9415   3
   2   4  14 307.814 54.3964   3
  -2  -4 -14 145.636 46.9277   5
  -2  -4 -15 519.351 56.6269   5
   2   4  15 455.380 62.6651   3
   2   5 -11-30.6619 47.1001   2
   2   5 -10 68.5399 47.7595   2
   2   5  -9 365.719 56.1308   2
   2   5  -8-5.19836 43.9461   2
   2   5  -7 45.2252 38.4346   6
   2   5  -7 89.4505 42.4784   2
   2   5  -6 2937.40 79.5606   6
   2   5  -6 2875.06 78.5622   2
   2   5  -5 5764.49 95.0347   2
   2   5  -5 6384.31 106.490   6
   2   5  -4 1795.78 55.9740   2
   2   5  -4 2006.19 62.5377   6
   2   5  -3 299.316 33.2002   2
   2   5  -3 300.930 36.2567   6
   2   5  -2 1455.61 53.8968   6
   2   5  -2 1484.46 44.6272   2
   2   5  -1 251.187 36.1229   6
   2   5  -1 237.876 26.1714   2
   2   5   0 6356.63 72.2104   2
   2   5   0 6188.01 94.3191   3
   2   5   0 6198.02 93.8158   6
   2   5   1 108.645 33.3586   6
   2   5   1 81.4576 32.9625   3
   2   5   1 90.3015 44.0656   1
   2   5   1 94.8124 18.8517   2
   2   5   2 11172.0 128.675   3
   2   5   2 10922.0 133.311   1
   2   5   2 11377.8 121.143   6
   2   5   3 1736.38 65.7630   1
   2   5   3 1842.01 54.6215   6
   2   5   3 1704.39 58.8721   3
   2   5   4 103.434 29.0564   6
   2   5   4 109.682 35.9734   3
   2   5   4 117.938 44.3849   1
   2   5   5 623.849 54.2689   1
   2   5   5 740.202 39.2188   6
   2   5   5 612.521 47.2599   3
   2   5   6 2028.25 69.9496   3
   2   5   6 2023.78 55.4103   6
   2   5   7 373.774 43.0867   3
   2   5   7 394.495 33.9787   6
   2   5   8 1543.77 67.7356   3
   2   5   9 91.2732 45.4328   3
   2   5  10 44.5766 47.0313   3
   2   5  11 359.046 55.6595   3
   2   5  12 544.490 58.9675   3
   2   5  13 968.629 71.7054   3
   2   5  14 449.583 62.6466   3
   2   6 -10 1438.64 79.0540   2
   2   6  -9 86.2390 54.2314   2
   2   6  -8 555.516 56.0442   2
   2   6  -7 3139.25 90.9813   2
   2   6  -6 522.197 51.0957   2
   2   6  -6 631.934 54.9703   6
   2   6  -5 1185.20 63.6084   6
   2   6  -5 1134.12 59.3179   2
   2   6  -4 2250.17 67.8816   2
   2   6  -4 2395.73 74.7954   6
   2   6  -3 1589.29 62.8612   6
   2   6  -3 1551.46 56.7151   2
   2   6  -2 1140.75 55.3185   6
   2   6  -2 1010.61 46.9574   2
   2   6  -1 2425.49 58.4841   2
   2   6  -1 2517.82 72.9362   6
   2   6   0 10191.4 136.885   3
   2   6   0 10478.8 133.111   6
   2   6   1 1414.92 59.5706   6
   2   6   1 1397.09 62.8022   3
   2   6   2 83.0368 36.5142   6
   2   6   2 65.7266 41.6107   1
   2   6   2 13.5364 36.9025   3
   2   6   3-21.0086 34.0868   6
   2   6   3-3.18120 36.6282   3
   2   6   3 10.0790 46.9716   1
   2   6   4 5418.52 107.787   1
   2   6   4 5741.45 97.6283   6
   2   6   4 5351.43 112.063   3
   2   6   5 3793.49 97.2018   1
   2   6   5 3633.64 95.6951   3
   2   6   5 3805.03 80.9890   6
   2   6   6 505.980 61.6356   1
   2   6   6 491.244 42.5822   6
   2   6   6 560.010 58.3933   3
   2   6   7 932.571 70.4607   1
   2   6   7 904.927 62.0233   3
   2   6   7 887.838 47.7623   6
   2   6   8 1582.30 77.8895   3
   2   6   8 1574.64 55.9250   6
   2   6   9 3316.01 106.366   3
   2   6  10 635.332 64.3335   3
   2   6  11 3526.73 114.585   3
   2   6  12 254.635 60.4253   3
   2   6  13-61.6775 57.4965   3
   2   6  14 8.96001 53.6465   3
   2   7  -9 1933.82 87.1046   2
   2   7  -8 125.004 48.2551   2
   2   7  -7 299.171 50.5538   2
   2   7  -6 123.929 47.3966   6
   2   7  -6 118.542 45.1723   2
   2   7  -5 2416.45 78.4171   2
   2   7  -5 2262.71 83.2206   6
   2   7  -4 208.757 49.3320   6
   2   7  -4 392.110 48.3647   2
   2   7  -3 43.9411 42.2847   6
   2   7  -3 78.4716 39.4718   2
   2   7  -2 3391.31 91.0565   6
   2   7  -1 10.6160 40.4386   6
   2   7   0 6406.58 125.516   3
   2   7   0 6404.26 116.882   6
   2   7   1 3718.79 100.525   3
   2   7   1 3718.51 91.5852   6
   2   7   2 628.352 57.8022   3
   2   7   2 728.832 54.4439   6
   2   7   3 6966.46 132.909   3
   2   7   3 7807.93 125.581   6
   2   7   3 7126.86 126.248   1
   2   7   4 1007.66 67.5909   1
   2   7   4 1018.71 59.2709   6
   2   7   4 931.013 66.7350   3
   2   7   5 6416.84 135.653   3
   2   7   5 6435.95 128.321   1
   2   7   5 6746.99 117.893   6
   2   7   6 5656.15 124.316   1
   2   7   6 5787.15 109.172   6
   2   7   6 5623.12 131.430   3
   2   7   7 899.051 75.3125   1
   2   7   7 970.880 70.8836   3
   2   7   7 967.888 56.2956   6
   2   7   8 105.505 37.6335   6
   2   7   8 78.2329 58.5930   1
   2   7   8 58.6956 49.2610   3
   2   7   9 1817.76 85.5484   1
   2   7   9 1825.87 90.4492   3
   2   7  10 1082.80 79.4679   3
   2   7  11 16.7560 55.8598   3
   2   7  12 44.7778 57.0915   3
   2   7  13 430.495 71.6059   3
   2   8  -8-144.878 48.2134   2
   2   8  -7 52.0651 52.7531   2
   2   8  -6 7.02054 46.5725   2
   2   8  -5-21.3037 39.9607   2
   2   8  -5-11.1696 40.5971   6
   2   8  -4 400.869 54.6518   6
   2   8  -3-43.2074 40.6954   6
   2   8  -2-5.39709 44.3855   6
   2   8  -1 207.444 51.3124   6
   2   8   0 1100.51 66.9385   6
   2   8   1 4038.18 113.499   3
   2   8   1 4118.88 105.049   6
   2   8   2 39.4000 45.2217   6
   2   8   2 35.5664 50.7664   3
   2   8   3 667.414 67.8216   3
   2   8   3 710.167 60.7750   6
   2   8   4 1334.55 79.3269   3
   2   8   4 1368.88 68.2551   6
   2   8   5 506.591 64.0370   3
   2   8   5 580.946 57.3539   6
   2   8   6 75.1827 54.7836   3
   2   8   6 84.1788 47.6921   6
   2   8   7 418.343 51.4674   6
   2   8   7 539.816 71.2700   3
   2   8   8 1358.25 87.4496   3
   2   8   8 1212.12 61.9065   6
   2   8   9 196.497 64.1486   3
   2   8   9 417.118 64.7911   1
   2   8  10-1.35039 61.1225   1
   2   8  10 76.0081 64.4595   3
   2   8  11 169.625 59.2919   1
   2   8  11 71.6517 63.6146   3
   2   8  12 579.928 71.7808   1
   2   8  12 821.406 81.1983   3
   2   9  -5 24.0545 52.6638   6
   2   9  -4-58.6774 48.8292   6
   2   9  -3 131.032 45.1079   6
   2   9  -2 172.654 56.4118   6
   2   9  -1 575.595 60.7807   6
   2   9   0 278.307 51.8116   6
   2   9   1 839.769 65.6714   6
   2   9   2 880.720 70.1342   3
   2   9   2 1125.01 71.7758   6
   2   9   3 1234.08 79.7675   3
   2   9   3 1442.54 77.5794   6
   2   9   4-28.6520 47.1730   6
   2   9   4 142.769 55.3736   3
   2   9   5 249.379 49.3001   6
   2   9   5 299.448 58.5791   3
   2   9   6 92.7318 42.6587   6
   2   9   6 88.7553 60.5999   3
   2   9   7 111.262 46.7402   6
   2   9   7 13.6086 52.4506   3
   2   9   8 103.896 41.8169   6
   2   9   8-30.6259 60.3848   3
   2   9   9 870.717 81.6173   3
   2   9   9 803.629 61.5689   6
   2   9  10 136.113 66.2568   3
   2  10   0 366.696 59.8750   6
   2  10   1 298.541 55.7747   6
   2  10   2 119.930 48.4153   6
   2  10   3 38.2267 55.2570   6
   2  10   4 1480.53 93.8056   3
   2  10   4 2317.95 96.8991   6
   2  10   5 278.825 63.8498   3
   2  10   5 600.073 62.1661   6
   2  10   6 54.1840 43.7491   6
   2  10   6 37.7678 58.1952   3
   2  10   7-77.1646 46.8307   6
   2  10   7 55.3325 61.3032   3
   2  10   8 309.299 63.0898   3
  -3   8   8 146.444 60.6595   2
  -3   8   7 284.719 71.9104   2
  -3   8   6 38.3436 59.5440   3
  -3   8   6 15.8882 73.3131   2
  -3   8   5-20.6613 54.6388   3
  -3   8   5-20.6406 78.6426   2
  -3   8   4 621.015 88.0676   2
  -3   8   4 443.262 68.2993   3
  -3   8   3 95.8388 71.1329   2
  -3   8   3 175.123 77.2400   3
  -3   8   2 61.5818 62.2614   2
  -3   8   1-48.4660 73.4102   2
  -3   8   0 74.9917 61.0226   2
  -3   8  -1-117.800 73.4585   2
  -3   8  -2 38.8327 62.4325   2
  -3   7   9 581.549 80.9639   3
  -3   7   8-33.5437 72.2615   3
  -3   7   7 346.766 71.4569   3
  -3   7   6 265.677 65.5928   2
  -3   7   6 334.026 69.4104   3
  -3   7   5 1371.52 103.738   2
  -3   7   5 1442.79 95.6134   3
  -3   7   4 5.94160 66.0432   3
  -3   7   4-64.2077 64.5307   2
  -3   7   3-173.739 66.9520   2
  -3   7   3-76.4073 66.5175   3
  -3   7   2 556.596 70.8469   2
  -3   7   1 346.733 65.7669   2
  -3   7   0 166.670 65.3775   2
  -3   7  -1 1161.98 83.0020   2
  -3   7  -2 311.310 73.7662   2
  -3   7  -3 181.583 72.0962   2
  -3   7  -4 429.518 77.4630   2
  -3   7  -5-32.0453 64.2911   2
  -3   6  12 24.5690 72.8798   3
  -3   6  11 52.1101 68.7594   3
  -3   6  10 18.6932 58.4563   3
  -3   6   9 103.127 62.2097   3
  -3   6   8 44.9004 54.9556   3
  -3   6   7 501.678 72.5564   3
  -3   6   6 1332.91 87.8601   3
  -3   6   5 12013.9 206.183   3
  -3   6   4 1058.77 86.2663   2
  -3   6   4 855.871 82.1654   3
  -3   6   3 2815.16 111.847   3
  -3   6   3 2984.59 115.667   2
  -3   6   2 18.9875 64.4201   2
  -3   6   2 94.5112 64.1623   3
  -3   6   1 1008.45 82.2138   2
  -3   6   0 1322.93 88.1676   2
  -3   6  -1 348.146 64.4665   2
  -3   6  -2 445.295 67.1785   2
  -3   6  -3-54.2110 66.3043   2
  -3   6  -4 754.423 73.6179   2
  -3   6  -5 1399.46 85.6983   2
  -3   6  -6 75.0405 58.8044   2
  -3   6  -7-36.2380 54.5924   2
  -3   6  -8-37.5123 52.8936   2
  -3   5  13 16.0857 67.7320   5
  -3   5  12 105.908 60.5854   5
  -3   5  12 102.709 65.0998   3
  -3   5  11 1409.47 95.3571   5
  -3   5  11 1145.51 84.0488   3
  -3   5  10 312.952 65.7837   5
  -3   5  10 300.562 67.8746   3
  -3   5   9 469.909 69.8812   3
  -3   5   9 498.427 72.4237   5
  -3   5   8 4976.90 130.531   5
  -3   5   8 4945.93 135.177   3
  -3   5   7 1602.83 83.9269   5
  -3   5   7 1528.33 86.5176   3
  -3   5   6 13652.8 199.800   3
  -3   5   6 13623.9 193.730   5
  -3   5   5 3566.49 113.082   3
  -3   5   5 3556.00 106.579   5
  -3   5   4 6555.72 130.619   5
  -3   5   4 6519.45 140.189   3
  -3   5   3 43.7015 56.2621   3
  -3   5   3-30.2126 47.3298   5
  -3   5   2 4.72916 57.1044   2
  -3   5   2 47.2565 50.4284   3
  -3   5   2 32.8302 44.1652   5
  -3   5   1 112.502 58.3058   2
  -3   5   1 94.4486 43.0758   5
  -3   5   0 518.068 65.6781   2
  -3   5   0 514.235 51.4186   5
  -3   5  -1 1052.04 57.8750   5
  -3   5  -1 1007.81 73.0857   2
  -3   5  -2 794.667 60.0057   5
  -3   5  -2 1031.49 74.4960   2
  -3   5  -3 473.607 71.1087   2
  -3   5  -3 461.790 50.2079   5
  -3   5  -4 578.696 53.4665   5
  -3   5  -4 421.571 76.7007   2
  -3   5  -5 6936.24 151.971   2
  -3   5  -5 7593.52 123.913   5
  -3   5  -6 752.796 58.3808   5
  -3   5  -6 593.621 74.6568   2
  -3   5  -7 2082.48 91.2496   2
  -3   5  -7 1902.36 73.8493   5
  -3   5  -8 168.405 57.0751   2
  -3   5  -8 103.999 42.0671   5
  -3   5  -9 35.3198 58.3139   2
  -3   5 -10 567.083 69.5109   2
  -3   4  13-28.7010 56.1525   5
  -3   4  12 152.004 60.4784   5
  -3   4  11 679.348 74.4840   5
  -3   4  11 652.058 65.2131   3
  -3   4  10 3485.04 118.376   5
  -3   4  10 3444.21 111.033   3
  -3   4   9 67.0133 48.7681   3
  -3   4   9 79.5501 56.8442   5
  -3   4   8 2785.84 103.282   5
  -3   4   8 2773.63 96.3016   3
  -3   4   7 574.125 61.9972   5
  -3   4   7 631.924 60.7324   3
  -3   4   6 2045.94 83.2047   5
  -3   4   6 1962.26 79.9083   3
  -3   4   5-18.3107 44.0921   3
  -3   4   5 3.44558 44.6358   5
  -3   4   4 657.283 57.4911   3
  -3   4   4 643.826 57.0402   5
  -3   4   3 335.731 52.5191   3
  -3   4   3 220.068 46.9838   5
  -3   4   2 4665.29 107.453   3
  -3   4   2 4783.68 105.645   5
  -3   4   1 938.517 60.0895   5
  -3   4   1 987.092 70.5392   2
  -3   4   1 1029.57 67.7194   3
  -3   4   0 451.069 50.9185   5
  -3   4   0 515.881 63.3894   2
  -3   4  -1 266.178 66.7911   2
  -3   4  -1 271.570 45.5619   5
  -3   4  -2 2100.81 72.0084   5
  -3   4  -2 2271.81 89.2719   2
  -3   4  -3 4690.96 100.404   5
  -3   4  -3 4553.28 112.628   2
  -3   4  -4 11406.1 147.644   5
  -3   4  -4 12349.4 177.870   2
  -3   4  -5 192.614 66.7338   2
  -3   4  -5 225.946 49.3639   5
  -3   4  -6 29295.4 264.311   2
  -3   4  -6 28614.7 228.259   5
  -3   4  -7 123.348 59.2793   2
  -3   4  -7 156.975 52.2978   5
  -3   4  -8 488.698 55.3566   5
  -3   4  -8 411.380 60.3281   2
  -3   4  -9-22.3695 51.3979   2
  -3   4  -9 52.9011 44.3564   5
  -3   4 -10 58.3349 46.0062   5
  -3   4 -10 76.5194 55.7808   2
  -3   4 -11 98.3366 51.3358   5
  -3   4 -11 32.0268 53.4177   2
  -3   4 -12 203.493 52.2434   5
  -3   3  13-37.2336 50.9600   5
  -3   3  12 238.298 65.5351   5
  -3   3  11 664.598 74.7667   5
  -3   3  10 40.8317 42.9311   3
  -3   3  10 25.8555 56.3600   5
  -3   3   9 0.75000 42.6086   3
  -3   3   9 34.2633 47.8693   5
  -3   3   8 26.2759 41.6415   3
  -3   3   8 44.1167 49.7368   5
  -3   3   7 58.7518 50.1867   5
  -3   3   7 33.2900 41.2869   3
  -3   3   6 313.775 45.5858   3
  -3   3   6 75.8427 49.9913   5
  -3   3   5 2075.88 80.5949   5
  -3   3   5 1968.88 69.0268   3
  -3   3   4 217.380 42.2073   3
  -3   3   4 158.766 45.0975   5
  -3   3   3 211.440 42.5492   3
  -3   3   3 212.181 48.5306   5
  -3   3   2 12515.6 158.860   5
  -3   3   2 12946.6 153.677   3
  -3   3   1 691.680 54.2717   3
  -3   3   1 747.105 55.1446   5
  -3   3   0 32946.8 237.688   5
  -3   3   0 33734.3 259.997   2
  -3   3  -1 1733.70 70.6784   5
  -3   3  -1 1807.42 77.9357   2
  -3   3  -2 1605.94 64.6560   5
  -3   3  -2 1708.09 73.7822   2
  -3   3  -3 3055.69 82.7686   5
  -3   3  -3 3046.37 91.3717   2
  -3   3  -4 1949.11 70.9409   5
  -3   3  -4 2047.47 79.1182   2
  -3   3  -5 906.053 57.2922   5
  -3   3  -5 944.361 65.4683   2
  -3   3  -6 123.535 50.3218   2
  -3   3  -6 196.930 48.3042   5
  -3   3  -7 209.018 53.3586   2
  -3   3  -7 131.068 53.0216   5
  -3   3  -8 2731.82 85.2016   5
  -3   3  -8 2688.64 87.9020   2
  -3   3  -9 60.9984 45.0823   2
  -3   3  -9 19.2174 47.7865   5
  -3   3 -10 340.910 54.0178   5
  -3   3 -10 402.387 56.3959   2
  -3   3 -11 31.7171 50.9048   5
  -3   3 -11 77.8841 54.3196   2
  -3   3 -12 122.941 49.6452   5
  -3   3 -12 204.305 55.2227   2
  -3   3 -13 477.345 61.8117   2
  -3   2  14 482.037 73.8845   5
  -3   2  13 1149.24 87.6617   5
  -3   2  12 41.0545 55.8173   5
  -3   2  11 82.3355 56.2270   5
  -3   2  10 2087.59 88.7784   5
  -3   2   9 419.515 60.4627   5
  -3   2   8 29.2714 36.9273   3
  -3   2   8 90.3721 49.1273   5
  -3   2   7 5037.81 114.971   5
  -3   2   7 4921.96 97.2071   3
  -3   2   6 13935.6 177.948   5
  -3   2   6 14718.3 155.237   3
  -3   2   5 965.152 62.9230   5
  -3   2   5 1007.12 49.5382   3
  -3   2   4 649.617 55.4942   5
  -3   2   4 641.897 41.0033   3
  -3   2   3 2419.24 64.0435   3
  -3   2   3 2451.71 78.4195   5
  -3   2   2 3186.35 71.7541   3
  -3   2   2 2967.34 82.2548   5
  -3   2   1 1464.44 55.5678   3
  -3   2   1 1386.16 61.6014   5
  -3   2   0 777.978 54.5457   5
  -3   2  -1 3373.96 84.4671   5
  -3   2  -1 3261.77 86.3346   2
  -3   2  -2 5087.82 97.2209   5
  -3   2  -2 5055.85 103.556   2
  -3   2  -3 4289.92 89.2647   5
  -3   2  -3 4439.46 92.1835   2
  -3   2  -4 790.502 53.0873   5
  -3   2  -4 822.374 53.8386   2
  -3   2  -5 5972.39 103.822   5
  -3   2  -5 5611.62 106.359   2
  -3   2  -6 1577.19 65.0957   2
  -3   2  -6 1557.46 64.0376   5
  -3   2  -7 11.9117 40.1281   2
  -3   2  -7 44.5295 46.1309   5
  -3   2  -8 2100.01 77.9391   5
  -3   2  -8 2214.04 75.0389   2
  -3   2  -9-0.10673 47.1785   5
  -3   2  -9 60.2918 45.8977   2
  -3   2 -10 5512.94 111.339   5
  -3   2 -10 5691.04 117.320   2
  -3   2 -11 47.6766 48.9475   5
  -3   2 -11-39.5491 52.0100   2
  -3   2 -12 44.4015 54.0461   5
  -3   2 -12 51.7746 47.1763   2
  -3   2 -13 602.109 62.8393   5
  -3   2 -13 442.786 63.8080   2
   3  -1 -14 588.560 73.3194   2
   3  -1 -13 470.275 66.0673   2
   3  -1 -12 260.504 62.8376   2
   3  -1 -11 488.286 63.7497   2
   3  -1 -10 324.308 63.0078   2
  -3   1   9-20.0618 47.7184   5
   3  -1  -9 21.0375 55.9208   2
  -3   1   8 471.138 55.8559   5
  -3   1   7 89.3492 29.4973   3
  -3   1   7 81.2963 46.8048   5
  -3   1   6 715.227 56.1985   5
  -3   1   6 788.508 41.5462   3
  -3   1   5 12012.6 149.992   5
  -3   1   5 11966.5 118.718   3
  -3   1   4 19881.9 186.221   5
  -3   1   4 19636.4 144.210   3
  -3   1   3 5581.07 77.9663   3
  -3   1   3 5844.30 102.884   5
  -3   1   2 1022.11 39.5252   3
  -3   1   2 1006.94 57.1575   5
  -3   1   1 4997.70 93.6535   5
  -3   1   1 5183.45 74.2587   3
  -3   1   0 5618.00 97.4828   5
  -3   1  -1 1799.05 62.9418   5
  -3   1  -2 4155.65 86.2573   5
  -3   1  -2 4127.96 84.3617   2
   3  -1   2 3842.82 56.3966   1
  -3   1  -3 7316.40 106.984   5
  -3   1  -3 7599.09 105.408   2
   3  -1   3 7316.82 78.4255   1
  -3   1  -4 29374.4 206.670   5
   3  -1   4 29628.5 159.706   1
  -3   1  -4 29920.1 197.672   2
  -3   1  -5 931.894 55.5710   5
  -3   1  -5 920.966 49.0419   2
  -3   1  -6 1581.11 56.0840   2
  -3   1  -6 1708.82 63.4131   5
  -3   1  -7 1494.79 64.0999   5
  -3   1  -7 1561.61 59.7732   2
  -3   1  -8 809.804 58.2499   5
  -3   1  -8 765.627 50.2555   2
  -3   1  -9 369.473 52.5103   5
  -3   1  -9 461.669 48.3236   2
  -3   1 -10 1751.02 72.5751   5
  -3   1 -10 1965.41 72.6982   2
  -3   1 -11 3253.38 91.9824   5
  -3   1 -11 3515.75 90.9999   2
  -3   1 -12-20.1520 51.5932   5
  -3   1 -13 248.810 52.8173   5
  -3   1 -14 415.997 65.4819   5
   3   0 -14 208.586 68.6106   2
   3   0 -13 273.528 58.5322   2
   3   0 -12 21.4011 58.4522   2
   3   0 -11 3123.83 103.095   2
   3   0 -10 2584.53 95.4609   2
   3   0  -9 2161.63 82.5763   2
   3   0  -8 41.3274 46.5344   2
  -3   0   7 8211.81 131.623   5
   3   0  -7 8384.68 125.823   2
  -3   0   6 4640.36 99.2646   5
   3   0  -6 4880.81 95.5888   2
  -3   0   5 7842.17 117.874   5
   3   0  -5 7455.41 107.912   2
  -3   0   5 7701.38 81.8068   3
  -3   0   4 5932.61 102.203   5
  -3   0   4 5671.55 66.9583   3
  -3   0   3 13625.8 94.5176   3
  -3   0   3 13534.3 145.915   5
  -3   0   2 155.403 18.7807   3
  -3   0   2 138.919 40.9322   5
  -3   0   1 17214.8 156.194   5
  -3   0   0 6181.67 95.7995   5
  -3   0  -1 1256.50 54.6325   5
  -3   0  -2 1398.63 55.6268   5
  -3   0  -2 1398.77 47.8707   2
   3   0   2 1295.51 45.4839   1
  -3   0  -3 845.643 47.6573   5
  -3   0  -3 832.410 39.9927   2
   3   0   3 970.090 43.3888   1
  -3   0  -4 864.349 48.8649   5
   3   0   4 871.104 43.8441   1
  -3   0  -4 859.509 39.9002   2
  -3   0  -5 20462.1 165.053   5
  -3   0  -5 20115.2 148.083   2
  -3   0  -6 2350.66 67.4236   5
  -3   0  -6 2323.95 57.1646   2
  -3   0  -7 124.942 30.4622   2
  -3   0  -7 121.810 48.0587   5
  -3   0  -8 5121.53 97.4004   5
  -3   0  -8 4979.03 85.7348   2
  -3   0  -9 165.329 46.8309   5
  -3   0  -9 248.671 38.3411   2
  -3   0 -10 1330.38 67.9559   5
  -3   0 -11 110.369 49.5008   5
  -3   0 -12 4.98924 51.8450   5
  -3   0 -13 172.731 51.4759   5
  -3   0 -14 1252.14 72.9585   5
   3   1 -14 868.132 81.5711   2
   3   1 -13 176.214 59.5748   2
   3   1 -12 9.95306 55.9995   2
   3   1 -11 1645.78 85.3057   2
   3   1 -10 591.314 61.2766   2
   3   1  -9 50.6379 47.4272   2
   3   1  -8 380.683 52.1585   2
   3   1  -7 700.597 53.5206   2
  -3  -1   6 382.323 45.0686   5
   3   1  -6 435.857 44.0238   2
  -3  -1   5 6365.12 103.824   5
   3   1  -5 6644.91 98.9240   2
  -3  -1   4 10744.6 127.012   5
   3   1  -4 10766.1 116.720   2
   3   1  -3 3701.43 70.1729   2
  -3  -1   3 3628.09 78.6083   5
  -3  -1   2 3289.63 72.0294   5
  -3  -1   1 8043.17 105.573   5
  -3  -1   0 1165.75 50.6887   5
   3   1   1 9015.35 99.6600   1
  -3  -1  -1 8712.65 104.864   5
  -3  -1  -2 630.783 43.9456   5
   3   1   2 685.676 43.3458   1
  -3  -1  -3 1409.30 51.3259   5
  -3  -1  -3 1396.39 36.7623   2
   3   1   3 1468.37 53.5819   1
  -3  -1  -4 1332.95 53.1718   5
   3   1   4 1474.07 55.8585   1
  -3  -1  -4 1278.82 37.4303   2
  -3  -1  -5 10870.5 115.711   5
  -3  -1  -5 10903.8 91.1439   2
  -3  -1  -6 3620.69 78.6296   5
  -3  -1  -6 4070.80 60.0672   2
  -3  -1  -7 739.928 50.5104   5
  -3  -1  -7 775.404 33.3229   2
  -3  -1  -8 1270.26 58.5744   5
  -3  -1  -9 1849.47 66.3909   5
  -3  -1 -10 392.323 49.9105   5
  -3  -1 -11 33.0280 49.6183   5
  -3  -1 -12 107.712 47.1245   5
  -3  -1 -13 212.190 56.7616   5
  -3  -1 -14 1981.57 85.6490   5
   3   2 -13-22.6157 57.9963   2
   3   2 -12 3.00719 52.2300   2
   3   2 -11 2413.67 92.1903   2
   3   2 -10 124.901 52.8983   2
   3   2  -9 495.629 53.5569   2
   3   2  -8 431.083 51.2037   2
   3   2  -7 3863.32 86.1755   2
   3   2  -7 3763.26 69.7888   4
   3   2  -6 346.008 33.1438   4
   3   2  -6 378.870 42.1068   2
   3   2  -5 10362.0 118.111   2
   3   2  -5 10043.7 107.619   4
  -3  -2   5 10292.3 124.766   5
  -3  -2   4 34720.3 221.254   5
   3   2  -4 35243.9 197.626   2
   3   2  -3 117.193 29.4528   2
  -3  -2   3 130.526 34.6651   5
   3   2  -3 116.122 29.5558   6
   3   2  -2 1465.15 42.7066   2
  -3  -2   2 1427.63 51.7702   5
   3   2  -2 1511.70 48.8425   6
   3   2  -1 7398.63 78.3057   2
  -3  -2   1 7525.21 96.2376   5
   3   2  -1 7459.74 90.0495   6
  -3  -2   0 8371.75 98.3026   5
   3   2   0 8586.53 92.5139   6
  -3  -2  -1 3577.47 66.2634   5
   3   2   1 3874.10 61.8131   6
   3   2   1 3746.11 76.0017   1
  -3  -2  -2 23018.0 155.839   5
   3   2   2 23549.5 173.192   1
   3   2   2 23431.9 138.196   6
  -3  -2  -3 9533.92 103.277   5
  -3  -2  -3 9171.04 62.0664   2
   3   2   3 10046.1 118.920   1
   3   2   3 9640.68 87.2327   6
  -3  -2  -4 1062.01 45.4336   5
   3   2   4 1063.36 56.2875   1
  -3  -2  -4 995.612 22.1508   2
   3   2   4 1016.44 31.0447   6
   3   2   5 7129.47 67.2806   6
  -3  -2  -5 7665.20 93.4630   5
  -3  -2  -6 24595.5 164.982   5
  -3  -2  -7 78.6091 35.9743   5
  -3  -2  -8 907.707 46.9469   5
  -3  -2  -9 468.844 46.3106   5
  -3  -2 -10 10110.5 124.963   5
  -3  -2 -11 280.511 52.0537   5
  -3  -2 -12 173.631 52.1133   5
  -3  -2 -13 33.3204 47.7802   5
  -3  -2 -14 475.989 61.2867   5
  -3  -2 -15 422.325 66.0244   5
   3   3 -13 11.8356 57.4072   2
   3   3 -12 15.5718 46.4662   2
   3   3 -11 984.213 68.2364   2
   3   3 -10 774.565 62.9477   2
   3   3  -9 1739.16 74.5808   2
   3   3  -8 366.816 49.1492   2
   3   3  -7 588.571 38.8320   4
   3   3  -7 656.132 49.7796   2
   3   3  -6-31.3198 29.0657   4
   3   3  -6 2.28565 35.5632   2
   3   3  -6 18.6307 31.5246   6
   3   3  -5 1240.35 53.2902   6
   3   3  -5 1216.60 45.1172   4
   3   3  -5 1208.07 49.6173   2
  -3  -3   4 369.979 37.1887   5
   3   3  -4 380.290 36.1625   4
   3   3  -4 392.367 37.3606   6
   3   3  -4 340.642 34.3295   2
  -3  -3   3 393.927 35.0960   5
   3   3  -3 488.961 36.8602   4
   3   3  -3 411.733 36.0552   6
   3   3  -3 453.686 33.2837   2
  -3  -3   2 130.911 27.8197   5
   3   3  -2 78.7932 28.7319   6
   3   3  -2 65.8242 28.9279   4
   3   3  -2 97.6798 24.6764   2
  -3  -3   1 1146.61 42.6839   5
   3   3  -1 1205.00 45.3599   4
   3   3  -1 1278.20 45.6317   6
   3   3  -1 1237.15 34.5297   2
   3   3   0 7546.69 54.6733   3
   3   3   0 7604.94 67.1465   2
  -3  -3   0 7458.54 86.2850   5
   3   3   0 7784.85 93.4120   6
   3   3   0 7790.46 89.7837   4
   3   3   1 2937.44 77.0751   1
   3   3   1 3020.34 39.1920   2
  -3  -3  -1 2772.13 54.4272   5
   3   3   1 3016.16 59.5805   6
   3   3   1 3058.04 42.3471   3
   3   3   1 3164.40 60.5050   4
  -3  -3  -2 1315.01 40.4415   5
   3   3   2 1292.36 41.6967   4
   3   3   2 1242.13 60.7090   1
   3   3   2 1343.68 34.3110   3
   3   3   2 1257.45 40.6453   6
  -3  -3  -3 10335.3 96.8456   5
   3   3   3 10679.9 100.218   6
   3   3   3 10484.1 129.725   1
   3   3   3 10669.6 97.7484   4
   3   3   3 10809.9 94.5814   3
  -3  -3  -4 208.728 27.6006   5
   3   3   4 198.512 51.6249   1
   3   3   4 221.963 26.0209   4
   3   3   4 202.115 23.5305   6
  -3  -3  -5 349.461 29.7603   5
   3   3   5 417.823 54.2180   1
   3   3   5 370.489 24.3578   6
   3   3   5 371.278 26.7046   4
  -3  -3  -6 16161.0 123.974   5
   3   3   6 15616.9 110.128   6
   3   3   6 15874.1 106.759   4
  -3  -3  -7 391.564 33.7537   5
  -3  -3  -8 2263.46 58.0984   5
  -3  -3  -9 19.9104 34.4761   5
  -3  -3 -10 1140.72 52.9867   5
  -3  -3 -11 137.108 43.0422   5
  -3  -3 -12 584.749 52.2131   5
  -3  -3 -13 76.3814 46.9146   5
  -3  -3 -14 986.659 66.3019   5
  -3  -3 -15 156.779 51.0560   5
   3   4 -12 103.969 61.5344   2
   3   4 -11 328.719 54.4809   2
   3   4 -10 393.695 53.0772   2
   3   4  -9 2324.48 81.1557   2
   3   4  -8 83.4817 44.7195   2
   3   4  -8 52.6737 37.5905   6
   3   4  -7 9.78282 37.8971   2
   3   4  -7 58.1463 39.4364   6
   3   4  -6 2963.90 74.2542   2
   3   4  -6 2982.22 79.0347   6
   3   4  -5 362.446 36.8416   4
   3   4  -5 306.466 40.9997   6
   3   4  -5 330.893 37.0418   2
  -3  -4   4 1429.53 49.5641   5
   3   4  -4 1385.46 48.4674   4
   3   4  -4 1270.43 54.4358   6
   3   4  -4 1387.05 47.2978   2
   3   4  -3 1463.33 49.1629   4
   3   4  -3 1455.29 44.6782   2
   3   4  -3 1395.95 53.9994   6
  -3  -4   3 1396.97 45.7969   5
  -3  -4   2 61.0457 22.6944   5
   3   4  -2 46.9404 31.8875   6
   3   4  -2 83.9759 30.1075   4
   3   4  -2 80.2288 23.6696   2
  -3  -4   1 17436.7 125.697   5
   3   4  -1 17325.4 152.096   6
   3   4  -1 17280.8 135.009   4
   3   4  -1 17421.4 110.190   2
  -3  -4   0 6066.69 71.1692   5
   3   4   0 6226.20 91.3348   6
   3   4   0 6065.76 81.3184   4
   3   4   0 5901.66 58.6734   2
   3   4   1 1277.50 65.0822   1
  -3  -4  -1 1278.29 35.7460   5
   3   4   1 1166.24 37.7359   3
   3   4   1 1247.57 43.1123   4
   3   4   1 1103.92 43.0065   6
  -3  -4  -2 851.689 31.1179   5
   3   4   2 799.393 37.0111   4
   3   4   2 833.067 39.4817   6
   3   4   2 927.040 62.0861   1
   3   4   2 803.022 33.1084   3
  -3  -4  -3 3305.07 48.1425   5
   3   4   3 3436.77 88.5417   1
   3   4   3 3173.52 57.4313   4
   3   4   3 3264.36 62.2750   3
   3   4   3 3297.86 64.1417   6
   3   4   4 35.0123 24.9667   3
   3   4   4 46.2206 50.0750   1
  -3  -4  -4 81.4124 18.3916   5
   3   4   4 50.1704 23.1270   4
   3   4   4 62.8814 23.9535   6
  -3  -4  -5 4993.56 61.0853   5
   3   4   5 5248.25 106.560   1
   3   4   5 5196.38 67.4174   4
   3   4   5 4987.08 84.1296   3
   3   4   5 5074.97 73.7025   6
  -3  -4  -6 2820.44 50.3952   5
   3   4   6 2938.92 89.6226   1
   3   4   6 2910.82 71.5676   3
   3   4   6 2718.10 55.1121   6
  -3  -4  -7 5651.27 70.7097   5
   3   4   7 5627.92 99.5779   3
  -3  -4  -8 1442.38 44.7098   5
   3   4   8 1387.63 61.2336   3
  -3  -4  -9 331.154 35.8438   5
   3   4   9 399.965 47.5649   3
  -3  -4 -10 1518.51 52.7804   5
  -3  -4 -11 1926.21 57.3919   5
  -3  -4 -12 840.747 52.3619   5
  -3  -4 -13 404.824 49.8586   5
   3   4  13 437.910 61.6780   3
  -3  -4 -14 154.993 43.0206   5
   3   4  14 166.321 46.3810   3
  -3  -4 -15 283.227 56.8388   5
   3   5 -11 8.57192 53.4164   2
   3   5 -10-10.2532 51.0724   2
   3   5  -9 1220.65 66.5827   2
   3   5  -8 2032.99 77.6083   6
   3   5  -8 2198.73 78.6945   2
   3   5  -7 2257.38 78.9880   6
   3   5  -7 2373.15 74.3111   2
   3   5  -6 471.795 48.2549   6
   3   5  -6 487.143 46.2010   2
   3   5  -5 26.1683 35.3206   2
   3   5  -5 56.5746 39.2421   6
   3   5  -4-3.02590 29.3475   2
   3   5  -4 2.96165 35.0144   6
   3   5  -3 9012.93 102.798   2
   3   5  -3 8916.77 125.468   6
   3   5  -2 11636.2 138.413   6
   3   5  -2 10952.6 104.279   2
   3   5  -1 2881.21 52.0965   2
   3   5  -1 2933.28 73.2808   6
   3   5   0 1222.18 54.4654   6
   3   5   1 24873.2 186.000   6
   3   5   2 689.739 60.5421   1
   3   5   2 714.035 41.5940   6
   3   5   2 690.236 41.2267   3
   3   5   3 7397.14 124.308   1
   3   5   3 7456.22 101.506   6
   3   5   3 7127.25 100.765   3
   3   5   4 1500.00 72.5783   1
   3   5   4 1583.55 56.3887   3
   3   5   4 1573.28 52.3872   6
   3   5   5 675.708 64.6097   1
   3   5   5 733.081 46.7380   3
   3   5   5 618.230 37.5175   6
   3   5   6 2062.15 86.1340   1
   3   5   6 2048.29 69.7323   3
   3   5   6 2059.55 55.2500   6
   3   5   7 3242.79 100.405   1
   3   5   7 3000.46 82.7610   3
   3   5   7 3032.80 65.3839   6
   3   5   8 40.9971 39.8946   3
   3   5   9 3347.59 93.5270   3
   3   5  10 1053.74 66.5084   3
   3   5  11 115.193 45.0257   3
   3   5  12 62.9123 50.6867   3
   3   5  13 527.923 63.1770   3
   3   5  14 358.043 66.3749   3
   3   6 -10 161.036 53.2170   2
   3   6  -9 85.5899 47.8582   2
   3   6  -8-36.1242 47.1934   2
   3   6  -7 1115.27 61.1933   2
   3   6  -7 1108.91 65.5150   6
   3   6  -6 8092.13 125.978   2
   3   6  -6 8093.48 140.009   6
   3   6  -5 25774.0 205.436   2
   3   6  -5 25192.1 233.753   6
   3   6  -4 781.265 49.1938   2
   3   6  -4 840.935 59.7414   6
   3   6  -3 1774.17 55.7096   2
   3   6  -3 1822.91 67.9519   6
   3   6  -2 3062.13 82.6320   6
   3   6  -1 2.65579 36.6815   6
   3   6   0 820.015 53.1492   6
   3   6   1 242.434 40.1806   6
   3   6   2 1915.05 80.5122   1
   3   6   2 2037.74 66.3474   6
   3   6   3 6542.86 106.333   6
   3   6   3 6511.78 125.469   1
   3   6   3 6512.18 110.712   3
   3   6   4 190.771 39.8390   6
   3   6   4 196.131 42.1799   3
   3   6   4 232.809 62.5847   1
   3   6   5 6800.03 132.778   1
   3   6   5 7028.75 107.918   6
   3   6   5 7055.36 121.139   3
   3   6   6 140.843 34.9556   6
   3   6   6 216.172 45.4412   3
   3   6   6 292.690 68.0287   1
   3   6   7 2677.87 103.169   1
   3   6   7 2621.49 86.9488   3
   3   6   7 2519.38 68.1755   6
   3   6   8 2748.93 101.961   1
   3   6   8 2673.03 92.1511   3
   3   6   9 750.768 79.6639   1
   3   6   9 790.673 65.4640   3
   3   6  10 36.3417 45.7592   3
   3   6  11 2730.05 99.6791   3
   3   6  12 3.31729 43.0357   3
   3   6  13 188.549 56.9131   3
   3   6  14 86.8439 49.2377   3
   3   7  -9 832.473 71.4144   2
   3   7  -8 444.154 53.4253   2
   3   7  -7 190.962 44.6905   2
   3   7  -7 271.419 48.5434   6
   3   7  -6 1674.54 80.0483   6
   3   7  -6 1742.84 71.2922   2
   3   7  -5 2413.68 88.7020   6
   3   7  -4 2736.87 91.7786   6
   3   7  -3 927.282 61.2763   6
   3   7  -2-4.21873 38.9513   6
   3   7  -1 616.339 53.5191   6
   3   7   0-0.38175 39.6924   6
   3   7   1 1134.27 63.3271   6
   3   7   2 142.953 45.6516   6
   3   7   3 20.3119 42.4202   6
   3   7   3-32.7339 65.0081   1
   3   7   4 3737.26 100.617   3
   3   7   4 3537.15 109.468   1
   3   7   4 3730.29 93.7499   6
   3   7   5 23845.8 245.838   1
   3   7   5 25052.6 219.134   6
   3   7   5 24840.1 243.759   3
   3   7   6 131.290 42.3603   6
   3   7   6 155.833 57.1012   3
   3   7   6 152.346 73.6638   1
   3   7   7 5393.59 137.769   1
   3   7   7 5525.37 106.793   6
   3   7   7 5350.03 127.106   3
   3   7   8 2182.38 99.6942   1
   3   7   8 2475.58 97.4436   3
   3   7   9 1323.35 86.6177   1
   3   7   9 1376.73 77.9841   3
   3   7  10 1138.96 88.8303   1
   3   7  10 1158.00 77.4135   3
   3   7  11 899.857 87.4948   1
   3   7  11 858.988 75.3854   3
   3   7  12 484.993 63.0981   3
   3   7  13 113.106 58.3219   3
   3   8  -6 124.788 45.0154   6
   3   8  -5 234.430 54.4122   6
   3   8  -4 115.832 47.3580   6
   3   8  -3 311.106 55.1933   6
   3   8  -2 42.2590 41.2202   6
   3   8  -1 156.356 49.0451   6
   3   8   0 45.4367 42.1388   6
   3   8   1 1606.83 75.0456   6
   3   8   2 566.775 56.7251   6
   3   8   3 87.7220 44.8916   6
   3   8   4 2701.62 87.6657   6
   3   8   4 2719.11 101.282   1
   3   8   5 3793.02 117.744   1
   3   8   5 4083.01 104.097   6
   3   8   6 8096.55 163.343   3
   3   8   6 7856.20 161.288   1
   3   8   6 8284.42 140.147   6
   3   8   7 321.653 43.5318   6
   3   8   7 456.834 66.0932   3
   3   8   7 253.851 74.7667   1
   3   8   8 384.057 47.1256   6
   3   8   8 414.353 63.2331   3
   3   8   8 294.042 70.1420   1
   3   8   9 886.788 80.2698   1
   3   8   9 766.574 76.3961   3
   3   8  10 126.466 58.7800   3
   3   8  10 0.00000 69.9788   1
   3   8  11 26.9353 61.7019   3
   3   8  11 59.9571 67.6516   1
   3   8  12 44.7985 71.0477   1
   3   8  12-13.4476 51.4105   3
   3   9  -6-177.650 54.5935   6
   3   9  -5 344.159 52.6434   6
   3   9  -4 316.528 43.5203   6
   3   9  -3 298.749 56.9089   6
   3   9  -2 736.980 67.0696   6
   3   9  -1 381.218 57.5102   6
   3   9   0 977.133 67.0752   6
   3   9   1 227.169 47.8802   6
   3   9   2-48.7393 48.2639   6
   3   9   3 1281.64 74.0926   6
   3   9   4 319.357 60.3040   6
   3   9   5 377.421 50.7049   6
   3   9   6 1065.72 66.2266   6
   3   9   7 159.497 48.6813   6
   3   9   7 8.62852 56.9804   3
   3   9   8 101.414 43.3021   6
   3   9   8 85.5202 63.1962   3
   3   9   9 311.263 72.7487   3
   3   9  10-22.2011 63.6739   3
   3   9  10 14.6394 73.9917   1
   3   9  11 167.445 67.4559   1
   3  10   1 19.7221 54.5806   6
   3  10   2 30.8186 46.4486   6
   3  10   3 91.2809 61.1188   6
   3  10   4-1.15943 47.8678   6
   3  10   5 222.100 48.0768   6
   3  10   6 284.778 54.6492   6
   3  10   7 596.776 63.4293   6
   3  10   8 23.4566 45.3586   6
  -4   7   7-51.5822 70.1302   3
  -4   7   6 35.5680 59.8654   2
  -4   7   6 215.772 59.7931   3
  -4   7   5 58.6446 71.9434   2
  -4   7   4-185.846 65.6933   2
  -4   7   4 66.7771 69.0554   3
  -4   7   3 8.64826 71.6238   2
  -4   7   2 730.649 98.8417   2
  -4   7   1 1008.00 87.9530   2
  -4   7   0 474.683 84.9423   2
  -4   7  -1 210.342 74.2544   2
  -4   7  -2 29.6213 63.8831   2
  -4   6   8 863.169 79.8720   3
  -4   6   7 332.026 74.9130   3
  -4   6   6-63.7099 62.2687   3
  -4   6   5 61.9172 53.7760   3
  -4   6   4 287.395 75.6521   2
  -4   6   4 367.437 70.2173   3
  -4   6   3 726.166 76.5892   3
  -4   6   3 706.205 84.1587   2
  -4   6   2 417.800 81.7433   2
  -4   6   1 40.4888 69.6709   2
  -4   6   0 2016.08 104.753   2
  -4   6  -1 68.9966 72.4369   2
  -4   6  -2 226.965 66.9697   2
  -4   6  -3 14.1602 72.7629   2
  -4   6  -4 343.290 77.7378   2
  -4   6  -5 366.664 72.6422   2
  -4   6  -6 78.4775 66.5648   2
  -4   5  11 185.511 69.7233   5
  -4   5  10 74.6482 63.1573   5
  -4   5   9 472.934 75.9503   5
  -4   5   8 190.622 52.3684   3
  -4   5   8 153.515 62.8365   5
  -4   5   7 238.078 58.8774   3
  -4   5   7 219.620 64.6908   5
  -4   5   6 3386.95 115.582   3
  -4   5   6 3438.48 120.051   5
  -4   5   5 1497.38 90.8664   5
  -4   5   5 1240.88 80.2353   3
  -4   5   4 5783.50 142.057   5
  -4   5   4 5487.44 136.453   3
  -4   5   3-38.1437 56.3859   3
  -4   5   3-25.8230 62.9949   2
  -4   5   3-61.4231 58.1998   5
  -4   5   2 54.0896 66.9324   2
  -4   5   2-19.2893 54.5395   5
  -4   5   1 3633.17 110.173   5
  -4   5   1 3769.59 128.859   2
  -4   5   0 514.697 71.8620   2
  -4   5   0 430.865 61.4143   5
  -4   5  -1 374.868 72.2885   2
  -4   5  -1 426.027 57.6612   5
  -4   5  -2 127.338 60.4386   2
  -4   5  -2 45.7156 56.1027   5
  -4   5  -3 3426.41 102.309   5
  -4   5  -3 3985.54 123.900   2
  -4   5  -4 320.614 69.2237   2
  -4   5  -4 420.663 55.2283   5
  -4   5  -5 363.354 56.6972   5
  -4   5  -5 236.507 74.8069   2
  -4   5  -6 1101.56 67.8574   5
  -4   5  -6 865.870 76.4773   2
  -4   5  -7 44.8050 54.9258   2
  -4   5  -7 56.5583 53.6030   5
  -4   5  -8 7.78952 62.6540   2
  -4   5  -8 28.2082 45.9292   5
  -4   5  -9 57.0166 46.3351   5
  -4   4  12 14.7630 72.3917   5
  -4   4  11-31.7818 57.7201   5
  -4   4  10 530.754 73.1114   5
  -4   4   9 186.888 65.3347   5
  -4   4   8 383.887 69.8212   5
  -4   4   7 214.673 52.8635   3
  -4   4   7 139.698 54.5824   5
  -4   4   6 363.995 67.0062   3
  -4   4   6 296.921 63.5062   5
  -4   4   5 755.723 60.4748   3
  -4   4   5 733.492 71.9062   5
  -4   4   4 87.0633 46.4229   3
  -4   4   4 37.3235 54.3638   5
  -4   4   3 19.9377 46.6100   3
  -4   4   3 19.6888 50.4109   5
  -4   4   2 1391.24 75.6016   5
  -4   4   2 1362.84 77.2470   3
  -4   4   1 346.032 66.1348   2
  -4   4   1 260.753 55.0272   5
  -4   4   0 49.9369 59.6218   2
  -4   4   0 101.574 53.9652   5
  -4   4  -1 1299.68 73.2522   5
  -4   4  -1 1349.05 85.0461   2
  -4   4  -2 826.472 60.9698   5
  -4   4  -2 906.300 76.8675   2
  -4   4  -3 182.133 64.7694   2
  -4   4  -3 49.4071 57.2019   5
  -4   4  -4 2101.56 87.9842   5
  -4   4  -4 2344.49 102.008   2
  -4   4  -5 2702.25 95.1043   5
  -4   4  -5 2885.68 109.787   2
  -4   4  -6 380.020 56.0743   5
  -4   4  -6 503.457 72.1803   2
  -4   4  -7-65.3386 50.1663   2
  -4   4  -7 9.00498 49.4314   5
  -4   4  -8 437.841 61.7791   5
  -4   4  -8 314.559 66.5426   2
  -4   4  -9 266.907 60.8494   2
  -4   4  -9 262.495 63.4953   5
  -4   4 -10 184.117 74.6200   2
  -4   4 -10 120.619 58.0547   5
  -4   3  12 254.092 74.5457   5
  -4   3  11 146.051 62.6310   5
  -4   3  10 506.726 75.7536   5
  -4   3   9 18.4998 67.8299   5
  -4   3   8 245.973 62.3066   5
  -4   3   7 258.555 60.6141   5
  -4   3   6 458.887 66.2878   5
  -4   3   5 2753.26 84.2105   3
  -4   3   5 2832.21 102.526   5
  -4   3   4 2076.96 75.1581   3
  -4   3   4 2151.45 91.2342   5
  -4   3   3 1038.19 60.5267   3
  -4   3   3 1175.30 71.5521   5
  -4   3   2 590.668 52.6176   3
  -4   3   2 551.526 59.8357   5
  -4   3   1 1612.73 78.3241   5
  -4   3   0 53.5015 53.5328   2
  -4   3   0 65.0456 51.8067   5
  -4   3  -1 2132.15 85.5126   5
  -4   3  -1 2181.49 94.0727   2
  -4   3  -2 759.237 62.9997   5
  -4   3  -2 761.673 68.8658   2
  -4   3  -3 144.516 57.4096   2
  -4   3  -3 63.7263 52.6397   5
  -4   3  -4 208.306 53.0200   2
  -4   3  -4 124.814 52.5661   5
  -4   3  -5 2029.98 83.4589   5
  -4   3  -5 2003.63 86.2440   2
  -4   3  -6 2240.19 85.5593   5
  -4   3  -6 2124.66 91.5289   2
  -4   3  -7 13.2547 51.5122   2
  -4   3  -7 38.3236 51.7210   5
  -4   3  -8 269.306 59.5165   2
  -4   3  -8 413.498 66.7797   5
  -4   3  -9 16.3069 45.8609   2
  -4   3  -9-11.4558 52.7317   5
  -4   3 -10 108.358 55.1737   2
  -4   3 -10 29.0603 50.8800   5
  -4   3 -11 778.254 68.3953   5
  -4   3 -11 924.549 70.5468   2
  -4   3 -12 120.909 49.4444   2
  -4   2  12 1071.70 90.1880   5
  -4   2  11 122.682 58.8502   5
  -4   2  10 374.938 71.7096   5
  -4   2   9 1876.29 95.3379   5
  -4   2   8 19.6142 54.3593   5
  -4   2   7 80.2023 59.0125   5
  -4   2   6 29.9855 50.1279   5
  -4   2   5 967.462 69.9305   5
  -4   2   4 51.5093 31.6169   3
  -4   2   4 70.2698 52.3962   5
  -4   2   3 572.546 43.8640   3
  -4   2   3 475.032 60.6074   5
  -4   2   2 1929.94 81.0672   5
  -4   2   2 1891.59 65.7231   3
  -4   2   1 59.3578 48.2094   5
  -4   2   0 7320.55 133.041   5
  -4   2  -1 544.777 58.7573   5
  -4   2  -1 723.320 60.4854   2
  -4   2  -2 308.277 53.4850   2
  -4   2  -2 271.346 53.1505   5
  -4   2  -3 37.6479 45.7100   2
  -4   2  -3 123.280 49.6286   5
  -4   2  -4 1080.15 69.0234   5
  -4   2  -4 1009.29 65.1310   2
  -4   2  -5 1096.62 66.8299   5
  -4   2  -5 1034.40 65.4268   2
  -4   2  -6 56.4422 46.6295   2
  -4   2  -6-4.70358 49.0597   5
  -4   2  -7 285.569 50.8898   2
  -4   2  -7 329.754 56.5689   5
  -4   2  -8-9.48966 41.9733   2
  -4   2  -8 52.3743 52.7744   5
  -4   2  -9 1058.14 72.7507   5
  -4   2  -9 1025.00 61.3795   2
  -4   2 -10 989.156 68.5347   5
  -4   2 -10 1091.19 68.0172   2
  -4   2 -11 572.403 61.8149   5
  -4   2 -11 415.991 58.6262   2
  -4   2 -12 235.913 61.2084   5
  -4   1  13 305.769 70.7385   5
  -4   1  12 810.195 79.4050   5
  -4   1  11 3928.46 125.420   5
  -4   1  10 90.4842 54.0441   5
  -4   1   9 952.557 72.4912   5
  -4   1   8 60.5930 53.2115   5
  -4   1   7 2472.76 94.5847   5
  -4   1   6 1497.97 79.6251   5
  -4   1   5 115.222 50.1445   5
  -4   1   4 8382.38 142.655   5
  -4   1   3 655.602 62.4711   5
  -4   1   2 1895.17 78.8803   5
  -4   1   1 2770.00 87.7666   5
  -4   1   0 1091.59 63.2045   5
  -4   1  -1 797.261 58.7161   5
  -4   1  -2 8.11245 41.8768   2
  -4   1  -2 51.5356 48.6363   5
  -4   1  -3 17.2697 39.8759   2
  -4   1  -3 27.0700 43.1958   5
  -4   1  -4 757.604 61.2459   5
  -4   1  -4 774.865 51.7298   2
  -4   1  -5 9.02119 40.5763   2
  -4   1  -5 1.36683 48.6910   5
  -4   1  -6 1034.49 64.4941   5
  -4   1  -6 954.521 56.2577   2
  -4   1  -7 619.162 58.3567   5
  -4   1  -7 514.509 48.9677   2
  -4   1  -8 34.7456 41.5032   2
  -4   1  -8 80.5644 49.9095   5
  -4   1  -9 215.929 46.4667   2
  -4   1  -9 254.446 62.7761   5
  -4   1 -10 282.368 59.7612   5
  -4   1 -11 445.246 62.3775   5
  -4   1 -12 401.504 62.9777   5
  -4   1 -13 105.272 50.3423   5
   4   0 -13 420.370 77.2670   2
  -4   0  13 498.394 72.7390   5
  -4   0  12 1014.94 83.4775   5
   4   0 -12 965.551 85.6463   2
   4   0 -11 201.325 67.8179   2
  -4   0  11 181.101 62.0555   5
  -4   0  10 16539.7 222.322   5
   4   0 -10 16447.7 214.399   2
   4   0  -9 223.836 59.3850   2
  -4   0   9 185.708 57.7401   5
  -4   0   8 2955.23 96.8018   5
  -4   0   7 712.263 63.6267   5
  -4   0   6 933.056 66.9488   5
  -4   0   5 23.9597 47.3738   5
  -4   0   4 103.287 47.8454   5
  -4   0   3 1222.52 69.1227   5
  -4   0   2 8819.57 135.946   5
  -4   0   1 4589.53 101.231   5
  -4   0   0 7025.31 118.591   5
  -4   0  -1 44.4351 43.6256   5
   4   0   2 4300.27 77.0938   1
  -4   0  -2 4307.11 95.8590   5
  -4   0  -2 4381.01 85.2982   2
  -4   0  -3 3875.37 90.0663   5
  -4   0  -3 3876.66 79.9367   2
   4   0   3 4060.67 78.1066   1
  -4   0  -4 633.821 56.7803   5
  -4   0  -4 614.013 41.7315   2
   4   0   4 622.933 46.8598   1
  -4   0  -5 2758.12 83.0299   5
  -4   0  -5 2600.99 66.2215   2
   4   0   5 2849.73 73.8080   1
  -4   0  -6 7439.13 121.791   5
   4   0   6 7681.52 111.876   1
  -4   0  -6 6996.83 101.796   2
  -4   0  -7 1519.00 70.7943   5
  -4   0  -7 1719.00 58.4184   2
  -4   0  -8 2220.46 81.5462   5
  -4   0  -9 27.1114 52.3893   5
  -4   0 -10 561.922 61.9130   5
  -4   0 -11 465.294 58.4800   5
  -4   0 -12 393.363 59.1526   5
  -4   0 -13 96.1106 58.0347   5
  -4  -1  13 296.550 60.8078   5
   4   1 -13 260.739 70.4037   2
   4   1 -12 598.592 71.4752   2
  -4  -1  12 525.843 64.5235   5
  -4  -1  11 1652.89 87.6072   5
   4   1 -11 1405.85 84.2439   2
  -4  -1  10 1075.91 73.9156   5
   4   1 -10 938.867 70.2255   2
  -4  -1   9 2044.64 85.8825   5
   4   1  -9 2110.97 89.5279   2
   4   1  -8 3.15092 50.5952   2
  -4  -1   8 26.6243 48.6698   5
  -4  -1   7 626.144 57.8956   5
   4   1  -7 599.691 58.1139   2
  -4  -1   6 786.659 59.8809   5
   4   1  -6 701.802 56.2733   2
   4   1  -5 270.891 47.7387   2
  -4  -1   5 296.096 48.1735   5
  -4  -1   4 668.012 54.5367   5
  -4  -1   3 1159.70 61.0898   5
  -4  -1   2-13.4908 43.7615   5
  -4  -1   1 213.391 47.6195   5
  -4  -1   0 192612. 550.096   5
  -4  -1  -1 15965.4 162.291   5
  -4  -1  -2 27151.2 208.809   5
   4   1   2 27099.9 191.398   1
  -4  -1  -3 2849.46 79.3702   5
  -4  -1  -3 2722.14 62.5399   2
   4   1   3 2953.28 76.0855   1
  -4  -1  -4 393.749 48.9401   5
  -4  -1  -4 337.719 30.9284   2
   4   1   4 396.186 49.1092   1
  -4  -1  -5 1771.33 65.8177   5
   4   1   5 1745.17 67.6834   1
   4   1   6 14.0686 43.7905   1
  -4  -1  -6 1.25776 42.4289   5
  -4  -1  -7 48.2750 44.0753   5
  -4  -1  -8 4076.62 97.5775   5
  -4  -1  -9 849.301 62.2599   5
  -4  -1 -10 2378.68 81.8314   5
  -4  -1 -11 1589.35 73.8610   5
  -4  -1 -12 62.4606 49.4861   5
  -4  -1 -13 915.394 69.0602   5
  -4  -1 -14 120.427 52.4704   5
  -4  -2  13-134.755 53.0461   5
  -4  -2  12 28.8975 51.5451   5
   4   2 -12 103.466 64.7171   2
  -4  -2  11 600.244 59.9977   5
   4   2 -11 805.583 68.7239   2
   4   2 -10 102.368 57.8473   2
  -4  -2  10 124.039 46.7655   5
   4   2  -9 227.235 55.8328   2
  -4  -2   9 164.178 45.8920   5
   4   2  -8 352.138 52.7089   2
  -4  -2   8 287.285 48.8287   5
   4   2  -7 259.274 54.0893   2
  -4  -2   7 248.758 48.0337   5
   4   2  -7 158.734 41.1914   4
   4   2  -6 3734.47 90.5865   2
  -4  -2   6 3628.01 92.9670   5
   4   2  -5 613.837 50.8500   2
  -4  -2   5 599.992 53.9331   5
  -4  -2   4 874.603 58.0524   5
   4   2  -4 760.159 48.2239   2
  -4  -2   3 495.978 50.9599   5
   4   2  -3 503.568 42.2237   2
  -4  -2   2 27725.2 216.599   5
  -4  -2   1 16068.3 163.134   5
  -4  -2   0 4549.69 90.3220   5
  -4  -2  -1 49317.4 265.671   5
  -4  -2  -2 228.586 43.6728   5
   4   2   2 336.649 51.1464   1
  -4  -2  -3 2550.13 70.1599   5
   4   2   3 2561.88 76.7312   1
  -4  -2  -4 1380.51 58.0056   5
   4   2   4 1517.30 68.1088   1
   4   2   5 22.8234 48.3492   1
  -4  -2  -5 83.3756 39.5148   5
  -4  -2  -6 2441.67 67.7813   5
   4   2   6 2370.05 81.6930   1
  -4  -2  -7 2262.63 70.1992   5
   4   2   7 2349.31 84.3233   1
  -4  -2  -8 92.3044 46.7434   5
  -4  -2  -9 153.953 50.7555   5
  -4  -2 -10 12134.5 147.857   5
  -4  -2 -11 9054.83 133.937   5
  -4  -2 -12 3836.83 97.0197   5
  -4  -2 -13 102.915 57.8523   5
  -4  -2 -14 321.150 57.8777   5
   4   3 -12 429.243 74.0028   2
   4   3 -11 89.1674 61.8572   2
  -4  -3  10-4.54256 43.2860   5
   4   3 -10-13.5053 49.6891   2
   4   3  -9 180.699 54.3028   2
  -4  -3   9 230.571 43.3147   5
  -4  -3   8 1461.69 69.9639   5
   4   3  -8 1268.05 69.8082   2
  -4  -3   7 2917.93 86.8056   5
   4   3  -7 2944.15 86.6716   2
   4   3  -7 2932.77 74.9103   4
   4   3  -6-19.4465 42.5789   2
  -4  -3   6 4.22188 36.5051   5
   4   3  -6 0.56259 36.6322   4
   4   3  -5 8037.63 117.134   2
  -4  -3   5 8053.82 130.041   5
   4   3  -5 8292.35 115.191   4
   4   3  -4 847.490 48.5746   2
  -4  -3   4 900.403 53.9948   5
   4   3  -4 809.911 48.6835   4
   4   3  -4 881.325 50.2541   6
   4   3  -3 18.4019 30.2973   2
  -4  -3   3 26.1248 35.9048   5
   4   3  -3 57.1876 36.9140   4
   4   3  -3 0.86853 34.2505   6
   4   3  -2 8.48530 31.1732   2
  -4  -3   2-33.8794 35.6295   5
   4   3  -2-9.14014 36.3190   4
   4   3  -2 2.87716 34.0477   6
  -4  -3   1 6171.66 102.455   5
   4   3  -1 6069.56 81.1919   2
   4   3  -1 6461.25 97.5279   4
   4   3  -1 6287.47 97.7584   6
  -4  -3   0 1407.03 55.4794   5
   4   3   0 1406.74 52.7356   6
  -4  -3  -1-8.03400 30.7911   5
   4   3   1 11.7432 28.1006   6
   4   3   2 256.173 54.4183   1
  -4  -3  -2 175.145 36.7745   5
   4   3   2 222.776 31.2848   6
  -4  -3  -3 5636.76 91.0326   5
   4   3   3 5621.51 111.055   1
   4   3   3 5626.91 83.3302   6
  -4  -3  -4 419.677 40.6428   5
   4   3   4 424.721 35.9744   4
   4   3   4 445.416 57.8108   1
   4   3   4 399.372 30.4380   6
  -4  -3  -5 670.224 44.0496   5
   4   3   5 698.943 64.1632   1
   4   3   5 725.392 38.7699   4
   4   3   5 751.154 35.0217   6
  -4  -3  -6 1029.53 49.5868   5
   4   3   6 1078.16 70.4074   1
   4   3   6 1086.06 42.8478   4
   4   3   7 171.432 58.2372   1
  -4  -3  -7 162.485 42.3790   5
  -4  -3  -8 4292.53 86.4380   5
   4   3   8 4259.32 113.057   1
  -4  -3  -9 1115.08 56.4196   5
  -4  -3 -10 2817.50 78.6769   5
  -4  -3 -11 15142.8 162.177   5
  -4  -3 -12 2135.34 76.1969   5
  -4  -3 -13 212.067 52.7600   5
  -4  -3 -14 96.1032 52.7339   5
   4   4 -11 1380.70 80.5723   2
   4   4 -10 475.714 56.5548   2
   4   4  -9 427.916 52.8289   2
   4   4  -8 715.836 60.2943   2
   4   4  -7 107.712 44.8994   2
   4   4  -7 116.783 35.8034   4
   4   4  -6 183.497 42.6544   2
   4   4  -6 199.887 38.0722   4
   4   4  -6 211.692 41.7558   6
   4   4  -5 1115.41 52.4654   4
   4   4  -5 1184.01 60.2598   6
   4   4  -5 1223.53 56.1458   2
   4   4  -4 197.958 36.1209   2
   4   4  -4 276.305 40.5062   4
   4   4  -4 257.396 42.1615   6
   4   4  -3 512.239 44.7990   4
   4   4  -3 495.716 44.6509   6
   4   4  -3 460.184 37.3224   2
   4   4  -2 32.7891 26.6870   2
   4   4  -2 33.9958 36.2766   4
   4   4  -2 0.40522 34.1635   6
   4   4  -1 7.83245 36.3011   4
   4   4  -1 1.35205 34.5643   6
   4   4   0 54.3447 37.7233   4
   4   4   0 14.0684 35.2928   6
   4   4   1 918.016 48.1853   4
   4   4   1 962.076 48.3776   6
   4   4   2 2689.52 90.4668   1
   4   4   2 2915.01 67.3883   4
   4   4   2 2808.04 67.4084   6
  -4  -4  -3 2953.13 65.1639   5
   4   4   3 2883.68 66.9009   4
   4   4   3 2696.01 65.4537   6
   4   4   3 2701.88 91.8800   1
  -4  -4  -4 7021.33 92.3384   5
   4   4   4 6976.34 94.5330   4
   4   4   4 6866.28 128.751   1
   4   4   4 7311.04 99.3953   6
  -4  -4  -5 11336.0 114.161   5
   4   4   5 10624.6 157.660   1
   4   4   5 11204.1 114.752   4
   4   4   5 10979.1 120.962   3
   4   4   5 10934.4 117.528   6
  -4  -4  -6 414.176 38.1688   5
   4   4   6 283.849 66.6026   1
   4   4   6 383.397 32.9773   4
   4   4   6 359.237 37.3988   3
   4   4   7 473.997 71.0346   1
  -4  -4  -7 380.754 39.5148   5
  -4  -4  -8 1661.23 54.5051   5
   4   4   8 1610.04 86.4801   1
   4   4   9 273.845 71.8933   1
  -4  -4  -9 239.482 38.7342   5
  -4  -4 -10 137.172 38.8030   5
  -4  -4 -11 90.5518 40.3439   5
  -4  -4 -12-4.26932 42.2911   5
  -4  -4 -13 453.789 54.9909   5
   4   5 -11 116.349 56.9340   2
   4   5 -10 306.580 58.0812   2
   4   5  -9 584.803 62.3561   2
   4   5  -8 675.484 57.4488   6
   4   5  -8 770.462 61.1893   2
   4   5  -7 320.870 48.3499   2
   4   5  -7 259.479 51.7944   6
   4   5  -6 1200.28 70.1047   6
   4   5  -6 1231.18 65.2968   2
   4   5  -5 2039.73 67.2590   4
   4   5  -5 1972.13 76.6733   6
   4   5  -5 1814.97 65.1654   2
   4   5  -4 350.683 41.3980   4
   4   5  -4 407.776 40.9768   2
   4   5  -4 332.959 45.2610   6
   4   5  -3-3.72120 37.1929   4
   4   5  -3 14.7307 38.7762   6
   4   5  -2 1215.01 54.2865   4
   4   5  -2 1133.21 58.7075   6
   4   5  -1 5885.75 96.5892   4
   4   5  -1 6036.36 108.300   6
   4   5   0 3666.68 78.4674   4
   4   5   0 3571.65 84.7322   6
   4   5   1 828.977 46.7612   4
   4   5   1 765.388 47.1406   6
   4   5   2 1665.85 84.1371   1
   4   5   2 1593.07 54.5771   4
   4   5   2 1690.90 59.2880   6
   4   5   3 415.258 64.1130   1
   4   5   3 413.634 36.8420   4
   4   5   3 377.783 39.1901   6
   4   5   4 277.946 34.0903   4
   4   5   4 262.702 64.0792   1
   4   5   4 212.526 34.3066   6
   4   5   5 976.556 45.1734   6
   4   5   5 930.901 77.3944   1
   4   5   5 994.410 44.2715   4
   4   5   6 1457.64 84.8922   1
   4   5   6 1378.96 47.9272   4
   4   5   6 1317.20 57.2576   3
   4   5   6 1319.25 49.2232   6
   4   5   7-15.4269 34.3987   3
   4   5   7 0.00000 66.8882   1
   4   5   8 273.429 43.1982   3
   4   5   8 326.297 75.9031   1
   4   5   9 439.812 78.5203   1
   4   5   9 413.030 47.0657   3
   4   5  10 207.195 45.9108   3
   4   5  10 283.244 74.4464   1
   4   5  11 29.6697 40.2532   3
   4   5  12 1774.86 80.6684   3
   4   5  13 42.9567 44.1115   3
   4   5  14 57.4490 43.3335   3
   4   6 -10 224.968 50.3902   2
   4   6  -9 372.338 57.7484   2
   4   6  -8 289.867 54.6299   2
   4   6  -8 310.025 55.5710   6
   4   6  -7-31.9358 46.2386   2
   4   6  -7-12.2473 48.8846   6
   4   6  -6 70.7247 42.4559   2
   4   6  -6 36.1467 51.3041   6
   4   6  -5 2138.99 84.8606   6
   4   6  -4 1494.96 68.6611   6
   4   6  -3 292.365 47.6472   6
   4   6  -2 91.1452 44.8471   6
   4   6  -1 375.783 45.4169   6
   4   6   0 650.658 49.4879   6
   4   6   1 1465.84 63.2291   6
   4   6   2 366.287 43.6994   6
   4   6   3-15.5183 59.7628   1
   4   6   3-15.2018 32.9720   6
   4   6   4 628.117 72.5944   1
   4   6   4 457.871 43.0376   6
   4   6   5 6.60886 68.1833   1
   4   6   5 17.2612 31.5251   6
   4   6   6-72.1962 63.2603   1
   4   6   6-26.3285 29.0234   6
   4   6   7 193.514 44.4681   3
   4   6   7 227.631 72.9857   1
   4   6   8 1312.80 87.4969   1
   4   6   8 1235.62 66.7980   3
   4   6   9 1452.65 93.0929   1
   4   6   9 1426.67 69.1979   3
   4   6  10 433.932 53.8006   3
   4   6  10 424.179 80.0025   1
   4   6  11 184.846 76.8849   1
   4   6  11 61.5512 42.0836   3
   4   6  12 163.563 51.2098   3
   4   6  12 210.937 78.3881   1
   4   6  13 11.2284 43.8843   3
   4   7  -9 147.750 50.0394   2
   4   7  -7 380.089 63.1960   6
   4   7  -6 102.916 56.6857   6
   4   7  -5 92.0772 51.1702   6
   4   7  -4 318.123 54.1727   6
   4   7  -3 464.664 55.0927   6
   4   7  -2 2450.18 87.3777   6
   4   7  -1 539.725 54.6991   6
   4   7   0 116.337 40.4384   6
   4   7   1 0.00000 38.8043   6
   4   7   2 47.2266 42.8087   6
   4   7   3 65.5191 70.1831   1
   4   7   3 54.6080 39.9995   6
   4   7   4 448.722 79.2750   1
   4   7   4 588.830 49.3719   6
   4   7   5 1027.90 81.3415   1
   4   7   5 1259.69 60.7661   6
   4   7   6 3295.52 117.106   1
   4   7   6 3371.59 86.7818   6
   4   7   7 472.921 78.7689   1
   4   7   7 561.790 43.2589   6
   4   7   8-10.0428 65.3959   1
   4   7   9 1675.76 98.0725   1
   4   7   9 1463.78 82.9347   3
   4   7  10 33.0867 52.8984   3
   4   7  10 83.5952 75.7003   1
   4   7  11 69.2462 48.6250   3
   4   7  11 222.062 83.8039   1
   4   7  12 471.566 81.9172   1
   4   7  12 588.528 68.2371   3
   4   7  13 115.186 54.1064   3
   4   8  -7 86.4374 60.6307   6
   4   8  -6 488.948 69.0361   6
   4   8  -5 72.0098 51.9370   6
   4   8  -4 272.254 56.6412   6
   4   8  -3 619.761 67.2785   6
   4   8  -2 359.200 54.0005   6
   4   8  -1 329.877 56.5253   6
   4   8   0 530.912 60.2716   6
   4   8   1 4258.93 112.605   6
   4   8   2 256.953 48.3636   6
   4   8   3 860.264 63.1055   6
   4   8   4 3162.17 117.840   1
   4   8   4 3530.75 100.222   6
   4   8   5 2079.49 80.6684   6
   4   8   5 1825.83 96.8603   1
   4   8   6-77.9427 66.0210   1
   4   8   6-90.7311 42.3323   6
   4   8   7 349.833 82.0569   1
   4   8   7 224.940 42.4677   6
   4   8   8 337.113 80.8322   1
   4   8   9 36.3747 74.7339   1
   4   8  10 592.193 88.7217   1
   4   8  11 108.916 53.6486   3
   4   8  11 68.2082 78.9450   1
   4   8  12-61.9989 60.6729   3
   4   9  -4-80.8314 51.7304   6
   4   9  -3 215.356 57.7644   6
   4   9  -2-7.37662 50.9267   6
   4   9  -1 193.210 57.7567   6
   4   9   0 540.328 64.4810   6
   4   9   1 1885.49 89.1284   6
   4   9   2 1141.01 72.9457   6
   4   9   3 253.080 44.0321   6
   4   9   4 757.637 64.5092   6
   4   9   5 85.1057 71.1143   1
   4   9   5 89.1087 47.5012   6
   4   9   6 107.517 82.3651   1
   4   9   6 26.9948 40.3983   6
   4   9   7 295.654 52.0889   6
   4   9   7 359.242 75.7739   1
   4   9   8 129.961 77.6026   1
   4   9   9 240.961 86.4380   1
   4  10   5-170.026 52.9220   6
   4  10   6 13.8710 46.3540   6
  -5   6   5 990.099 99.2662   2
  -5   6   4-16.1864 79.9638   2
  -5   6   3 533.145 83.7451   2
  -5   6   2 315.837 80.2671   2
  -5   6   1-11.0228 75.0619   2
  -5   6   0 534.229 93.3586   2
  -5   6  -1 1353.75 101.301   2
  -5   6  -2 99.0585 66.6794   2
  -5   5   9 22.2371 74.9616   5
  -5   5   8-27.7881 62.1191   5
  -5   5   7 13.3547 59.7956   5
  -5   5   6 648.182 78.0008   5
  -5   5   5 4192.75 136.538   5
  -5   5   4 3512.90 123.316   5
  -5   5   3 152.576 74.6305   2
  -5   5   3 154.529 62.7155   5
  -5   5   2 416.757 87.4891   2
  -5   5   2 308.065 66.4249   5
  -5   5   1 404.321 78.8283   2
  -5   5   1 374.935 68.3276   5
  -5   5   0 34.1434 58.4167   2
  -5   5  -1 21.8888 65.4604   2
  -5   5  -1-66.6700 54.0753   5
  -5   5  -2 528.986 69.3889   5
  -5   5  -2 508.882 82.2302   2
  -5   5  -3 201.693 73.9141   2
  -5   5  -3 109.870 55.5308   5
  -5   5  -4 81.2960 70.3251   2
  -5   5  -4 41.9081 56.8724   5
  -5   5  -5 1023.29 72.8866   5
  -5   5  -5 1023.13 88.4644   2
  -5   5  -6 132.702 71.1230   2
  -5   5  -6 49.1979 51.5265   5
  -5   5  -7 96.0977 49.7336   5
  -5   4  10 1242.60 97.7434   5
  -5   4   9 661.018 82.8045   5
  -5   4   8 18.6847 68.8537   5
  -5   4   7 3559.89 134.635   5
  -5   4   6 2197.03 108.219   5
  -5   4   5 264.487 69.2790   5
  -5   4   4 3302.03 122.735   5
  -5   4   3 370.611 68.9927   5
  -5   4   2 47.7900 65.2902   2
  -5   4   2 142.311 62.8022   5
  -5   4   1 76.4639 68.8479   2
  -5   4   1 54.6200 61.0577   5
  -5   4   0 37.8010 68.2246   2
  -5   4   0-38.0340 59.1107   5
  -5   4  -1 249.753 70.0912   2
  -5   4  -1 333.428 66.2591   5
  -5   4  -2 286.167 71.9579   2
  -5   4  -2 276.517 60.4539   5
  -5   4  -3 52.1107 67.5936   2
  -5   4  -3-18.1364 65.8676   5
  -5   4  -4 513.313 69.3509   5
  -5   4  -4 584.412 72.5302   2
  -5   4  -5 2438.99 100.451   5
  -5   4  -5 2376.84 108.585   2
  -5   4  -6 6391.18 142.255   5
  -5   4  -6 6643.73 158.298   2
  -5   4  -7 591.898 67.6348   5
  -5   4  -7 567.480 68.9624   2
  -5   4  -8 220.592 68.2338   2
  -5   4  -8 339.524 63.7922   5
  -5   4  -9 216.265 66.4828   2
  -5   3  10 802.237 86.9671   5
  -5   3   9 903.057 84.1527   5
  -5   3   8 560.270 77.4578   5
  -5   3   7 109.965 56.2350   5
  -5   3   6 227.191 67.0778   5
  -5   3   5 1013.44 86.4610   5
  -5   3   4 57.1168 57.6731   5
  -5   3   3 167.425 60.5071   5
  -5   3   2 84.0085 55.6399   5
  -5   3   1 2456.61 103.453   5
  -5   3   0 2045.96 95.2943   5
  -5   3   0 1891.47 97.3707   2
  -5   3  -1 253.977 66.9879   2
  -5   3  -1 335.150 64.9848   5
  -5   3  -2 185.042 60.0769   2
  -5   3  -2 137.783 60.8891   5
  -5   3  -3 4041.99 117.479   5
  -5   3  -3 3928.71 116.424   2
  -5   3  -4 344.158 57.2292   2
  -5   3  -4 139.640 67.1922   5
  -5   3  -5 7192.69 151.108   5
  -5   3  -5 6781.00 148.236   2
  -5   3  -6 2298.24 98.0049   5
  -5   3  -6 1994.59 98.1291   2
  -5   3  -7 1926.37 91.0236   5
  -5   3  -7 1690.98 84.9786   2
  -5   3  -8 2.97266 53.9615   2
  -5   3  -8 12.4327 54.1963   5
  -5   3  -9 43.9366 56.8748   2
  -5   3  -9-35.8576 67.6121   5
  -5   3 -10-12.6820 64.9673   5
  -5   2  11-48.0349 64.6093   5
  -5   2  10 235.399 72.8204   5
  -5   2   9-16.1115 62.7435   5
  -5   2   8 135.746 71.3171   5
  -5   2   7 1079.12 82.9291   5
  -5   2   6 123.750 64.6133   5
  -5   2   5 86.1229 57.2894   5
  -5   2   4 15.1936 54.5592   5
  -5   2   3 588.596 68.6308   5
  -5   2   2 97.3006 53.9299   5
  -5   2   1 3179.34 109.111   5
  -5   2   0 4141.86 117.391   5
  -5   2  -1 1698.15 88.6325   5
  -5   2  -1 1775.18 85.7488   2
  -5   2  -2 1556.13 84.9744   5
  -5   2  -2 1742.59 86.5448   2
  -5   2  -3 846.671 71.0049   5
  -5   2  -3 876.123 71.9214   2
  -5   2  -4-34.9809 50.3876   2
  -5   2  -4-35.3041 57.1012   5
  -5   2  -5 969.101 76.1557   5
  -5   2  -5 876.655 69.2838   2
  -5   2  -6 19.5155 48.3658   2
  -5   2  -6 11.8448 57.2216   5
  -5   2  -7 57.9109 49.1179   2
  -5   2  -7 94.1046 55.8645   5
  -5   2  -8 65.5592 47.2173   2
  -5   2  -8 58.7345 54.9049   5
  -5   2  -9 1065.49 80.3971   5
  -5   2 -10 87.3859 62.0691   5
  -5   1  11-20.0935 59.1344   5
  -5   1  10 27.1182 65.7156   5
  -5   1   9 385.476 71.2595   5
  -5   1   8 10.1717 56.3894   5
  -5   1   7 56.9332 59.6325   5
  -5   1   6 1882.33 89.0966   5
  -5   1   5 1073.41 79.2564   5
  -5   1   4 2843.44 103.556   5
  -5   1   3 235.025 61.1415   5
  -5   1   2 396.307 62.5812   5
  -5   1   1 19.2299 52.6509   5
  -5   1   0 20.6788 54.4364   5
  -5   1  -1 26.8299 42.6340   2
  -5   1  -1 83.2979 53.2178   5
  -5   1  -2 128.119 48.6389   2
  -5   1  -2 168.616 55.3357   5
  -5   1  -3 402.274 56.7778   5
  -5   1  -3 504.330 55.3990   2
  -5   1  -4 1144.80 73.0272   5
  -5   1  -4 1046.20 64.8329   2
  -5   1  -5 4.81714 40.3258   2
  -5   1  -5 2.96113 53.7788   5
  -5   1  -6 425.334 63.2379   5
  -5   1  -6 435.567 53.5337   2
  -5   1  -7 47.4405 54.6008   5
  -5   1  -8 41.5788 51.0285   5
  -5   1  -9 2674.69 100.200   5
  -5   1 -10 379.005 68.6858   5
  -5   1 -11 1558.26 87.4605   5
  -5   0  11-39.7222 60.6572   5
  -5   0  10 1080.34 84.4268   5
  -5   0   9 406.282 76.0101   5
  -5   0   8-139.586 64.4828   5
  -5   0   7 396.504 67.8216   5
  -5   0   6 117.699 55.8995   5
  -5   0   5 4093.68 116.504   5
  -5   0   4 35.5171 54.3626   5
  -5   0   3 1190.87 76.7300   5
  -5   0   2 1768.28 84.6775   5
  -5   0   1 38.9218 52.3566   5
  -5   0   0 35.1718 50.9704   5
  -5   0  -1 1057.97 71.6446   5
  -5   0  -2 216.553 44.3719   2
  -5   0  -2 178.238 54.6821   5
  -5   0  -3 370.609 58.5323   5
  -5   0  -3 300.114 47.8803   2
  -5   0  -4 4379.84 108.732   5
  -5   0  -4 3740.18 88.7812   2
  -5   0  -5 7764.62 138.530   5
  -5   0  -6 385.206 61.6347   5
  -5   0  -7 84.9536 54.3714   5
  -5   0  -8 177.712 54.0541   5
  -5   0  -9 686.997 68.4538   5
  -5   0 -10 1288.96 79.2112   5
  -5   0 -11 156.404 59.0416   5
  -5   0 -12 207.151 60.3831   5
  -5  -1  11 1420.83 93.2720   5
  -5  -1  10 33.2840 66.2010   5
  -5  -1   9 1329.05 85.5224   5
  -5  -1   8 44.5163 56.5328   5
  -5  -1   7 402.477 63.5628   5
  -5  -1   6 4444.08 120.380   5
  -5  -1   5 95.9923 51.9782   5
  -5  -1   4 2090.90 87.2704   5
  -5  -1   3 403.744 59.4355   5
  -5  -1   2 4813.75 116.500   5
  -5  -1   1 4.32301 48.0673   5
  -5  -1   0 31.4697 48.1570   5
  -5  -1  -1 43.2181 48.9284   5
  -5  -1  -2 334.092 53.0420   5
   5   1   3 12.0571 46.3522   1
  -5  -1  -3 39.2998 45.2318   5
  -5  -1  -4-9.79732 43.3514   5
   5   1   4 31.3551 48.1996   1
  -5  -1  -5 981.828 68.8041   5
   5   1   5 1149.17 66.8485   1
  -5  -1  -6 969.183 69.7396   5
   5   1   6 1220.11 68.4944   1
  -5  -1  -7 1207.96 69.9607   5
   5   1   7 1151.84 70.1622   1
   5   1   8 152.069 58.5131   1
  -5  -1  -8 197.852 52.6062   5
  -5  -1  -9-21.9162 53.9978   5
  -5  -1 -10 257.406 61.2764   5
  -5  -1 -11 88.7258 58.8705   5
  -5  -1 -12-17.4130 55.5551   5
  -5  -1 -13 104.997 56.4315   5
   5   2 -11 587.949 81.4896   2
  -5  -2  11 454.182 68.1252   5
   5   2 -10-18.5393 57.5722   2
  -5  -2  10 32.9755 56.6139   5
   5   2  -9 274.365 58.4098   2
  -5  -2   9 272.033 54.2017   5
   5   2  -8-14.6892 54.5414   2
  -5  -2   8 3.76362 48.7062   5
  -5  -2   7 1188.07 77.0635   5
   5   2  -7 1170.07 71.6218   2
   5   2  -6 146.250 53.7529   2
  -5  -2   6 169.134 53.3708   5
  -5  -2   5 1565.88 79.3680   5
  -5  -2   4 2135.75 85.0221   5
  -5  -2   3 607.050 56.6017   5
  -5  -2   2 167.610 45.7043   5
  -5  -2   1 1208.18 65.5109   5
  -5  -2   0 3565.66 92.0274   5
  -5  -2  -1 2358.60 77.7842   5
  -5  -2  -2-33.4653 41.2313   5
  -5  -2  -3 2097.18 75.0606   5
   5   2   3 2022.42 79.6316   1
  -5  -2  -4 2044.16 74.9205   5
   5   2   4 2271.45 86.0683   1
  -5  -2  -5 56.2081 47.6227   5
   5   2   5 48.0193 53.0026   1
   5   2   6 140.359 58.8781   1
  -5  -2  -6 19.8105 47.1193   5
   5   2   7 109.417 59.9216   1
  -5  -2  -7 80.7649 46.2320   5
  -5  -2  -8 1097.84 63.8335   5
   5   2   8 1211.98 78.2692   1
   5   2   9 184.696 59.7099   1
  -5  -2  -9-10.4275 61.1595   5
   5   2  10 513.758 75.0402   1
  -5  -2 -10 311.505 60.1035   5
   5   2  11-127.740 74.3542   1
  -5  -2 -11-41.0449 49.9739   5
  -5  -2 -12 55.2067 51.9902   5
  -5  -2 -13 8.75134 54.3076   5
   5   3 -11 404.395 68.5578   2
  -5  -3  11 241.480 60.1744   5
   5   3 -10 231.725 57.6657   2
  -5  -3  10 244.262 62.6438   5
   5   3  -9 741.489 65.8845   2
  -5  -3   9 808.398 70.9145   5
   5   3  -8 16.2775 54.0868   2
  -5  -3   8 17.2098 47.2633   5
   5   3  -7-4.97072 47.0286   2
  -5  -3   7 70.7760 45.9856   5
   5   3  -7 55.2153 41.5123   4
   5   3  -6 47.7161 48.2359   2
  -5  -3   6 55.4939 54.2242   5
   5   3  -6 16.0223 42.4618   4
   5   3  -5 319.869 47.6349   2
  -5  -3   5 313.313 52.6043   5
   5   3  -5 343.874 46.8991   4
  -5  -3   4 3542.30 100.093   5
   5   3  -4 3102.60 82.7191   2
   5   3  -4 3220.58 86.1085   4
  -5  -3   3 1994.95 76.4196   5
  -5  -3   2 38.3203 39.5424   5
  -5  -3   1 97.5318 41.2108   5
  -5  -3   0 4536.32 98.7522   5
  -5  -3  -1 1166.75 58.6058   5
  -5  -3  -2 499.832 50.0259   5
   5   3   3 14.5043 53.3571   1
  -5  -3  -3-7.13730 39.0298   5
  -5  -3  -4 544.583 54.2399   5
   5   3   4 475.179 65.4227   1
  -5  -3  -5 26.6689 43.4873   5
   5   3   5-2.77201 58.4481   1
  -5  -3  -6 4835.53 98.7228   5
   5   3   6 4507.79 118.498   1
  -5  -3  -7 688.398 55.6341   5
   5   3   7 681.500 75.2700   1
  -5  -3  -8 555.265 57.0890   5
   5   3   8 444.558 69.3289   1
   5   3   9 529.285 74.3381   1
  -5  -3  -9 401.408 58.8320   5
  -5  -3 -10 1206.27 70.7770   5
   5   3  10 1498.04 91.5574   1
  -5  -3 -11 933.694 68.6421   5
   5   3  11 1028.03 85.0603   1
   5   3  12 24.6383 73.5525   1
  -5  -3 -12-58.4378 55.5037   5
  -5  -3 -13-46.5152 49.7629   5
   5   4 -10 962.668 73.7726   2
   5   4  -9-13.4818 44.7896   2
   5   4  -8 465.214 57.3248   2
   5   4  -7 1.27445 44.4500   2
   5   4  -7 17.7445 37.9859   4
   5   4  -6 38.0571 43.0244   2
   5   4  -6 79.6599 42.9420   4
   5   4  -5 24.9686 41.0707   2
   5   4  -5 87.7933 46.9818   4
   5   4  -4 398.500 43.8184   2
   5   4  -4 336.272 49.3262   4
   5   4  -3 54.3413 43.2853   4
   5   4  -3-31.8689 35.8993   6
   5   4  -2 986.641 60.4081   4
   5   4  -2 959.129 58.3484   6
   5   4  -1 1189.18 63.8504   4
   5   4  -1 1345.98 63.2122   6
   5   4   0 852.108 56.1579   4
   5   4   0 862.047 51.8051   6
   5   4   1-28.0346 39.4435   4
   5   4   1-0.63373 33.6248   6
   5   4   2 71.1636 39.3937   4
   5   4   2 83.2675 35.5903   6
   5   4   3 1585.14 61.9201   4
   5   4   3 1470.51 58.1359   6
   5   4   3 1649.57 86.6421   1
   5   4   4 73.1825 35.5876   4
   5   4   4 26.4972 30.2728   6
   5   4   4 88.1808 66.0376   1
   5   4   5 574.585 45.1773   4
   5   4   5 586.497 72.7065   1
   5   4   5 504.270 38.9851   6
   5   4   6 3558.36 112.328   1
   5   4   6 3530.51 78.8018   4
   5   4   7 2450.18 102.267   1
   5   4   8 251.218 69.0748   1
   5   4   9 296.458 68.8636   1
   5   4  10 1907.61 102.593   1
   5   4  11 403.176 82.1123   1
   5   4  12 30.6694 66.7159   1
   5   4  13 620.762 81.5120   1
   5   5 -10 232.892 56.9186   2
   5   5  -9 258.947 61.4748   2
   5   5  -8 1094.89 68.9682   2
   5   5  -7-10.8947 45.6845   2
   5   5  -7 102.265 40.7017   4
   5   5  -6 616.664 51.7687   4
   5   5  -6 575.976 60.7421   6
   5   5  -5 485.328 49.6497   4
   5   5  -5 435.891 52.4265   6
   5   5  -4 552.422 49.8267   4
   5   5  -4 454.728 55.5396   6
   5   5  -3 1837.27 69.5843   4
   5   5  -3 1807.72 76.3986   6
   5   5  -2 442.059 52.4223   4
   5   5  -2 534.962 54.9793   6
   5   5  -1 23.0154 43.3109   4
   5   5  -1-35.9745 40.5503   6
   5   5   0 4150.20 94.3709   4
   5   5   0 3948.52 96.4975   6
   5   5   1 116.086 42.6673   4
   5   5   1 65.8533 38.2075   6
   5   5   2 477.433 48.1155   4
   5   5   2 522.945 46.3002   6
   5   5   3 42.3451 66.4202   1
   5   5   3 89.4232 42.2429   4
   5   5   3 33.3127 34.7516   6
   5   5   4 2.37993 70.3920   1
   5   5   4 29.1899 38.5835   4
   5   5   4 20.1440 33.6599   6
   5   5   5 699.320 47.5163   4
   5   5   5 564.629 76.5393   1
   5   5   5 632.907 44.9842   6
   5   5   6 591.510 42.7105   4
   5   5   6 569.774 75.6732   1
   5   5   7 218.169 75.5424   1
   5   5   8-6.36003 66.2419   1
   5   5   9 51.1558 76.9828   1
   5   5  10 9.10322 67.0271   1
   5   5  11 312.920 44.9494   3
   5   5  11 411.306 77.8407   1
   5   5  12 62.7503 38.5058   3
   5   5  12 78.7369 81.9525   1
   5   5  13 238.882 47.3219   3
   5   6  -7 1006.24 73.8626   6
   5   6  -6 3351.12 110.965   6
   5   6  -5 1188.61 73.8807   6
   5   6  -4 1646.48 68.0432   4
   5   6  -4 1512.76 78.0862   6
   5   6  -3 171.403 45.2403   4
   5   6  -3 120.050 46.2776   6
   5   6  -2 3180.13 85.5779   4
   5   6  -2 2871.71 91.9188   6
   5   6  -1 26.5255 38.2829   4
   5   6  -1 12.1412 39.8224   6
   5   6   0 739.278 55.6340   4
   5   6   0 738.871 57.9052   6
   5   6   1 3499.01 85.0387   4
   5   6   1 3639.60 95.5876   6
   5   6   2 4496.82 93.4814   4
   5   6   2 4320.90 101.325   6
   5   6   3 161.862 40.1694   4
   5   6   3 155.275 42.4134   6
   5   6   4 299.707 78.8886   1
   5   6   4 321.701 43.0722   4
   5   6   4 272.408 40.5620   6
   5   6   5 2600.54 70.4891   4
   5   6   5 2449.60 76.7042   6
   5   6   5 2552.31 114.309   1
   5   6   6 460.280 82.6500   1
   5   6   7 514.682 78.2273   1
   5   6   8-17.4771 66.5011   1
   5   6   9 50.7408 72.3566   1
   5   6  10 1323.65 101.345   1
   5   6  11 452.378 88.4904   1
   5   6  12 20.7424 69.5793   1
   5   6  13-47.6382 45.4309   3
   5   7  -7 375.974 68.8212   6
   5   7  -6 194.345 55.3059   6
   5   7  -5 7955.76 164.281   6
   5   7  -4 1316.97 77.8541   6
   5   7  -3 1416.64 76.6059   6
   5   7  -2 215.140 53.0170   6
   5   7  -1 252.222 50.3522   6
   5   7   0 9.77456 41.4911   6
   5   7   1 91.2041 44.4399   6
   5   7   2 439.366 48.2482   6
   5   7   3 1555.39 70.8066   6
   5   7   4 1990.54 107.717   1
   5   7   4 2015.71 75.8355   6
   5   7   5 2742.51 85.4308   6
   5   7   5 2746.16 117.974   1
   5   7   6 3.98195 77.6128   1
   5   7   6 31.7275 37.7134   6
   5   7   7 125.114 77.6772   1
   5   7   8 2904.16 122.124   1
   5   7   9 292.796 85.8754   1
   5   7  10 374.676 81.7599   1
   5   7  11 1162.71 109.778   1
   5   8  -5-96.5552 59.4594   6
   5   8  -4 735.347 72.7811   6
   5   8  -3 51.8225 52.4913   6
   5   8  -2 377.605 58.3371   6
   5   8  -1 18.1111 51.7593   6
   5   8   0 60.8194 48.4708   6
   5   8   1 14.8580 42.2700   6
   5   8   2 689.433 66.0035   6
   5   8   3 74.9828 49.0119   6
   5   8   4 136.911 50.8196   6
   5   8   5 7857.30 179.500   1
   5   8   5 8017.97 146.447   6
   5   8   6 6048.81 129.185   6
   5   8   6 5845.39 158.091   1
   5   8   7 679.744 98.5989   1
   5   8   8 87.0247 87.2860   1
   5   8   9 637.422 95.7277   1
   5   9  -1 75.3658 49.6739   6
   5   9   0 1068.80 76.0219   6
   5   9   1 337.852 63.5296   6
   5   9   2-108.074 43.3861   6
   5   9   3 607.961 57.7797   6
   5   9   4 895.846 66.7794   6
   5   9   5 23.0461 45.3265   6
   5   9   6 1396.74 108.896   1
   5   9   6 1345.95 81.7218   6
   5   9   7-102.291 79.3716   1
  -6   5   5 91.1050 70.6530   5
  -6   5   4 389.155 77.9662   5
  -6   5   3 426.599 80.9949   5
  -6   5   2-14.4994 69.5304   2
  -6   5   2-11.5309 67.8666   5
  -6   5   1 574.170 96.4773   2
  -6   5   1 527.117 77.3632   5
  -6   5   0 772.873 85.1643   5
  -6   5   0 760.665 89.3793   2
  -6   5  -1 335.348 74.7130   2
  -6   5  -1 405.840 72.9702   5
  -6   5  -2 82.7341 62.9944   5
  -6   5  -3-31.6418 56.5569   5
  -6   4   7-57.9275 66.5911   5
  -6   4   6 390.550 73.5336   5
  -6   4   5 2428.07 120.075   5
  -6   4   4 122.997 74.9021   5
  -6   4   3 999.124 97.1964   5
  -6   4   2 92.3017 75.4253   2
  -6   4   2 171.357 71.4510   5
  -6   4   1 255.787 72.5774   2
  -6   4   1 279.518 77.8779   5
  -6   4   0 356.765 74.8268   2
  -6   4   0 416.949 81.1243   5
  -6   4  -1 60.7856 64.3575   2
  -6   4  -1 5.19066 69.9590   5
  -6   4  -2 195.268 74.1296   2
  -6   4  -2 75.3288 62.4404   5
  -6   4  -3 1065.88 97.1194   5
  -6   4  -3 1261.27 99.7988   2
  -6   4  -4 539.419 76.5917   2
  -6   4  -4 607.216 82.4392   5
  -6   4  -5-76.5004 98.0109   2
  -6   4  -5-19.0000 58.9653   5
  -6   4  -6 100.497 74.7503   2
  -6   4  -6 4.87551 63.5118   5
  -6   3   8 46.6934 75.4591   5
  -6   3   7 75.0284 70.2172   5
  -6   3   6 25.7785 60.4253   5
  -6   3   5 270.749 74.2237   5
  -6   3   4 93.0246 61.5149   5
  -6   3   3 339.268 69.6232   5
  -6   3   2 407.788 80.1334   5
  -6   3   1 118.176 71.0900   2
  -6   3   1 192.024 72.8906   5
  -6   3   0 154.768 69.7160   2
  -6   3   0 115.244 69.0615   5
  -6   3  -1 110.505 71.9561   2
  -6   3  -1 74.7049 70.5541   5
  -6   3  -2-30.3463 60.8396   2
  -6   3  -2-23.0768 56.8509   5
  -6   3  -3-57.5898 65.1840   2
  -6   3  -3 2.02334 58.0843   5
  -6   3  -4 98.8927 67.0454   2
  -6   3  -4 32.8836 66.9334   5
  -6   3  -5 2436.17 109.988   5
  -6   3  -5 2114.77 107.094   2
  -6   3  -6 200.393 65.7525   2
  -6   3  -6 7.43723 59.2838   5
  -6   3  -7 501.846 70.6871   2
  -6   3  -7 469.368 71.0701   5
  -6   2   9-45.4926 66.7263   5
  -6   2   8 74.2593 65.6855   5
  -6   2   7-79.6750 62.8543   5
  -6   2   6 86.9323 64.9031   5
  -6   2   5 1154.19 88.1958   5
  -6   2   4 72.4211 68.8138   5
  -6   2   3 109.748 61.8166   5
  -6   2   2 400.343 70.1021   5
  -6   2   1 65.8013 66.7760   5
  -6   2   0 479.722 68.9430   2
  -6   2   0 333.724 67.9702   5
  -6   2  -1 61.8434 64.2984   2
  -6   2  -1-116.090 63.6035   5
  -6   2  -2 282.104 65.3929   2
  -6   2  -2 390.657 72.0123   5
  -6   2  -3 144.781 59.1803   2
  -6   2  -3 59.3121 58.5841   5
  -6   2  -4 112.065 54.7209   2
  -6   2  -4-11.5438 63.7054   5
  -6   2  -5 276.936 52.6032   2
  -6   2  -5 280.610 72.8095   5
  -6   2  -6 214.088 67.3550   5
  -6   2  -7 127.145 64.7427   5
  -6   2  -8 63.7869 63.2089   5
  -6   1   9-56.3211 69.2121   5
  -6   1   8 285.987 61.6193   5
  -6   1   7 40.0648 55.7918   5
  -6   1   6 12.0526 55.8588   5
  -6   1   5 643.245 72.9794   5
  -6   1   4 629.932 74.1478   5
  -6   1   3-55.5897 61.4668   5
  -6   1   2-73.4096 56.5502   5
  -6   1   1-35.9442 61.5892   5
  -6   1   0 656.091 73.8958   5
  -6   1  -1 434.438 56.6019   2
  -6   1  -1 361.088 69.7939   5
  -6   1  -2-1.17824 45.4853   2
  -6   1  -2 20.3892 63.2761   5
  -6   1  -3 345.875 51.8199   2
  -6   1  -3 404.260 65.8820   5
  -6   1  -4 85.2192 60.6891   5
  -6   1  -5 57.0134 60.3304   5
  -6   1  -6 438.522 67.9850   5
  -6   1  -7 223.416 64.1755   5
  -6   1  -8 20.7283 55.4033   5
  -6   1  -9 142.914 56.9465   5
  -6   0  10 2426.96 122.850   5
  -6   0   9 382.106 71.3338   5
  -6   0   8 257.071 68.2249   5
  -6   0   7 633.698 80.0339   5
  -6   0   6 42.4639 61.4469   5
  -6   0   5 233.811 67.1183   5
  -6   0   4 950.929 83.9773   5
  -6   0   3 1143.84 81.7407   5
  -6   0   2 505.674 72.0748   5
  -6   0   1 1467.33 87.0372   5
  -6   0   0 1083.49 83.1120   5
  -6   0  -1 586.760 71.9538   5
  -6   0  -2 694.530 74.7336   5
  -6   0  -3-5.53073 56.8080   5
  -6   0  -4-3.56696 51.5564   5
  -6   0  -5-36.1177 58.8468   5
  -6   0  -6 747.408 73.5716   5
  -6   0  -7 23.0756 58.7612   5
  -6   0  -8 158.826 59.5732   5
  -6   0  -9 114.311 59.3393   5
  -6   0 -10 77.0033 60.6608   5
  -6  -1  10 2154.80 114.155   5
  -6  -1   9 1681.85 101.953   5
  -6  -1   8 487.555 89.7807   5
  -6  -1   7 185.509 65.8603   5
  -6  -1   6 94.8390 56.3343   5
  -6  -1   5 425.126 67.9533   5
  -6  -1   4 102.323 58.4468   5
  -6  -1   3 28.3791 55.7022   5
  -6  -1   2 763.499 74.8111   5
  -6  -1   1 2956.30 105.663   5
  -6  -1   0 9782.30 172.456   5
  -6  -1  -1 169.165 63.5313   5
  -6  -1  -2 1187.82 84.5212   5
  -6  -1  -3 1071.63 78.7505   5
  -6  -1  -4 75.1861 54.9454   5
  -6  -1  -5 342.867 61.0817   5
  -6  -1  -6 229.173 58.5675   5
  -6  -1  -7 2486.97 94.6594   5
  -6  -1  -8 270.869 60.9831   5
  -6  -1  -9-8.19890 51.8817   5
  -6  -1 -10 1000.82 78.7723   5
  -6  -1 -11-1.91398 64.3448   5
  -6  -2  10 74.3574 67.6302   5
  -6  -2   9 287.821 63.0756   5
  -6  -2   8 258.344 56.6516   5
  -6  -2   7 253.150 57.0597   5
  -6  -2   6 44.4075 51.0502   5
  -6  -2   5 36.4928 54.8078   5
  -6  -2   4-14.7745 52.6415   5
  -6  -2   3 439.501 63.9840   5
  -6  -2   2 466.701 63.4488   5
  -6  -2   1 7912.43 148.940   5
  -6  -2   0 4321.29 121.820   5
  -6  -2  -1 26611.0 258.054   5
  -6  -2  -2 1841.50 93.4395   5
  -6  -2  -3 340.812 70.0390   5
   6   2   4 1678.54 83.7349   1
  -6  -2  -4 1452.67 81.1458   5
   6   2   5 4.75653 59.2039   1
  -6  -2  -5-6.67037 55.3070   5
  -6  -2  -6 101.189 53.3151   5
   6   2   6 82.7279 61.1134   1
  -6  -2  -7 49.2889 53.0560   5
   6   2   7 44.6225 58.3461   1
   6   2   8 77.9303 57.9118   1
  -6  -2  -8 110.635 54.3434   5
  -6  -2  -9 985.685 69.2874   5
  -6  -2 -10 1506.72 88.2874   5
  -6  -2 -11 741.956 73.2628   5
  -6  -2 -12 363.333 65.1411   5
   6   3 -10-21.0547 59.5496   2
  -6  -3  10-27.1797 59.2692   5
   6   3  -9 14.2462 60.7935   2
  -6  -3   9 45.6963 62.0965   5
  -6  -3   8-93.7586 55.6508   5
  -6  -3   7 342.469 67.1881   5
   6   3  -7 456.365 51.7088   4
  -6  -3   6 694.776 73.1455   5
   6   3  -6 462.419 59.7241   4
  -6  -3   5 1965.19 93.9756   5
   6   3  -5 1674.88 76.4183   4
  -6  -3   4 166.606 53.8047   5
  -6  -3   3 447.567 58.4723   5
  -6  -3   2 1256.10 70.7786   5
  -6  -3   1 45.4877 45.0964   5
  -6  -3   0 2011.23 88.5364   5
  -6  -3  -1 664.232 64.0117   5
  -6  -3  -2 2574.61 91.6251   5
  -6  -3  -3-24.5838 51.1552   5
   6   3   4 59.9761 60.9109   1
  -6  -3  -4 41.1058 51.1090   5
   6   3   5-34.3404 62.1655   1
  -6  -3  -5 25.3182 49.6384   5
  -6  -3  -6-41.0916 48.1967   5
   6   3   6-23.8219 64.0354   1
  -6  -3  -7 932.626 66.9316   5
   6   3   7 983.241 84.0728   1
  -6  -3  -8 470.927 57.0793   5
   6   3   8 266.005 70.0925   1
  -6  -3  -9 926.597 70.9092   5
   6   3   9 1126.68 88.6389   1
   6   3  10 312.563 68.7034   1
  -6  -3 -10 349.929 65.6788   5
  -6  -3 -11 9887.98 160.584   5
   6   3  11 9069.41 185.591   1
   6   3  12 17.9060 67.6730   1
  -6  -3 -12 76.4687 56.3323   5
   6   4  -9 40.4243 53.7222   2
   6   4  -8 55.0764 50.9338   2
   6   4  -7 274.313 55.0676   4
   6   4  -6 158.955 51.6836   4
   6   4  -5 1904.85 82.0577   4
   6   4  -4 193.153 57.2756   4
   6   4  -3 372.274 50.9852   4
   6   4  -2 175.015 49.0834   4
   6   4  -1 941.194 59.9283   4
   6   4   0 201.450 48.2258   4
   6   4   1 17.7994 40.9545   4
   6   4   2 859.080 54.7855   4
   6   4   3-0.11268 38.2407   4
   6   4   4 300.286 68.1237   1
   6   4   4 363.974 48.9020   4
   6   4   5 2679.86 80.2156   4
   6   4   5 2631.10 108.868   1
   6   4   6 48.5359 40.8900   4
   6   4   6 73.3077 66.3271   1
   6   4   7 293.130 76.5454   1
   6   4   8 717.557 79.4500   1
   6   4   9 105.583 76.2128   1
   6   4  10 2372.40 111.336   1
   6   4  11 80.2882 69.5617   1
   6   4  12 1497.56 111.437   1
   6   5  -7 49.4878 47.3588   4
   6   5  -6 198.610 50.9477   4
   6   5  -5 168.327 49.1258   4
   6   5  -4 197.472 52.9852   4
   6   5  -3 13.2275 42.6392   4
   6   5  -2 702.273 60.4872   4
   6   5  -2 618.135 58.7612   6
   6   5  -1 332.338 50.3294   4
   6   5  -1 387.323 50.7935   6
   6   5   0 139.521 51.7311   4
   6   5   0 85.5211 41.4945   6
   6   5   1 197.958 46.3461   4
   6   5   1 179.514 47.6527   6
   6   5   2-3.70288 42.9785   4
   6   5   2-21.7414 43.0036   6
   6   5   3 333.616 50.5510   4
   6   5   3 298.500 45.5719   6
   6   5   4 905.153 83.8385   1
   6   5   4 1012.29 56.7316   4
   6   5   4 931.282 55.1406   6
   6   5   5 173.859 69.1458   1
   6   5   5 185.777 44.2587   4
   6   5   6 1053.95 57.3754   4
   6   5   6 1010.92 90.7180   1
   6   5   7 690.110 81.0518   1
   6   5   8 11.2076 74.0661   1
   6   5   9-67.2717 68.1607   1
   6   5  10 242.713 80.8967   1
   6   5  11-34.8498 76.9108   1
   6   6  -6 223.997 50.3555   4
   6   6  -5 1120.97 65.5331   4
   6   6  -5 1120.04 80.7442   6
   6   6  -4 450.951 59.5495   4
   6   6  -4 475.929 65.4281   6
   6   6  -3 90.1612 46.7904   4
   6   6  -3 21.8671 50.8579   6
   6   6  -2 14.8927 43.6101   4
   6   6  -2 41.7723 45.4952   6
   6   6  -1 235.224 50.7776   4
   6   6  -1 204.133 52.4326   6
   6   6   0 774.719 58.0127   4
   6   6   0 669.835 58.5884   6
   6   6   1 304.260 49.3942   4
   6   6   1 383.148 49.9898   6
   6   6   2 17.2800 42.7155   4
   6   6   2 30.5666 42.1095   6
   6   6   3 43.8969 38.7851   4
   6   6   3 38.4532 40.8756   6
   6   6   4 70.6344 39.6423   4
   6   6   4 59.7051 37.9916   6
   6   6   5-26.8015 73.2038   1
   6   6   5 44.8160 41.6130   4
   6   6   6 344.969 71.2194   1
   6   6   6 365.724 44.7329   4
   6   6   7 42.1328 71.2666   1
   6   6   8 135.506 80.8539   1
   6   6   9 235.825 78.5383   1
   6   6  10 238.855 87.6600   1
   6   7  -4 753.537 68.9516   6
   6   7  -3 244.363 54.8754   6
   6   7  -2 168.820 54.7764   6
   6   7  -1 17.9525 44.5238   4
   6   7  -1 45.4262 50.9327   6
   6   7   0 110.142 44.5093   4
   6   7   0 98.2958 49.0839   6
   6   7   1 47.4611 39.9397   4
   6   7   1 67.1861 41.0583   6
   6   7   2 227.898 44.8673   4
   6   7   2 271.059 50.4605   6
   6   7   3 53.4898 41.6344   4
   6   7   3-13.1566 42.6966   6
   6   7   4 58.0046 49.5601   6
   6   7   5 1094.12 100.348   1
   6   7   5 906.839 64.4809   6
   6   7   6 157.866 78.7730   1
   6   7   7 37.4103 79.3072   1
   6   7   8 26.9866 81.5582   1
   6   7   9 806.542 101.468   1
   6   8  -2 496.883 70.2496   6
   6   8  -1 796.623 68.1954   6
   6   8   0 212.541 59.3645   6
   6   8   1 214.447 52.1092   6
   6   8   2 103.962 39.3627   6
   6   8   3 245.543 52.6815   6
   6   8   4 78.7872 48.2156   6
   6   8   5 657.547 60.1588   6
   6   8   6 496.121 88.0575   1
   6   8   7 412.768 89.8798   1
   6   9   4 399.770 57.7446   6
   6   9   5 138.816 52.4555   6
  -7   3   3 296.265 82.6804   5
  -7   3   2 271.312 83.3207   2
  -7   3   2 257.854 82.6216   5
  -7   3   1 107.082 79.2188   2
  -7   3   1 217.802 70.4130   5
  -7   3   0-46.7634 72.6009   2
  -7   3   0 9.84446 72.4201   5
  -7   3  -1 4.50805 73.5537   2
  -7   3  -1-127.444 74.2406   5
  -7   3  -2 21.0151 75.4724   2
  -7   3  -2-16.9514 72.6433   5
  -7   3  -3 168.258 70.8537   2
  -7   3  -4 795.934 80.7600   2
  -7   2   5-48.5251 76.5388   5
  -7   2   4-2.60486 72.7876   5
  -7   2   3 13.6087 60.0839   5
  -7   2   2 273.286 84.1116   5
  -7   2   1-80.1267 64.8955   2
  -7   2   1-8.75658 66.7348   5
  -7   2   0 1389.58 96.8587   5
  -7   2   0 1366.57 100.827   2
  -7   2  -1 248.455 74.8513   2
  -7   2  -1 129.043 68.6127   5
  -7   2  -2 941.698 86.9681   5
  -7   2  -2 906.539 84.3614   2
  -7   2  -3 141.674 73.0243   5
  -7   2  -4 232.142 84.9989   5
  -7   2  -5 1442.97 101.994   5
  -7   1   6 500.163 76.8722   5
  -7   1   5 124.666 67.3236   5
  -7   1   4 46.3431 54.6303   5
  -7   1   3 167.531 63.3228   5
  -7   1   2 71.2577 71.1980   5
  -7   1   1 148.715 66.8815   5
  -7   1   0 10.1674 63.8461   2
  -7   1   0-175.391 67.0349   5
  -7   1  -1 909.471 86.7098   5
  -7   1  -2-62.6224 72.5638   5
  -7   1  -3 561.101 80.0718   5
  -7   1  -4 88.4802 65.5598   5
  -7   1  -5 95.5924 69.4363   5
  -7   1  -6 194.720 76.4199   5
  -7   0   7 259.866 72.9407   5
  -7   0   6-94.1093 57.3837   5
  -7   0   5 799.494 82.8417   5
  -7   0   4 350.876 67.0008   5
  -7   0   3 584.772 76.5045   5
  -7   0   2 74.5104 62.2900   5
  -7   0   1 158.241 69.0733   5
  -7   0   0-18.2816 61.0884   5
  -7   0  -1 28.0839 66.7767   5
  -7   0  -2 10.3201 61.5611   5
  -7   0  -3 75.9077 62.0397   5
  -7   0  -4 748.365 74.5227   5
  -7   0  -5 41.6061 65.5041   5
  -7   0  -6 92.2962 67.5850   5
  -7   0  -7 115.447 61.9916   5
  -7   0  -8 166.123 60.2992   5
  -7  -1   7 41.8905 67.4466   5
  -7  -1   6 672.204 80.1361   5
  -7  -1   5 168.418 58.0654   5
  -7  -1   4 179.349 62.2121   5
  -7  -1   3 53.9454 58.6891   5
  -7  -1   2 447.361 62.0396   5
  -7  -1   1 112.073 69.8945   5
  -7  -1   0 27.0185 62.0720   5
  -7  -1  -1 197.958 70.6447   5
  -7  -1  -2 265.656 68.1203   5
  -7  -1  -3 61.0691 64.0208   5
  -7  -1  -4-0.36976 57.1093   5
  -7  -1  -5 1452.19 87.7430   5
  -7  -1  -6-8.34799 63.7444   5
  -7  -1  -7 313.814 66.0010   5
  -7  -1  -8 329.868 62.1962   5
  -7  -1  -9 267.931 63.2246   5
  -7  -2   8-34.1072 72.0327   5
  -7  -2   7-68.4946 68.2051   5
  -7  -2   6 350.158 69.9427   5
  -7  -2   5 296.348 60.5182   5
  -7  -2   4 72.5466 55.5327   5
  -7  -2   3-36.5659 51.7660   5
  -7  -2   2 3.27573 51.5529   5
  -7  -2   1 1058.78 84.9539   5
  -7  -2   0 3.15530 64.7685   5
  -7  -2  -1 171.034 68.0396   5
  -7  -2  -2 41.1600 61.1573   5
  -7  -2  -3 177.703 64.7718   5
  -7  -2  -4 19.8665 55.5667   5
  -7  -2  -5-23.3440 57.7845   5
  -7  -2  -6 333.212 62.5323   5
  -7  -2  -7 100.439 62.5997   5
  -7  -2  -8 70.8284 60.4858   5
  -7  -2  -9 101.540 57.2642   5
  -7  -3   8-168.187 70.0253   5
  -7  -3   7 174.883 63.4630   5
   7   3  -7-22.0368 53.6418   4
  -7  -3   6 149.731 65.2475   5
   7   3  -6-43.0462 51.6565   4
  -7  -3   5-28.8130 61.9411   5
  -7  -3   4 1288.54 80.6263   5
  -7  -3   3-10.9632 53.4791   5
  -7  -3   2-28.3728 54.6565   5
  -7  -3   1 3.56754 56.2848   5
  -7  -3   0 2148.95 97.7068   5
  -7  -3  -1 71.4935 63.7515   5
  -7  -3  -2 25.8831 59.5179   5
  -7  -3  -3 34.5763 57.1283   5
  -7  -3  -4 905.119 74.5449   5
  -7  -3  -5 158.464 55.9622   5
   7   3   6 303.453 66.7692   1
  -7  -3  -6 152.480 57.3984   5
   7   3   7-57.5085 67.3482   1
  -7  -3  -7-13.5477 53.9006   5
  -7  -3  -8 123.779 51.2321   5
   7   3   8 80.9158 61.4868   1
  -7  -3  -9 277.340 61.9556   5
  -7  -3 -10 472.388 80.4332   5
   7   4  -7 83.2367 47.0964   4
   7   4  -6 35.7108 56.1977   4
   7   4  -5 169.076 58.8252   4
   7   4  -4-14.0551 43.3070   4
   7   4  -3 125.218 49.6600   4
   7   4  -2-31.5382 45.5664   4
   7   4  -1-10.8413 46.0136   4
   7   4   0 289.394 46.6598   4
   7   4   1 1.23693 41.2679   4
   7   4   2 152.615 47.5539   4
   7   4   3 28.4491 41.6121   4
   7   4   4 116.977 38.5717   4
   7   4   5 12.6229 42.5036   4
   7   4   6 472.659 86.9082   1
   7   4   7 263.544 84.2010   1
   7   4   8 464.884 95.0415   1
   7   4   9 30.1594 79.8576   1
   7   4  10 205.036 78.3036   1
   7   5  -6 299.085 55.8094   4
   7   5  -5 39.9974 57.7748   4
   7   5  -4 42.5008 49.9240   4
   7   5  -3 5.09133 52.0505   4
   7   5  -2-31.8985 48.5718   4
   7   5  -1 151.555 48.6842   4
   7   5   0 564.747 57.1241   4
   7   5   1 30.4129 44.0724   4
   7   5   2 19.4799 44.7534   4
   7   5   3 25.6409 39.9299   4
   7   5   4 5.45879 48.2405   4
   7   5   5 496.633 52.3555   4
   7   5   6 66.9268 74.1581   1
   7   5   7 360.530 77.6708   1
   7   5   8 54.7336 82.3542   1
   7   5   9 42.3973 86.5598   1
   7   6  -4 115.043 53.8142   4
   7   6  -3 418.732 58.9850   4
   7   6  -2 322.901 59.3723   4
   7   6  -1 319.203 57.6076   4
   7   6  -1 407.605 56.5613   6
   7   6   0 331.428 55.0735   4
   7   6   0 318.910 51.7342   6
   7   6   1 1201.53 67.2319   4
   7   6   1 1164.59 71.1034   6
   7   6   2 45.9245 42.6294   4
   7   6   2-63.8406 47.1036   6
   7   6   3 169.391 44.7019   4
   7   6   3 167.815 51.2579   6
   7   6   4 153.977 51.6244   4
   7   6   5 336.501 49.5546   4
   7   6   6 193.777 89.9338   1
   7   6   7 231.155 91.5066   1
   7   6   8 23.3261 85.2027   1
   7   7  -1 57.1719 52.9610   4
   7   7  -1 166.267 57.2345   6
   7   7   0 335.675 52.8339   4
   7   7   0 276.340 53.6242   6
   7   7   1-16.6639 46.0155   4
   7   7   1 65.3224 46.3123   6
   7   7   2 887.423 65.4997   4
   7   7   2 1038.02 73.6789   6
   7   7   3 677.607 55.5610   4
   7   7   3 690.831 59.9645   6
   7   7   4 182.147 52.8608   4
   7   7   4 111.685 48.8789   6
   7   7   5 985.111 66.4971   4
   7   8   3 295.060 61.2673   6
   7   8   4 558.636 60.7881   6
  -8   0   1 104.677 63.1458   5
  -8   0   0 152.864 73.9570   5
  -8   0  -1 230.867 79.0532   5
  -8   0  -2 157.597 67.7345   5
  -8  -1   3 331.950 70.3777   5
  -8  -1   2 41.7411 74.8714   5
  -8  -1   1 278.881 76.7112   5
  -8  -1   0 506.575 90.0291   5
  -8  -1  -1-15.8103 77.9061   5
  -8  -1  -2-98.0298 75.6466   5
  -8  -1  -3 5.97987 72.7093   5
  -8  -1  -4-36.7624 71.8738   5
  -8  -1  -5-108.001 75.5907   5
  -8  -2   4 114.343 67.2773   5
  -8  -2   3 182.710 66.3062   5
  -8  -2   1-112.132 77.4848   5
  -8  -2   0 2884.27 124.901   5
  -8  -2  -1 1440.85 101.651   5
  -8  -2  -2 1148.74 95.1640   5
  -8  -2  -3-8.51952 72.5506   5
  -8  -2  -4 144.162 69.6856   5
  -8  -2  -5 108.044 54.5243   5
  -8  -2  -6 43.8105 61.5195   5
  -8  -3   5 42.5567 73.2224   5
  -8  -3   4 222.955 70.3999   5
  -8  -3   3 146.210 61.7625   5
  -8  -3   2 167.262 81.7713   5
  -8  -3   1 463.283 87.8841   5
  -8  -3   0 592.085 88.7098   5
  -8  -3  -1 3522.61 133.985   5
  -8  -3  -2 524.239 90.2646   5
  -8  -3  -3 642.243 82.0547   5
  -8  -3  -4 27.0511 66.5218   5
  -8  -3  -5 35.7520 68.9868   5
  -8  -3  -6 72.7532 65.8789   5
  -8  -3  -7 126.841 62.9000   5
   8   4  -2-12.3332 41.0037   4
   8   4  -1 32.1074 45.1097   4
   8   4   0 63.3547 45.6035   4
   8   4   1 70.9635 44.7158   4
   8   4   2 170.233 47.0817   4
   8   4   3 190.298 48.5542   4
   8   4   4 38.0966 42.3153   4
   8   4   5 79.7743 46.7262   4
   8   5   1 47.5746 44.7431   4
   8   5   2-21.9143 50.6257   4
   8   5   3 43.9046 45.7613   4
   8   5   4 76.2329 52.2147   4
   8   5   5 228.034 45.1461   4
;
_shelx_hkl_checksum     55737
_shelx_res_file
;
TITL h5cg
CELL  0.71073  6.6864  8.1857 12.6490 79.424 85.583 75.586
ZERR   2       0.0007  0.0009  0.0010  0.009  0.009  0.009
LATT 1
SFAC C H N O
UNIT 20 22 10 14
PLAN 30
FMAP 2
OMIT -2 55.1
SIZE 0.50 0.40 0.04
TEMP 23.0
L.S. 20
ACTA
BOND $H
CONF
HTAB
OMIT 1 0 0
REM DFIX 0.82 0.02 O31 H31 O31 H32
WGHT    0.050100    0.217600
FVAR       5.82546
MOLE 1
N11   3    0.139391    0.943397    0.245195    11.00000    0.05059    0.02986 =
         0.03686   -0.00713   -0.00223   -0.00626
H11   2    0.113146    1.013766    0.293429    11.00000   -1.20000
N12   3    0.190112    0.770112    0.275586    11.00000    0.04378    0.02997 =
         0.02827   -0.00451   -0.00215   -0.00850
H12   2    0.208378    0.715809    0.352751    11.00000   -1.20000
C13   1    0.225477    0.699391    0.186545    11.00000    0.03462    0.03900 =
         0.02863   -0.00881   -0.00258   -0.00843
C14   1    0.195928    0.831652    0.097258    11.00000    0.04841    0.04947 =
         0.02825   -0.00377   -0.00514   -0.00919
AFIX  43
H14   2    0.209685    0.820435    0.025043    11.00000   -1.20000
AFIX   0
C15   1    0.142781    0.980313    0.138250    11.00000    0.05019    0.04087 =
         0.03838    0.00493   -0.00691   -0.00819
AFIX  43
H15   2    0.113581    1.089976    0.097839    11.00000   -1.20000
AFIX   0
N131  3    0.283765    0.528348    0.191334    11.00000    0.07809    0.03692 =
         0.03479   -0.01353   -0.00335   -0.00792
H131  2    0.293417    0.462138    0.254591    11.00000   -1.20000
H132  2    0.293140    0.493479    0.134244    11.00000   -1.20000
MOLE 2
C21   1    0.274606    0.382002    0.607211    11.00000    0.03263    0.03211 =
         0.02867   -0.00504   -0.00195   -0.00901
C22   1    0.328476    0.204109    0.627729    11.00000    0.03847    0.03271 =
         0.03319   -0.00998   -0.00037   -0.00782
AFIX  43
H22   2    0.351119    0.142429    0.571300    11.00000   -1.20000
AFIX   0
C23   1    0.347986    0.119978    0.733069    11.00000    0.03457    0.02759 =
         0.03947   -0.00269   -0.00119   -0.00558
C24   1    0.315273    0.205341    0.819722    11.00000    0.03523    0.03753 =
         0.02920    0.00007   -0.00260   -0.00824
AFIX  43
H24   2    0.330073    0.147089    0.890149    11.00000   -1.20000
AFIX   0
C25   1    0.259407    0.381825    0.796216    11.00000    0.03562    0.03747 =
         0.02931   -0.01060   -0.00138   -0.00857
C26   1    0.240352    0.472074    0.692491    11.00000    0.03836    0.02720 =
         0.03365   -0.00469   -0.00214   -0.00546
AFIX  43
H26   2    0.205190    0.591115    0.679940    11.00000   -1.20000
AFIX   0
C27   1    0.252011    0.475577    0.492306    11.00000    0.03719    0.03496 =
         0.02873   -0.00529   -0.00068   -0.00983
O21   4    0.233220    0.635918    0.477704    11.00000    0.06910    0.03204 =
         0.03018   -0.00162   -0.00382   -0.01297
O22   4    0.251129    0.391643    0.420354    11.00000    0.08125    0.04185 =
         0.02991   -0.00821   -0.00231   -0.01847
N23   3    0.408429   -0.068514    0.754556    11.00000    0.05462    0.03106 =
         0.05315   -0.00184    0.00275   -0.00805
O23   4    0.409323   -0.143964    0.679994    11.00000    0.14072    0.03453 =
         0.06549   -0.01531    0.00879   -0.00931
O24   4    0.452357   -0.139729    0.846324    11.00000    0.09829    0.04066 =
         0.06227    0.01444   -0.01724   -0.01273
N25   3    0.220896    0.476850    0.886471    11.00000    0.05433    0.04944 =
         0.03461   -0.01484    0.00167   -0.01273
O25   4    0.265199    0.396363    0.976222    11.00000    0.13237    0.07455 =
         0.03013   -0.01424   -0.01221   -0.00645
O26   4    0.147652    0.630244    0.868246    11.00000    0.09498    0.04607 =
         0.05475   -0.02426    0.00448   -0.01075
MOLE 3
O31   4    0.083715    1.121015    0.410123    11.00000    0.08250    0.04658 =
         0.05898   -0.02006   -0.00065   -0.01854
H31   2    0.140226    1.208305    0.409054    11.00000   -1.50000
H32   2   -0.016615    1.144413    0.439911    11.00000   -1.50000
HKLF 4
REM  h5cg
REM R1 =  0.0441 for    2093 Fo > 4sig(Fo)  and  0.0627 for all    2805 data
REM    217 parameters refined using      0 restraints
END
WGHT      0.0501      0.2176
REM Instructions for potential hydrogen bonds
HTAB N11 O31
HTAB N12 O21
HTAB N12 O22
EQIV $1 -x, -y+2, -z+1
HTAB C15 O26_$1
HTAB N131 O22
EQIV $2 x, y, z-1
HTAB N131 O25_$2
EQIV $3 x, y+1, z
HTAB O31 O22_$3
HTAB O31 O21_$1
REM Highest difference peak  0.214,  deepest hole -0.233,  1-sigma level  0.042
Q1    1   0.5304 -0.1241  0.6989  11.00000  0.05    0.21
Q2    1   0.2594  0.4236  0.5591  11.00000  0.05    0.19
Q3    1   0.3998  0.1626  0.7695  11.00000  0.05    0.16
Q4    1   0.2585  0.6908  0.4235  11.00000  0.05    0.13
Q5    1   0.3075  0.4210  0.6468  11.00000  0.05    0.13
Q6    1   0.1984  1.0408  0.4010  11.00000  0.05    0.13
Q7    1   0.1377  0.7565  0.1339  11.00000  0.05    0.13
Q8    1   0.1681  1.0368  0.4953  11.00000  0.05    0.13
Q9    1   0.3663  0.1671  0.6880  11.00000  0.05    0.12
Q10   1   0.1654  0.4591  0.3519  11.00000  0.05    0.12
Q11   1   0.2953  0.1577  0.6851  11.00000  0.05    0.12
Q12   1   0.5354 -0.1391  0.7953  11.00000  0.05    0.12
Q13   1   0.3272 -0.1288  0.7007  11.00000  0.05    0.12
Q14   1  -0.0004  0.7990  0.2824  11.00000  0.05    0.11
Q15   1   0.3233  0.2996  0.6176  11.00000  0.05    0.11
Q16   1   0.0918  0.5132  0.2226  11.00000  0.05    0.11
Q17   1  -0.0039  0.3453  0.9201  11.00000  0.05    0.11
Q18   1   0.1905 -0.0606  0.7032  11.00000  0.05    0.11
Q19   1   0.0983  0.8206  0.8407  11.00000  0.05    0.11
Q20   1   0.0379  0.7053  0.9273  11.00000  0.05    0.11
Q21   1   0.1638  0.4391  0.4450  11.00000  0.05    0.11
Q22   1   0.2150  0.4156  0.7484  11.00000  0.05    0.11
Q23   1   0.0626  1.1321  0.1394  11.00000  0.05    0.11
Q24   1   0.0623  0.8946  0.1208  11.00000  0.05    0.11
Q25   1   0.3430  0.4816  0.9618  11.00000  0.05    0.11
Q26   1   0.4738  0.4643  0.7753  11.00000  0.05    0.10
Q27   1   0.4085  0.5106  0.9202  11.00000  0.05    0.10
Q28   1  -0.0042  0.4732  0.6948  11.00000  0.05    0.10
Q29   1   0.3362  0.3079  0.8014  11.00000  0.05    0.10
Q30   1   0.1117  0.4282  0.1371  11.00000  0.05    0.10
;
_shelx_res_checksum     97849
_shelxl_version_number        2.014
data_II
_audit_creation_method     SHELXL-2014
_chemical_name_systematic
;
Bis(3-amino-1<i>H</i>-pyrazol-2-ium) fumarate--fumaric acid (1/1)
2C~3~H~6~N~3~^+^\\cdotC~4~H~2~O~4~^2-^\\cdotC~4~H~4~O~4~, (II). The
reaction of 3-amino-1<i>H</i>-pyrazole with a dilute solution of nitric acid
in methanol yields an second, orthorhombic polymorph of
3-amino-1<i>H</i>-pyrazol-2-ium nitrate, C~3~H~6~N~3~^+^\\cdotNO~3~^-^
;
_chemical_name_common     ?
_chemical_formula_moiety     '2(C3 H6 N3 +), C4 H2 O4 2-, C4 H4 O4'
_chemical_formula_sum     'C14 H18 N6 O8'
_chemical_formula_iupac     '2C3 H6 N3 +, C4 H2 O4 2-, C4 H4 O4'
_chemical_formula_weight     398.34
_chemical_melting_point     ?
_space_group_crystal_system     monoclinic
_space_group_name_H-M_alt     'P 21/c'
_space_group_name_Hall     '-P 2ybc'
loop_
    _space_group_symop_operation_xyz
    'x, y, z'
    '-x, y+1/2, -z+1/2'
    '-x, -y, -z'
    'x, -y-1/2, z-1/2'
_cell_length_a     8.5410(4)
_cell_length_b     14.0507(7)
_cell_length_c     7.5137(4)
_cell_angle_alpha     90
_cell_angle_beta     98.827(6)
_cell_angle_gamma     90
_cell_volume     891.02(8)
_cell_formula_units_Z     2
_cell_measurement_reflns_used     1910
_cell_measurement_theta_min     3.103
_cell_measurement_theta_max     27.850
_cell_measurement_temperature     296(2)
_exptl_crystal_description     block
_exptl_crystal_colour     yellow
_exptl_crystal_size_max     0.440
_exptl_crystal_size_mid     0.380
_exptl_crystal_size_min     0.300
_exptl_crystal_density_diffrn     1.485
_exptl_crystal_density_meas     ?
_exptl_crystal_density_method     ?
_exptl_crystal_F_000     416
_exptl_absorpt_coefficient_mu     0.123
_exptl_absorpt_correction_type     multi-scan
_exptl_absorpt_process_details
;
(CrysAlis RED; Oxford Diffraction, 2009)
;
_exptl_absorpt_correction_T_min     0.897
_exptl_absorpt_correction_T_max     0.964
_diffrn_ambient_temperature     296(2)
_diffrn_source     'Enhance (Mo) X-ray Source'
_diffrn_radiation_type     MoK\a
_diffrn_radiation_wavelength     0.71073
_diffrn_radiation_monochromator     graphite
_diffrn_measurement_device_type
;
Oxford Diffraction Xcalibur with Sapphire CCD
;
_diffrn_measurement_method     '\w scans'
_diffrn_detector_area_resol_mean     ?
_diffrn_reflns_number     3658
_diffrn_reflns_av_R_equivalents     0.0159
_diffrn_reflns_av_unetI/netI     0.0187
_diffrn_reflns_theta_min     3.103
_diffrn_reflns_theta_max     27.538
_diffrn_reflns_theta_full     25.242
_diffrn_measured_fraction_theta_max     0.931
_diffrn_measured_fraction_theta_full     0.998
_diffrn_reflns_limit_h_min     -10
_diffrn_reflns_limit_h_max     8
_diffrn_reflns_limit_k_min     -18
_diffrn_reflns_limit_k_max     7
_diffrn_reflns_limit_l_min     -9
_diffrn_reflns_limit_l_max     9
_diffrn_standards_number     0
_diffrn_standards_interval_count     0
_diffrn_standards_interval_time     0
_diffrn_standards_decay_%     0
_refine_special_details     ?
_reflns_number_total     1909
_reflns_number_gt     1413
_reflns_threshold_expression     'I > 2\s(I)'
_refine_ls_structure_factor_coef     Fsqd
_refine_ls_matrix_type     full
_refine_ls_R_factor_all     0.0509
_refine_ls_R_factor_gt     0.0366
_refine_ls_wR_factor_gt     0.1036
_refine_ls_wR_factor_ref     0.1104
_refine_ls_goodness_of_fit_ref     1.065
_refine_ls_restrained_S_all     1.065
_refine_ls_number_reflns     1909
_refine_ls_number_parameters     143
_refine_ls_number_restraints     0
_refine_ls_hydrogen_treatment     mixed
_refine_ls_weighting_scheme     calc
_refine_ls_weighting_details
              'w=1/[\s^2^(Fo^2^)+(0.0632P)^2^+0.0649P] where P=(Fo^2^+2Fc^2^)/3'
_atom_sites_solution_hydrogens     mixed
_atom_sites_solution_primary     difmap
_atom_sites_solution_secondary     ?
_refine_ls_shift/su_max     0.000
_refine_ls_shift/su_mean     0.000
_refine_diff_density_max     0.157
_refine_diff_density_min     -0.173
_refine_ls_extinction_method     SHELXL
_refine_ls_extinction_coef     0.011(3)
_refine_ls_extinction_expression
                                  'Fc^*^=kFc[1+0.001xFc^2^\l^3^/sin(2\q)]^-1/4^'
loop_
    _atom_type_symbol
    _atom_type_description
    _atom_type_scat_dispersion_real
    _atom_type_scat_dispersion_imag
    _atom_type_scat_source
    'C' 'C' 0.0033 0.0016
                         'International Tables Vol C Tables 4.2.6.8 and 6.1.1.4'
    'H' 'H' 0.0000 0.0000
                         'International Tables Vol C Tables 4.2.6.8 and 6.1.1.4'
    'N' 'N' 0.0061 0.0033
                         'International Tables Vol C Tables 4.2.6.8 and 6.1.1.4'
    'O' 'O' 0.0106 0.0060
                         'International Tables Vol C Tables 4.2.6.8 and 6.1.1.4'
_computing_data_collection
;
CrysAlis CCD (Oxford Diffraction, 2009)
;
_computing_cell_refinement
;
CrysAlis RED (Oxford Diffraction, 2009)
;
_computing_data_reduction
;
CrysAlis RED (Oxford Diffraction, 2009)
;
_computing_structure_solution
;
SHELXT (Sheldrick, 2015a)
;
_computing_structure_refinement
;
SHELXL-2014 (Sheldrick, 2015b)
;
_computing_molecular_graphics
;
PLATON (Spek, 2020)
;
_computing_publication_material
;
SHELXL-2014 (Sheldrick, 2015b) and PLATON (Spek, 2020)
;
loop_
    _atom_site_type_symbol
    _atom_site_label
    _atom_site_fract_x
    _atom_site_fract_y
    _atom_site_fract_z
    _atom_site_U_iso_or_equiv
    _atom_site_adp_type
    _atom_site_calc_flag
    _atom_site_occupancy
    _atom_site_disorder_assembly
    _atom_site_disorder_group
    N N11 0.99750(15) 0.35914(9) 0.31532(18) 0.0470(3) Uani d 1 . .
    H H11 0.929(2) 0.4025(13) 0.350(2) 0.056 Uiso d 1 . .
    N N12 0.96429(14) 0.26559(9) 0.32111(17) 0.0424(3) Uani d 1 . .
    H H12 0.874(2) 0.2459(12) 0.355(2) 0.051 Uiso d 1 . .
    N N131 1.08253(19) 0.11913(10) 0.2752(2) 0.0621(4) Uani d 1 . .
    H H131 1.000(3) 0.0955(15) 0.298(3) 0.074 Uiso d 1 . .
    H H132 1.147(2) 0.0843(14) 0.215(3) 0.074 Uiso d 1 . .
    C C13 1.08323(16) 0.21506(10) 0.27297(19) 0.0409(3) Uani d 1 . .
    C C14 1.19608(17) 0.27973(11) 0.2328(2) 0.0488(4) Uani d 1 . .
    H H14 1.2919 0.2659 0.1943 0.059 Uiso calc 1 . .
    C C15 1.13683(18) 0.36775(11) 0.2619(2) 0.0515(4) Uani d 1 . .
    H H15 1.1872 0.4251 0.2462 0.062 Uiso calc 1 . .
    C C21 0.66915(15) 0.41618(9) 0.45088(19) 0.0388(3) Uani d 1 . .
    O O21 0.68480(13) 0.32808(7) 0.44357(18) 0.0628(4) Uani d 1 . .
    O O22 0.77359(11) 0.47336(7) 0.41820(16) 0.0524(3) Uani d 1 . .
    C C22 0.51841(15) 0.45462(9) 0.50057(18) 0.0384(3) Uani d 1 . .
    H H22 0.4460 0.4114 0.5345 0.046 Uiso calc 1 . .
    C C31 0.63476(16) 0.10443(10) 0.4570(2) 0.0432(4) Uani d 1 . .
    O O31 0.53859(13) 0.17395(8) 0.48097(19) 0.0656(4) Uani d 1 . .
    H H31 0.580(3) 0.2323(17) 0.471(3) 0.098 Uiso d 1 . .
    O O32 0.76437(13) 0.11540(7) 0.41269(17) 0.0590(3) Uani d 1 . .
    C C32 0.57247(16) 0.00849(10) 0.4868(2) 0.0429(4) Uani d 1 . .
    H H32 0.6409 -0.0430 0.4868 0.051 Uiso calc 1 . .
loop_
    _atom_site_aniso_label
    _atom_site_aniso_U_11
    _atom_site_aniso_U_22
    _atom_site_aniso_U_33
    _atom_site_aniso_U_12
    _atom_site_aniso_U_13
    _atom_site_aniso_U_23
    N11 0.0421(7) 0.0359(7) 0.0670(8) 0.0031(5) 0.0209(6) -0.0044(6)
    N12 0.0325(6) 0.0388(7) 0.0599(8) 0.0000(5) 0.0200(5) -0.0029(5)
    N131 0.0584(9) 0.0416(8) 0.0929(12) 0.0036(6) 0.0326(8) -0.0120(7)
    C13 0.0358(7) 0.0425(8) 0.0462(8) 0.0050(6) 0.0116(6) -0.0062(6)
    C14 0.0350(7) 0.0561(10) 0.0596(9) 0.0010(6) 0.0208(7) -0.0072(7)
    C15 0.0449(8) 0.0460(9) 0.0683(10) -0.0069(6) 0.0233(7) -0.0027(7)
    C21 0.0351(7) 0.0283(7) 0.0561(8) 0.0010(5) 0.0175(6) 0.0006(6)
    O21 0.0511(6) 0.0257(5) 0.1215(10) 0.0008(4) 0.0448(7) -0.0020(5)
    O22 0.0398(5) 0.0306(5) 0.0944(8) -0.0007(4) 0.0350(5) 0.0023(5)
    C22 0.0330(6) 0.0310(6) 0.0551(8) -0.0008(5) 0.0190(6) 0.0013(6)
    C31 0.0381(7) 0.0369(8) 0.0576(9) -0.0018(6) 0.0174(6) 0.0022(6)
    O31 0.0489(7) 0.0344(6) 0.1225(11) -0.0015(5) 0.0418(7) 0.0041(6)
    O32 0.0444(6) 0.0429(6) 0.0973(9) -0.0043(5) 0.0352(6) 0.0035(6)
    C32 0.0391(7) 0.0344(7) 0.0584(9) 0.0009(6) 0.0179(6) 0.0036(6)
_geom_special_details
;
 All esds (except the esd in the dihedral angle between two l.s. planes)
 are estimated using the full covariance matrix.  The cell esds are taken
 into account individually in the estimation of esds in distances, angles
 and torsion angles; correlations between esds in cell parameters are only
 used when they are defined by crystal symmetry.  An approximate (isotropic)
 treatment of cell esds is used for estimating esds involving l.s. planes.
;
loop_
    _geom_bond_atom_site_label_1
    _geom_bond_atom_site_label_2
    _geom_bond_site_symmetry_2
    _geom_bond_distance
    _geom_bond_publ_flag
    N11 C15 . 1.3187(19) ?
    N11 N12 . 1.3467(17) ?
    N11 H11 . 0.910(18) ?
    N12 C13 . 1.3340(16) ?
    N12 H12 . 0.888(17) ?
    N131 C13 . 1.3480(19) ?
    N131 H131 . 0.82(2) ?
    N131 H132 . 0.90(2) ?
    C13 C14 . 1.391(2) ?
    C14 C15 . 1.366(2) ?
    C14 H14 . 0.9300 ?
    C15 H15 . 0.9300 ?
    C21 O21 . 1.2472(17) ?
    C21 O22 . 1.2525(15) ?
    C21 C22 . 1.4953(17) ?
    C22 C22 3_666 1.313(3) ?
    C22 H22 . 0.9300 ?
    C31 O32 . 1.2136(17) ?
    C31 O31 . 1.3065(18) ?
    C31 C32 . 1.4789(19) ?
    O31 H31 . 0.90(2) ?
    C32 C32 3_656 1.305(3) ?
    C32 H32 . 0.9300 ?
loop_
    _geom_angle_atom_site_label_1
    _geom_angle_atom_site_label_2
    _geom_angle_atom_site_label_3
    _geom_angle_site_symmetry_1
    _geom_angle_site_symmetry_3
    _geom_angle
    _geom_angle_publ_flag
    C15 N11 N12 . . 107.69(12) ?
    C15 N11 H11 . . 132.6(11) ?
    N12 N11 H11 . . 119.7(11) ?
    C13 N12 N11 . . 109.74(11) ?
    C13 N12 H12 . . 129.7(11) ?
    N11 N12 H12 . . 120.5(11) ?
    C13 N131 H131 . . 114.4(15) ?
    C13 N131 H132 . . 122.1(13) ?
    H131 N131 H132 . . 119(2) ?
    N12 C13 N131 . . 121.59(13) ?
    N12 C13 C14 . . 107.03(13) ?
    N131 C13 C14 . . 131.33(13) ?
    C15 C14 C13 . . 105.71(12) ?
    C15 C14 H14 . . 127.1 ?
    C13 C14 H14 . . 127.1 ?
    N11 C15 C14 . . 109.82(14) ?
    N11 C15 H15 . . 125.1 ?
    C14 C15 H15 . . 125.1 ?
    O21 C21 O22 . . 122.93(12) ?
    O21 C21 C22 . . 118.15(11) ?
    O22 C21 C22 . . 118.92(12) ?
    C22 C22 C21 3_666 . 124.31(15) ?
    C22 C22 H22 3_666 . 117.8 ?
    C21 C22 H22 . . 117.8 ?
    O32 C31 O31 . . 124.20(14) ?
    O32 C31 C32 . . 121.45(13) ?
    O31 C31 C32 . . 114.34(12) ?
    C31 O31 H31 . . 113.7(15) ?
    C32 C32 C31 3_656 . 124.14(17) ?
    C32 C32 H32 3_656 . 117.9 ?
    C31 C32 H32 . . 117.9 ?
loop_
    _geom_torsion_atom_site_label_1
    _geom_torsion_atom_site_label_2
    _geom_torsion_atom_site_label_3
    _geom_torsion_atom_site_label_4
    _geom_torsion_site_symmetry_1
    _geom_torsion_site_symmetry_2
    _geom_torsion_site_symmetry_3
    _geom_torsion_site_symmetry_4
    _geom_torsion
    _geom_torsion_publ_flag
    C15 N11 N12 C13 . . . . 0.58(17) ?
    N11 N12 C13 N131 . . . . 177.04(15) ?
    N11 N12 C13 C14 . . . . -0.71(17) ?
    N12 C13 C14 C15 . . . . 0.57(17) ?
    N131 C13 C14 C15 . . . . -176.88(17) ?
    N12 N11 C15 C14 . . . . -0.20(19) ?
    C13 C14 C15 N11 . . . . -0.23(19) ?
    O21 C21 C22 C22 . . . 3_666 -174.42(18) ?
    O22 C21 C22 C22 . . . 3_666 5.4(3) ?
    O32 C31 C32 C32 . . . 3_656 -171.39(19) ?
    O31 C31 C32 C32 . . . 3_656 8.1(3) ?
loop_
    _geom_hbond_atom_site_label_D
    _geom_hbond_atom_site_label_H
    _geom_hbond_atom_site_label_A
    _geom_hbond_site_symmetry_A
    _geom_hbond_distance_DH
    _geom_hbond_distance_HA
    _geom_hbond_distance_DA
    _geom_hbond_angle_DHA
    _geom_hbond_publ_flag
    O31 H31 O21 . 0.90(2) 1.65(2) 2.5370(15) 169(2) no
    N11 H11 O21 . 0.910(18) 2.527(17) 3.0070(17) 113.4(13) no
    N11 H11 O22 . 0.910(18) 1.796(17) 2.6989(16) 171.4(17) no
    N12 H12 O21 . 0.892(17) 2.172(17) 2.8267(17) 129.7(14) no
    N12 H12 O32 . 0.892(17) 2.133(17) 2.8641(16) 138.6(15) no
    N131 H131 O32 . 0.82(2) 2.33(3) 3.052(2) 148(2) no
    N131 H132 O22 2_745 0.908(19) 2.03(2) 2.8922(18) 159.4(17) no
_shelx_space_group_comment
;
The symmetry employed for this shelxl refinement is uniquely defined
by the following loop, which should always be used as a source of
symmetry information in preference to the above space-group names.
They are only intended as comments.
;
_shelx_estimated_absorpt_T_min     0.948
_shelx_estimated_absorpt_T_max     0.964
_shelx_hkl_file
;
  -2   0   0 10803.1 63.6734   2
  -3   0   0 875.788 27.1231   2
  -4   0   0 29460.3 140.661   2
  -5   0   0 206.110 30.1692   2
  -6   0   0 486.464 40.4607   2
  -7   0   0 5198.15 89.0878   2
  -8   0   0 100.908 47.0318   2
  -9   0   0 5165.51 106.022   2
 -10   0   0 33.5406 52.6282   2
  -2  -1   0 210747. 1093.65   2
  -2   1   0 214170. 1051.62   2
  -3  -1   0 4033.21 49.6853   2
  -3   1   0 3910.79 47.1882   2
  -4  -1   0 2957.26 55.5625   2
  -4   1   0 2480.75 46.0269   2
  -5  -1   0 9119.49 93.5619   2
  -5   1   0 9080.27 91.8586   2
  -6  -1   0 16.1582 35.6195   2
  -6   1   0 38.2734 33.7632   2
  -7   1   0 6870.33 100.964   2
  -7  -1   0 6860.27 100.070   2
  -8   1   0 41.8110 46.1948   2
  -8  -1   0 14.2816 44.9257   2
  -9   1   0 4873.19 101.395   2
  -9  -1   0 4968.71 106.526   2
 -10  -1   0 1193.86 66.5725   2
 -10   1   0 1239.68 68.0544   2
  -1  -2   0 125893. 636.156   2
   1  -2   0 139764. 721.806   1
  -2   2   0 21877.8 86.5409   2
  -2  -2   0 21390.5 92.5311   2
   2  -2   0 22410.0 91.6577   1
  -3  -2   0 14228.3 90.2712   2
   3  -2   0 14573.0 85.5798   1
  -3   2   0 13891.4 85.7200   2
  -4   2   0 377.850 29.3499   2
  -4  -2   0 345.810 29.3034   2
  -5   2   0 1946.33 49.5670   2
  -5  -2   0 1893.62 50.5246   2
  -6  -2   0 1815.01 56.1939   2
  -6   2   0 1880.15 55.1116   2
  -7   2   0 409.200 44.8964   2
  -7  -2   0 376.211 46.1658   2
  -8  -2   0 2061.12 70.9093   2
  -8   2   0 2157.07 70.3325   2
  -9   2   0 442.707 50.6071   2
  -9  -2   0 457.953 53.6275   2
 -10   2   0 111.583 46.8701   2
 -10  -2   0 140.482 49.2280   2
   0  -3   0 9.80557 19.6584   1
  -1  -3   0 105137. 214.312   1
   1  -3   0 105038. 742.083   1
  -2   3   0 36243.1 110.794   2
   2  -3   0 36889.4 123.091   1
  -2  -3   0 35750.6 120.553   2
   3  -3   0 53542.8 169.994   1
  -3  -3   0 51776.1 176.057   2
  -3   3   0 53103.0 160.413   2
  -4   3   0 6908.70 71.2280   2
  -4  -3   0 6660.24 75.9369   2
  -5  -3   0 18.7731 32.0244   2
  -5   3   0-5.93162 27.5483   2
  -6  -3   0 3108.15 67.1662   2
  -6   3   0 3447.74 67.4831   2
  -7   3   0 485.789 45.1707   2
  -7  -3   0 431.286 49.2034   2
  -8   3   0 8560.46 119.673   2
  -8  -3   0 8517.88 122.401   2
  -9  -3   0 129.518 49.5839   2
  -9   3   0 71.0045 41.9861   2
 -10   3   0 16.9567 44.4025   2
 -10  -3   0 98.4396 50.5557   2
   0  -4   0 39810.0 130.055   1
   1  -4   0 7136.46 57.3881   1
  -1  -4   0 6659.11 42.7744   2
  -1  -4   0 6889.78 63.9494   1
  -2  -4   0 1558.58 29.3305   2
  -2   4   0 1562.63 25.6652   2
   2  -4   0 1687.57 35.4641   1
   3  -4   0 19856.3 113.329   1
  -3   4   0 20119.7 100.891   2
  -3  -4   0 19542.0 110.901   2
  -4   4   0 4517.64 59.6566   2
  -4  -4   0 4327.33 63.2123   2
   4  -4   0 4624.20 64.9503   1
  -5   4   0 4433.92 65.9601   2
  -5  -4   0 4050.06 69.0349   2
  -6  -4   0 3234.20 69.2421   2
  -6   4   0 3129.39 63.6776   2
  -7  -4   0 416.836 48.9505   2
  -7   4   0 367.987 42.9602   2
  -8   4   0 3434.64 82.9412   2
  -8  -4   0 3545.77 88.3162   2
  -9   4   0 540.349 53.5163   2
  -9  -4   0 545.464 55.5833   2
 -10  -4   0 196.396 48.3086   2
 -10   4   0 211.867 48.9466   2
   0  -5   0 2.52669 8.19947   2
   0  -5   0 5.28358 20.0086   1
  -1  -5   0 323.698 14.7744   2
  -1  -5   0 305.158 26.4271   1
   1  -5   0 331.913 24.8253   1
  -2  -5   0 23779.6 136.771   1
   2  -5   0 25296.3 122.290   1
  -2  -5   0 24376.0 105.446   2
   3  -5   0 8622.43 80.5605   1
  -3   5   0 8341.34 67.2750   2
  -3  -5   0 8561.51 76.2554   2
   4  -5   0 81.0906 30.2984   1
  -4   5   0 68.2354 21.2118   2
  -4  -5   0 104.986 26.2379   2
   5  -5   0 701.524 42.9361   1
  -5  -5   0 620.327 37.3676   2
  -6   5   0 861.418 41.9875   2
  -6  -5   0 948.900 49.3687   2
  -7   5   0 55.3757 34.6689   2
  -7  -5   0 56.7493 42.4829   2
  -8  -5   0 247.493 47.3252   2
  -8   5   0 244.541 41.0635   2
  -9  -5   0 1258.95 64.5300   2
  -9   5   0 1208.77 60.8698   2
 -10  -5   0 291.947 52.6329   2
 -10   5   0 338.675 43.0820   2
   0  -6   0 1570.87 40.5927   1
   0  -6   0 1474.80 21.3237   2
   1  -6   0 35262.3 148.554   1
  -1  -6   0 34903.6 106.977   2
  -1  -6   0 35589.4 161.938   1
  -2  -6   0 1434.60 50.2980   1
   2  -6   0 1348.93 38.6146   1
  -2  -6   0 1396.63 31.2479   2
   3  -6   0 5044.47 68.3488   1
  -3  -6   0 4840.43 59.6311   2
   4  -6   0 5961.24 78.6085   1
  -4  -6   0 5691.82 73.5725   2
  -4   6   0 5352.01 63.6736   2
   5  -6   0 130.160 37.3229   1
  -5  -6   0 116.970 30.8886   2
  -5   6   0 115.013 24.5987   2
  -6   6   0 81.8142 30.0093   2
  -6  -6   0 110.734 39.1180   2
  -7   6   0 5908.26 91.1779   2
  -7  -6   0 5733.90 98.2687   2
  -8   6   0 112.057 36.4025   2
  -8  -6   0 177.420 44.5487   2
  -9  -6   0 644.435 59.6229   2
  -9   6   0 594.410 47.2973   2
 -10  -6   0 167.907 54.1062   2
 -10   6   0 60.4035 43.2505   2
   0  -7   0 7.79138 11.4921   2
   0  -7   0 5.56588 27.4935   1
  -1  -7   0 10472.2 95.6037   1
  -1  -7   0 10809.0 63.6851   2
   1  -7   0 10904.9 93.1392   1
  -2  -7   0 44.5838 38.9419   1
   2  -7   0 80.4925 27.5175   1
  -2  -7   0 159.933 18.4665   2
  -3  -7   0 2220.55 64.7667   1
   3  -7   0 2101.31 52.4245   1
  -3  -7   0 2199.80 43.6963   2
  -4  -7   0 5454.48 73.4043   2
   4  -7   0 5107.94 76.7982   1
  -5  -7   0 3698.24 69.5263   2
   5  -7   0 3855.96 75.0579   1
  -5   7   0 3451.63 60.1959   2
  -6  -7   0 12569.7 130.797   2
  -6   7   0 12230.0 117.783   2
   6  -7   0 13331.7 137.277   1
  -7  -7   0 1436.45 60.9500   2
  -7   7   0 1423.53 54.6572   2
  -8   7   0 1462.99 59.9647   2
  -8  -7   0 1508.98 67.6428   2
  -9  -7   0 630.079 53.7701   2
   0  -8   0 22050.2 136.464   1
   0  -8   0 17402.1 78.0932   2
  -1  -8   0 52019.3 219.736   1
   1  -8   0 51596.3 210.038   1
  -1  -8   0 52660.9 143.065   2
   2  -8   0 114.139 31.4593   1
  -2  -8   0 121.343 37.6781   1
  -2  -8   0 138.925 18.9620   2
  -3  -8   0 409.754 27.9111   2
   3  -8   0 396.422 37.1550   1
  -3  -8   0 415.377 48.8980   1
  -4  -8   0-9.01314 28.3194   2
  -4  -8   0 3.12084 47.4972   1
   4  -8   0 10.9654 34.4747   1
  -5  -8   0 10010.4 107.797   2
   5  -8   0 10454.4 118.741   1
   6  -8   0 5562.27 98.1328   1
  -6  -8   0 5470.60 91.7677   2
  -7  -8   0 321.895 44.8807   2
  -8  -8   0 1369.05 67.2565   2
  -9  -8   0 145.528 43.9021   2
   0  -9   0 45.6877 33.5843   1
  -1  -9   0 43.9179 36.8783   1
   1  -9   0 9.74280 34.9354   1
   2  -9   0 3119.97 63.1876   1
  -2  -9   0 3254.67 72.3316   1
  -3  -9   0 2710.65 50.8444   2
  -3  -9   0 2494.18 72.0526   1
   3  -9   0 2456.69 60.7881   1
   4  -9   0 3586.26 75.3239   1
  -4  -9   0 3623.79 91.2239   1
  -4  -9   0 3903.71 66.8990   2
  -5  -9   0 12216.4 156.835   1
   5  -9   0 12983.8 136.697   1
  -5  -9   0 12684.6 122.319   2
  -6  -9   0 3310.92 76.6099   2
   6  -9   0 3190.25 83.1682   1
  -6  -9   0 3112.75 102.537   1
   7  -9   0 441.189 55.6025   1
  -7  -9   0 414.974 45.4473   2
  -8  -9   0 60.3397 44.6897   2
  -9  -9   0 28.4534 41.1390   2
   0 -10   0 375.493 41.7108   1
  -1 -10   0 1852.83 59.3980   1
   1 -10   0 1846.54 55.1461   1
   2 -10   0 5054.52 80.7764   1
  -2 -10   0 5147.17 88.5313   1
  -3 -10   0 147.020 52.7386   1
   3 -10   0 100.337 39.4060   1
   4 -10   0 5373.19 92.1355   1
  -4 -10   0 5324.39 109.359   1
   5 -10   0 68.9480 50.5204   1
  -5 -10   0 77.1024 59.7106   1
   6 -10   0 3795.92 90.3951   1
  -6 -10   0 3933.60 113.375   1
   7 -10   0 1260.78 67.1047   1
  -7 -10   0 1252.95 84.6576   1
  -8 -10   0 774.854 90.4322   1
   0 -11   0 5.49276 40.3448   1
  -1 -11   0 384.278 49.4788   1
   1 -11   0 332.668 45.8999   1
  -2 -11   0 838.641 59.1677   1
   2 -11   0 743.179 49.4338   1
   3 -11   0 9661.55 118.285   1
  -3 -11   0 9776.51 133.927   1
  -4 -11   0 7742.84 128.897   1
   4 -11   0 7837.54 112.370   1
   5 -11   0 236.230 48.9412   1
  -5 -11   0 353.045 64.0711   1
   6 -11   0 1802.47 70.1297   1
  -6 -11   0 1817.00 93.2896   1
   7 -11   0 2776.93 86.8898   1
  -7 -11   0 2710.64 103.063   1
  -8 -11   0 17.3665 71.4480   1
   0 -12   0 236.315 47.6495   1
  -1 -12   0 10550.4 126.919   1
   1 -12   0 10922.0 125.980   1
   2 -12   0 5.33308 43.4889   1
  -2 -12   0 46.1757 52.6909   1
   3 -12   0 6043.45 100.979   1
  -3 -12   0 5881.94 110.055   1
  -4 -12   0 510.475 65.4595   1
   4 -12   0 579.991 51.5155   1
  -5 -12   0 102.039 62.7184   1
   5 -12   0-5.67139 43.3332   1
  -6 -12   0 1567.03 87.3565   1
   6 -12   0 1529.88 69.2048   1
  -7 -12   0 1665.63 102.714   1
   7 -12   0 1607.60 71.3878   1
   0 -13   0-17.8785 52.6661   1
  -1 -13   0 16645.9 162.790   1
   1 -13   0 17051.3 161.165   1
   2 -13   0 131.588 49.5703   1
  -2 -13   0 135.572 52.1432   1
  -3 -13   0 720.448 62.2249   1
   3 -13   0 844.391 55.5824   1
   4 -13   0 139.364 51.8828   1
  -4 -13   0 130.066 60.2961   1
   5 -13   0-25.2398 50.4096   1
  -5 -13   0 53.0715 62.8518   1
  -6 -13   0 42.8769 69.3964   1
   6 -13   0 37.1121 48.2833   1
   7 -13   0 287.922 51.8200   1
  -7 -13   0 293.968 71.7422   1
   0 -14   0 2961.81 81.8742   1
  -1 -14   0 3885.61 92.1483   1
   1 -14   0 3972.60 91.6307   1
   2 -14   0 983.382 56.9810   1
  -2 -14   0 1077.62 69.5423   1
  -3 -14   0 154.982 55.1156   1
   3 -14   0 31.4403 46.3707   1
   4 -14   0 734.061 57.0668   1
  -4 -14   0 838.951 68.4285   1
  -5 -14   0 698.518 76.2437   1
   5 -14   0 618.256 57.9615   1
   6 -14   0-6.60324 51.3851   1
  -6 -14   0 45.9223 68.5637   1
   0 -15   0 24.0192 50.8941   1
  -1 -15   0 239.205 53.1643   1
   1 -15   0 289.211 53.0155   1
   2 -15   0 21.5855 50.5809   1
  -2 -15   0-8.15587 49.1622   1
   3 -15   0 153.974 53.3104   1
  -3 -15   0 91.7353 59.5892   1
   4 -15   0 274.821 52.5922   1
  -4 -15   0 221.546 56.7284   1
   5 -15   0 329.502 60.8681   1
  -5 -15   0 319.284 65.5551   1
   0 -16   0 129.610 56.8808   1
  -1 -16   0 15.5100 54.7324   1
   1 -16   0 2.37338 45.3188   1
   2 -16   0 816.792 65.0585   1
  -2 -16   0 741.965 68.9220   1
   3 -16   0 80.7021 46.6608   1
  -3 -16   0 25.5371 63.1888   1
  -4 -16   0 28.1635 57.5220   1
   4 -16   0-30.4087 53.8615   1
   0 -17   0 50.3641 53.2475   1
  -1 -17   0-5.20033 59.7190   1
   1 -17   0-26.7919 53.2656   1
  -2 -17   0 92.8130 49.6610   1
   2 -17   0 56.5240 54.2256   1
  -3 -17   0 21.8475 53.0712   1
   3 -17   0 82.3570 59.0426   1
   0 -18   0 947.835 68.4819   1
 -10   0   1 25.0495 51.2270   2
  -9   0   1 16.8354 43.7291   2
  -8   0   1-10.8796 41.5546   2
  -7   0   1 7.18414 36.9318   2
  -6   0   1 6.09681 33.5013   2
  -5   0   1-22.4892 29.9898   2
  -4   0   1 1186.67 43.1980   2
  -3   0   1-2.40336 18.4622   2
  -2   0   1-2.49277 15.1511   2
  -1   0   1 68.6415 12.0084   2
  -1   0  -1-2.13110 14.1976   0
  -2   0  -1 27.5114 19.5242   2
  -3   0  -1 14.1251 21.8069   2
  -4   0  -1-16.3048 26.7240   2
  -5   0  -1 18.3233 31.3176   2
  -6   0  -1 8.01897 35.3741   2
  -7   0  -1 79.6270 45.5779   2
  -8   0  -1-29.9251 42.1474   2
  -9   0  -1 7.10158 46.5591   2
 -10   0  -1-22.4279 44.5436   2
 -10   1   1 455.802 56.2304   2
 -10  -1   1 439.719 51.6204   2
  -9  -1   1 114.596 49.8451   2
  -9   1   1 115.580 44.3157   2
  -8   1   1 535.623 47.3584   2
  -8  -1   1 523.341 49.2217   2
  -7   1   1 714.413 48.2208   2
  -7  -1   1 687.478 50.3429   2
  -6  -1   1 16241.8 135.575   2
  -6   1   1 15616.5 129.653   2
  -5  -1   1 920.887 41.1588   2
  -5   1   1 892.902 37.4578   2
  -4  -1   1 53892.4 196.944   2
  -4   1   1 52529.4 191.828   2
  -3   1   1 8103.09 65.6121   2
  -3  -1   1 7615.04 66.9050   2
  -2  -1   1 3597.67 39.2791   2
  -2   1   1 4079.46 39.0124   2
   2  -1  -1 3601.88 36.9443   1
   1  -1  -1 13206.9 52.0878   1
  -1  -1   1 13582.3 60.6103   2
   0  -1  -1 4749.35 32.7721   0
  -1   1  -1 3067.74 28.7911   0
  -1  -1  -1 2902.17 28.7806   2
  -1  -1  -1 2969.06 33.8013   0
  -2   1  -1 11007.3 69.5970   2
  -2   1  -1 11115.2 62.3817   0
  -2  -1  -1 11047.0 67.9542   2
  -3   1  -1 368.340 25.3130   2
  -3  -1  -1 414.013 27.0989   2
  -4  -1  -1 19.1890 28.9369   2
  -4   1  -1 44.4080 28.4509   2
  -5  -1  -1 12144.6 112.859   2
  -5   1  -1 12163.2 110.489   2
  -6   1  -1 4955.08 81.8783   2
  -6  -1  -1 4764.71 83.2725   2
  -7   1  -1 1114.09 57.2267   2
  -7  -1  -1 1025.66 56.8415   2
  -8  -1  -1 492.870 54.5620   2
  -8   1  -1 418.804 50.3257   2
  -9   1  -1 637.135 61.5516   2
  -9  -1  -1 687.405 61.2591   2
 -10  -1  -1 263.895 61.1045   2
 -10   1  -1 264.386 58.9653   2
 -10  -2   1 150.612 51.5787   2
 -10   2   1 180.722 42.7917   2
  -9   2   1 3988.89 92.6591   2
  -9  -2   1 4133.48 96.2942   2
  -8  -2   1 125.006 45.7563   2
  -8   2   1 41.3222 41.7166   2
  -7   2   1 469.575 41.6610   2
  -7  -2   1 480.238 48.9689   2
  -6  -2   1 27480.7 177.452   2
  -6   2   1 26525.5 165.632   2
  -5   2   1 30209.4 157.073   2
  -5  -2   1 30767.5 172.759   2
  -4  -2   1 29749.4 150.781   2
  -4   2   1 31286.2 141.208   2
   3  -2  -1 11602.4 79.5551   1
  -3  -2   1 11081.7 81.1835   2
   2  -2  -1 531.863 21.5806   1
  -2   2   1 406.087 17.0775   2
  -2  -2   1 320.313 21.3803   2
  -1  -2   1 2256.89 30.8555   2
   1  -2  -1 2313.77 30.0383   1
   0  -2  -1 7341.78 43.8022   0
   0  -2  -1 7789.88 50.0360   1
   1  -2   1 6101.21 38.0192   1
  -1  -2  -1 5815.45 39.2660   2
  -1  -2  -1 6079.89 49.9508   0
  -2  -2  -1 34.4733 16.4394   2
  -2   2  -1-5.68688 17.5408   2
  -2   2  -1-5.93253 12.5240   0
  -3   2  -1 141.177 20.3068   0
  -3  -2  -1 145.728 22.0819   2
  -3   2  -1 143.753 23.9844   2
  -4  -2  -1 35102.9 164.217   2
  -4   2  -1 35628.3 165.794   2
  -5   2  -1 1.02363 29.6689   2
  -5  -2  -1 12.0865 30.4820   2
  -6   2  -1 8017.94 101.698   2
  -6  -2  -1 7805.13 101.300   2
  -7  -2  -1 12921.5 141.117   2
  -7   2  -1 13263.7 142.172   2
  -8  -2  -1 289.133 48.0768   2
  -8   2  -1 282.308 45.3908   2
  -9   2  -1 218.469 53.7192   2
  -9  -2  -1 229.509 47.8216   2
 -10  -2  -1 465.773 63.2612   2
 -10   2  -1 374.144 56.8403   2
 -10   3   1-8.97945 42.6550   2
 -10  -3   1 91.2013 51.8126   2
  -9   3   1 1070.58 61.3910   2
  -9  -3   1 992.408 60.4376   2
  -8  -3   1 2252.07 73.7291   2
  -8   3   1 2428.84 70.7782   2
  -7   3   1 14390.5 135.900   2
  -7  -3   1 13885.7 142.058   2
  -6  -3   1 1975.40 59.7276   2
  -6   3   1 2013.42 52.5549   2
  -5  -3   1 189.683 33.8016   2
  -5   3   1 218.390 27.1351   2
  -4   3   1 1325.99 34.9277   2
  -4  -3   1 1228.75 39.6653   2
   4  -3  -1 1247.04 40.3847   1
  -3   3   1 228401. 1283.04   2
   3  -3  -1 217791. 348.314   1
  -2  -3   1 206.284 19.7213   2
   2  -3  -1 228.115 22.3491   1
  -2   3   1 207.260 13.8703   2
   1  -3  -1-5.04809 18.8289   1
  -1  -3   1 13.8866 17.7795   1
  -1  -3   1 27.2929 15.9455   2
   1  -3  -1 2.51778 9.22508   0
   0  -3   1 21469.4 72.2886   1
   0  -3  -1 21995.3 94.6460   1
   0  -3  -1 21456.2 78.0168   0
   1  -3   1 34095.8 98.9725   1
  -1  -3  -1 33716.8 89.4864   2
  -1  -3  -1 34294.0 132.593   1
   2  -3   1 714.923 23.0346   1
  -2  -3  -1 713.394 21.6005   2
  -2   3  -1 686.403 16.5201   0
  -3   3  -1 8404.12 57.5370   0
   3  -3   1 8722.94 70.3438   1
  -3  -3  -1 8494.70 71.3249   2
  -3   3  -1 8485.38 73.7115   2
  -4   3  -1 71344.2 230.664   2
  -4   3  -1 69916.5 188.678   0
  -4  -3  -1 70730.1 228.097   2
  -5  -3  -1 801.746 39.8093   2
  -5   3  -1 725.764 38.1841   2
  -5   3  -1 779.880 31.2555   0
  -6  -3  -1 1420.54 55.5635   2
  -6   3  -1 1346.51 52.8948   2
  -7  -3  -1 4443.34 90.6653   2
  -7   3  -1 4369.29 86.1573   2
  -8  -3  -1 1856.55 72.4085   2
  -8   3  -1 1818.36 69.7619   2
  -9  -3  -1 442.900 52.4907   2
  -9   3  -1 412.864 54.2989   2
 -10   3  -1 562.232 55.9293   2
 -10  -3  -1 445.444 61.3642   2
 -10  -4   1 24.8705 51.0221   2
 -10   4   1-98.0650 42.9095   2
  -9   4   1 944.723 53.8046   2
  -9  -4   1 996.903 60.4348   2
  -8   4   1 3269.03 78.1667   2
  -8  -4   1 3227.99 85.9362   2
  -7   4   1 3813.13 76.9347   2
  -7  -4   1 3559.50 83.1511   2
  -6  -4   1 364.143 40.9966   2
  -6   4   1 350.377 33.8992   2
  -5  -4   1 20114.2 143.782   2
   5  -4  -1 20334.3 139.760   1
  -5   4   1 20982.3 126.940   2
  -4   4   1 10047.9 77.9041   2
   4  -4  -1 10214.7 91.2489   1
  -4  -4   1 9738.47 91.7151   2
  -3   4   1 9993.32 66.0382   2
  -3  -4   1 9513.79 79.8668   2
   3  -4  -1 10013.2 81.6956   1
  -2  -4   1 9.22964 16.5547   2
  -2   4   1 4.37984 8.91133   2
   2  -4  -1 0.83272 22.6020   1
  -1  -4   1 2399.66 37.9347   1
  -1  -4   1 2432.01 33.8013   2
   1  -4  -1 2308.21 23.7242   0
   1  -4  -1 2470.27 40.0040   1
   0  -4  -1 9669.78 72.0404   1
   0  -4   1 9193.52 57.7644   1
   0  -4  -1 9435.53 55.8023   0
  -1  -4  -1 3010.91 48.2292   1
  -1  -4  -1 2942.20 27.1341   2
   1  -4   1 3078.21 37.0622   1
   2  -4   1-5.55858 19.0685   1
  -2   4  -1 4.47410 9.24544   0
  -2  -4  -1 15.3697 14.4773   2
  -3  -4  -1 110.082 22.2746   2
  -3   4  -1 98.4986 13.3641   0
   3  -4   1 87.6335 24.7207   1
  -4  -4  -1 17670.4 116.708   2
  -4   4  -1 17252.8 89.3537   0
  -4   4  -1 17911.6 119.682   2
  -5  -4  -1 118.022 30.4414   2
  -5   4  -1 81.0454 28.5489   2
  -6   4  -1 6846.08 92.9259   2
  -6  -4  -1 6926.44 96.0517   2
  -7  -4  -1 41.6489 43.9150   2
  -7   4  -1 57.1372 40.6314   2
  -8  -4  -1 2082.84 76.1055   2
  -8   4  -1 1971.43 69.5369   2
  -9  -4  -1 532.703 54.2456   2
  -9   4  -1 514.956 49.5103   2
 -10  -4  -1 183.839 59.0046   2
 -10   4  -1 150.211 49.8331   2
 -10   5   1 197.223 42.8674   2
 -10  -5   1 138.361 48.4784   2
  -9  -5   1 412.958 49.7836   2
  -9   5   1 341.649 41.2148   2
  -8   5   1 3430.61 76.6515   2
  -8  -5   1 3539.63 90.4738   2
  -7   5   1 9981.68 114.228   2
  -7  -5   1 10128.1 126.551   2
  -6   5   1 16.5313 28.7447   2
  -6  -5   1-1.96242 36.7719   2
   5  -5  -1 3678.44 68.3762   1
  -5  -5   1 3569.17 67.3074   2
  -5   5   1 3829.98 58.9068   2
  -4   5   1 8900.55 74.3124   2
   4  -5  -1 8662.26 90.0684   1
  -4  -5   1 8335.67 87.4134   2
  -3  -5   1 1589.26 39.3379   2
   3  -5  -1 1650.03 44.2343   1
  -3   5   1 1674.75 30.1743   2
   2  -5  -1 59222.1 191.201   1
  -2   5   1 57088.7 118.513   2
  -2  -5   1 56963.9 174.113   2
  -2  -5   1 58062.0 198.592   1
  -1  -5   1 39212.8 143.747   1
  -1  -5   1 38689.5 130.298   2
   1  -5  -1 39008.7 96.3856   0
   1  -5  -1 39285.5 151.828   1
   0  -5  -1 5096.94 60.0856   1
   0  -5  -1 4969.22 43.5559   0
   0  -5   1 5015.64 50.4006   1
   1  -5   1 2033.09 35.8848   1
  -1  -5  -1 2079.07 23.8746   2
  -1  -5  -1 1974.02 44.6984   1
   2  -5   1 54318.2 172.770   1
  -2  -5  -1 54506.2 149.571   2
  -2  -5  -1 53977.2 215.893   1
  -3   5  -1 5861.88 40.0344   0
  -3  -5  -1 6133.46 63.2945   2
   3  -5   1 6725.10 71.0879   1
   4  -5   1 191.828 31.6901   1
  -4  -5  -1 229.202 26.7405   2
  -5  -5  -1 3.77873 27.6919   2
  -5   5  -1-10.1686 27.8832   2
  -6  -5  -1 377.149 39.8877   2
  -6   5  -1 426.531 39.5986   2
  -7  -5  -1 1111.45 60.1181   2
  -7   5  -1 1047.20 54.9083   2
  -8   5  -1 1608.42 64.7251   2
  -8  -5  -1 1723.56 70.9917   2
  -9   5  -1 1012.33 61.4331   2
  -9  -5  -1 996.784 63.9809   2
 -10   5  -1 11.1501 47.0397   2
 -10  -5  -1 170.204 53.5002   2
 -10  -6   1 3.77919 47.6581   2
  -9  -6   1 1421.26 72.1745   2
  -8   6   1 343.276 42.4643   2
  -8  -6   1 325.142 54.7497   2
  -7   6   1 3356.73 70.0457   2
  -7  -6   1 3118.23 78.8098   2
  -6   6   1 10689.6 103.342   2
  -6  -6   1 10607.3 123.530   2
   6  -6  -1 10822.9 121.946   1
  -5   6   1 1.05095 20.4216   2
   5  -6  -1-16.7129 35.4650   1
  -5  -6   1 15.6707 31.9066   2
  -4  -6   1 6190.59 77.6099   2
  -4   6   1 6479.38 63.6784   2
   4  -6  -1 6514.67 82.0309   1
   3  -6  -1 6302.14 77.1527   1
  -3   6   1 5846.19 50.1291   2
  -3  -6   1 6034.35 67.5369   2
  -2  -6   1 19016.3 105.657   2
   2  -6  -1 19376.6 119.225   1
  -2  -6   1 18877.0 123.983   1
  -1  -6   1 54730.1 183.965   1
  -1  -6   1 54087.2 162.413   2
   1  -6  -1 56203.1 195.718   1
   1  -6  -1 54609.0 120.426   0
   0  -6  -1 11021.8 67.9602   0
   0  -6   1 10802.0 70.3419   2
   0  -6  -1 11056.6 92.8135   1
   0  -6   1 11159.7 80.9240   1
   1  -6   1 31025.2 130.624   1
  -1  -6  -1 31247.6 89.0856   2
  -1  -6  -1 30058.5 158.432   1
  -2  -6  -1 17486.6 87.7902   2
  -2  -6  -1 17096.7 132.606   1
   2  -6   1 17458.3 106.197   1
   3  -6   1 13353.5 101.389   1
  -3  -6  -1 13266.3 91.1659   2
  -3  -6  -1 13107.3 126.742   1
   4  -6   1 1808.22 49.8182   1
  -4  -6  -1 1879.19 44.8447   2
  -5  -6  -1 5056.46 75.9917   2
   5  -6   1 5315.68 79.4941   1
  -6  -6  -1 175.545 38.8004   2
  -7   6  -1 3873.74 80.4164   2
  -7  -6  -1 4072.20 87.6170   2
  -8  -6  -1 3187.81 85.3811   2
  -8   6  -1 2902.66 77.9610   2
  -9   6  -1 625.729 50.8278   2
  -9  -6  -1 716.479 61.6730   2
  -9  -7   1 726.847 58.4128   2
  -8  -7   1 5.76215 43.0738   2
  -7  -7   1-18.9967 45.8085   2
   6  -7  -1 1720.53 65.1003   1
  -6  -7   1 1652.65 62.8307   2
   5  -7  -1 134.096 41.8569   1
  -5  -7   1 109.252 34.0416   2
   4  -7  -1 2772.83 62.2968   1
  -4  -7   1 2733.25 56.8865   2
   3  -7  -1 3552.57 64.2086   1
  -3  -7   1 3566.79 71.3176   1
  -3  -7   1 3551.49 55.3056   2
  -2  -7   1 8085.64 89.1227   1
   2  -7  -1 8058.86 86.5895   1
  -2  -7   1 8187.71 72.8547   2
  -1  -7   1 11461.1 94.5597   1
   1  -7  -1 11348.0 98.5527   1
   1  -7  -1 11440.9 59.6460   0
  -1  -7   1 11805.3 80.9497   2
   0  -7   1 5853.23 55.7907   2
   0  -7  -1 5684.11 74.6014   1
   0  -7  -1 5850.15 53.1951   0
   0  -7   1 5745.78 65.7904   1
   1  -7   1 11997.7 90.3617   1
  -1  -7  -1 11970.3 107.336   1
   2  -7   1 265.820 30.3556   1
  -2  -7  -1 295.248 19.5068   2
  -2  -7  -1 238.934 41.4816   1
   3  -7   1 9364.07 90.6073   1
  -3  -7  -1 9667.30 79.8973   2
  -3  -7  -1 9450.56 114.271   1
   4  -7   1 3376.13 64.5839   1
  -4  -7  -1 3352.82 84.6352   1
  -4  -7  -1 3376.18 57.3628   2
   5  -7   1 443.390 41.9776   1
  -5  -7  -1 468.133 36.8275   2
  -6  -7  -1 226.381 37.9814   2
  -7  -7  -1 121.954 44.4926   2
  -8  -7  -1 751.611 58.1398   2
  -9  -7  -1 184.249 53.9558   2
  -9  -8   1 18.1784 42.3461   2
  -8  -8   1 3035.30 85.7565   2
   7  -8  -1 921.376 59.6711   1
  -7  -8   1 861.778 58.2276   2
  -6  -8   1 5035.74 92.7706   2
   6  -8  -1 4801.15 93.2912   1
   5  -8  -1 442.678 47.4852   1
  -5  -8   1 438.669 41.4469   2
   4  -8  -1 46.3543 38.1606   1
  -4  -8   1 73.4637 29.7125   2
  -4  -8   1 27.6337 46.0223   1
  -3  -8   1 16509.0 115.105   2
  -3  -8   1 16384.3 139.942   1
   3  -8  -1 16425.8 132.580   1
   2  -8  -1 412.216 37.3397   1
  -2  -8   1 349.258 37.9797   1
  -2  -8   1 437.576 25.7271   2
  -1  -8   1 2424.77 53.1393   1
   1  -8  -1 2420.14 58.0673   1
  -1  -8   1 2566.35 42.9372   2
   0  -8  -1 10503.9 73.3594   0
   0  -8   1 10290.9 92.7120   1
   0  -8  -1 10253.9 101.084   1
   0  -8   1 10202.1 76.0258   2
   1  -8   1 24221.9 136.433   1
  -1  -8  -1 25110.2 161.964   1
   2  -8   1 101.576 30.0916   1
  -2  -8  -1 131.667 43.2631   1
  -3  -8  -1 4807.96 91.9148   1
   3  -8   1 4812.48 71.5879   1
  -3  -8  -1 4763.14 58.0055   2
  -4  -8  -1 158.097 27.5764   2
   4  -8   1 100.683 36.6445   1
  -4  -8  -1 136.945 56.2842   1
  -5  -8  -1 588.744 38.2722   2
   5  -8   1 468.334 43.8774   1
  -5  -8  -1 476.028 64.7565   1
   6  -8   1-10.1668 42.1166   1
  -6  -8  -1-2.08505 36.9636   2
  -7  -8  -1 748.535 50.2369   2
  -8  -8  -1 45.2378 45.8289   2
  -9  -8  -1 848.470 62.2925   2
  -9  -9   1 150.403 46.3792   2
  -8  -9   1 9.00278 44.0862   2
   7  -9  -1 322.716 55.5942   1
  -7  -9   1 345.706 48.4156   2
  -6  -9   1-3.10390 39.4485   2
   6  -9  -1-8.85302 47.3740   1
   5  -9  -1 3245.63 80.0295   1
  -5  -9   1 3354.02 73.5345   2
  -5  -9   1 3301.71 93.7912   1
  -4  -9   1 7490.83 91.8647   2
   4  -9  -1 7193.79 101.846   1
  -4  -9   1 6974.41 110.846   1
  -3  -9   1 4455.33 64.4609   2
  -3  -9   1 4241.74 82.1880   1
   3  -9  -1 4211.80 78.2470   1
   2  -9  -1 23241.3 156.729   1
  -2  -9   1 22989.8 158.088   1
  -2  -9   1 22964.9 127.758   2
  -1  -9   1 12.5824 32.6569   1
  -1  -9   1 6.96885 19.2572   2
   1  -9  -1 13.7769 36.3806   1
   0  -9  -1 21410.0 107.786   0
   0  -9   1 20928.4 111.062   2
   0  -9   1 21366.0 139.179   1
   0  -9  -1 20900.1 147.125   1
   1  -9   1 9477.56 94.6032   1
  -1  -9  -1 9632.87 110.738   1
   2  -9   1 233.065 32.7191   1
  -2  -9  -1 206.270 46.5000   1
  -3  -9  -1 20189.9 174.717   1
   3  -9   1 19836.7 144.348   1
  -4  -9  -1 3641.29 96.2971   1
   4  -9   1 3534.28 71.9890   1
  -5  -9  -1 1485.06 82.2580   1
   5  -9   1 1433.24 59.4248   1
  -6  -9  -1-16.3913 65.8024   1
   6  -9   1 5.49804 47.7754   1
  -7  -9  -1 275.662 42.8426   2
  -8  -9  -1 30.4587 46.2524   2
  -9  -9  -1 45.2295 47.9621   2
  -9 -10   1 529.378 58.0512   2
  -8 -10   1 1263.91 66.4839   2
   8 -10  -1 1133.86 65.8081   1
   7 -10  -1 587.782 54.9084   1
  -7 -10   1 669.544 51.2586   2
  -7 -10   1 679.218 79.2871   1
   6 -10  -1 1295.32 68.0779   1
  -6 -10   1 1447.72 60.9589   2
  -6 -10   1 1265.29 75.5932   1
   5 -10  -1 22.6102 48.6622   1
  -5 -10   1 30.3500 35.6285   2
  -5 -10   1 39.0383 55.2842   1
  -4 -10   1 17755.1 138.184   2
   4 -10  -1 16848.7 154.222   1
  -4 -10   1 16574.0 165.430   1
   3 -10  -1 3962.52 81.0522   1
  -3 -10   1 4022.78 64.4449   2
  -3 -10   1 3822.52 85.9405   1
   2 -10  -1 3774.95 76.0537   1
  -2 -10   1 3709.76 75.4452   1
   1 -10  -1 6834.67 96.0232   1
  -1 -10   1 7129.04 91.7599   1
   0 -10  -1 557.181 47.2913   1
   0 -10   1 705.009 43.0177   1
  -1 -10  -1 265.826 26.7547   0
  -1 -10  -1 185.170 44.9118   1
   1 -10   1 187.444 36.5828   1
   2 -10   1 6311.50 86.5247   1
  -2 -10  -1 6230.99 101.214   1
   3 -10   1-1.10376 39.1831   1
  -3 -10  -1 53.2650 55.4621   1
   4 -10   1 515.165 46.9315   1
  -4 -10  -1 408.929 68.4868   1
   5 -10   1 16551.3 153.982   1
  -5 -10  -1 16186.4 188.922   1
   6 -10   1 2150.33 74.0750   1
  -6 -10  -1 2050.19 96.3467   1
  -7 -10  -1 645.723 81.2290   1
  -8 -10  -1 34.3266 72.6246   1
  -8 -11   1 537.639 86.6416   1
   8 -11  -1 634.387 69.2448   1
   7 -11  -1 24.2151 52.8879   1
  -7 -11   1 114.586 72.4710   1
   6 -11  -1 111.159 49.0930   1
  -6 -11   1 208.380 64.3227   1
  -5 -11   1 7578.38 128.971   1
   5 -11  -1 7306.57 112.810   1
  -4 -11   1 7433.90 119.878   1
   4 -11  -1 7576.71 113.269   1
  -3 -11   1 1401.44 68.1711   1
   3 -11  -1 1125.10 60.3266   1
  -2 -11   1 16694.9 149.990   1
   2 -11  -1 16686.1 149.640   1
  -1 -11   1 4067.69 77.6434   1
   1 -11  -1 4444.14 86.5576   1
   0 -11   1 4384.84 77.8694   1
   0 -11  -1 4308.47 86.1879   1
   1 -11   1 103.902 37.5150   1
  -1 -11  -1 148.922 50.9104   1
   2 -11   1 9765.16 109.673   1
  -2 -11  -1 9759.61 129.098   1
   3 -11   1 11371.9 123.738   1
  -3 -11  -1 11481.1 148.874   1
   4 -11   1 185.882 45.4483   1
  -4 -11  -1 141.297 63.1304   1
   5 -11   1 251.648 45.3013   1
  -5 -11  -1 296.911 70.6734   1
  -6 -11  -1 897.151 84.9252   1
   6 -11   1 903.469 59.0739   1
  -7 -11  -1 17.4189 65.5297   1
   7 -11   1 51.1269 43.1784   1
  -8 -12   1 35.0969 75.1381   1
  -7 -12   1-17.7808 66.8087   1
   7 -12  -1 32.9359 53.4994   1
   6 -12  -1 730.483 58.3272   1
  -6 -12   1 705.565 68.6925   1
   5 -12  -1 390.527 56.2184   1
  -5 -12   1 434.087 60.7535   1
   4 -12  -1 1804.57 69.6870   1
  -4 -12   1 1670.01 74.8181   1
   3 -12  -1 816.598 60.7345   1
  -3 -12   1 923.944 60.4234   1
  -2 -12   1 5094.30 94.8451   1
   2 -12  -1 5101.31 96.3419   1
   1 -12  -1 2289.54 75.9592   1
  -1 -12   1 2212.48 66.7296   1
   0 -12   1 5388.30 90.9238   1
   0 -12  -1 5541.53 100.343   1
   1 -12   1 3305.05 74.1337   1
  -1 -12  -1 3318.94 86.7771   1
  -2 -12  -1 23.5361 55.7324   1
   2 -12   1-12.6676 42.2923   1
  -3 -12  -1 4594.52 104.248   1
   3 -12   1 4543.49 86.4884   1
   4 -12   1 34.7865 45.1716   1
  -4 -12  -1-32.1101 65.1197   1
  -5 -12  -1 2051.06 93.6730   1
   5 -12   1 1836.74 68.3139   1
   6 -12   1 546.080 59.2856   1
  -6 -12  -1 611.237 75.2245   1
  -7 -12  -1 236.463 82.2013   1
   7 -12   1 271.690 57.8675   1
   7 -13  -1-28.9437 57.6931   1
  -7 -13   1 20.5215 60.6712   1
   6 -13  -1 346.939 57.5056   1
  -6 -13   1 346.209 65.8574   1
   5 -13  -1-1.50705 51.3197   1
  -5 -13   1 1.41806 60.0564   1
  -4 -13   1 24.5972 56.0425   1
   4 -13  -1 29.3076 48.2891   1
  -3 -13   1 4159.47 94.1162   1
   3 -13  -1 4401.43 96.2889   1
  -2 -13   1 1888.24 72.3413   1
   2 -13  -1 1940.54 70.0434   1
  -1 -13   1 860.240 55.3794   1
   1 -13  -1 996.113 65.9830   1
   0 -13  -1 718.503 58.9747   1
   0 -13   1 657.461 51.8622   1
  -1 -13  -1 503.368 57.0917   1
   1 -13   1 551.073 51.3032   1
   2 -13   1 266.253 50.3500   1
  -2 -13  -1 274.600 62.8856   1
   3 -13   1 2672.31 77.0441   1
  -3 -13  -1 2713.71 91.6916   1
   4 -13   1 1004.42 57.1884   1
  -4 -13  -1 985.180 75.0667   1
   5 -13   1 0.31229 42.2475   1
  -5 -13  -1-24.6192 69.0626   1
  -6 -13  -1 101.451 73.1656   1
   6 -13   1 64.0542 51.4938   1
   7 -13   1 241.143 59.8111   1
   6 -14  -1 1478.66 80.1137   1
  -6 -14   1 1519.90 91.6433   1
   5 -14  -1 236.252 59.3345   1
  -5 -14   1 254.728 61.8625   1
  -4 -14   1 328.288 62.3458   1
   4 -14  -1 403.272 56.5930   1
   3 -14  -1 5343.07 106.933   1
  -3 -14   1 5051.55 104.448   1
   2 -14  -1 266.791 54.2650   1
  -2 -14   1 327.730 53.7438   1
  -1 -14   1 867.938 57.1214   1
   1 -14  -1 872.294 66.6848   1
   0 -14   1 2042.08 72.8456   1
   0 -14  -1 2125.82 80.5466   1
  -1 -14  -1 3822.62 95.0195   1
   1 -14   1 3887.62 86.7107   1
  -2 -14  -1-32.2575 50.6631   1
   2 -14   1 9.12104 42.9604   1
  -3 -14  -1 861.847 72.8369   1
   3 -14   1 838.658 57.9395   1
   4 -14   1 3346.05 87.7485   1
  -4 -14  -1 3301.96 102.763   1
   5 -14   1-5.33850 51.0170   1
  -5 -14  -1 21.8279 61.7241   1
   6 -14   1 172.467 57.2507   1
  -6 -14  -1 200.900 75.1740   1
  -6 -15   1 77.0427 62.6038   1
   5 -15  -1-34.7990 50.9116   1
  -5 -15   1 12.6021 63.1271   1
  -4 -15   1 649.816 60.5208   1
   4 -15  -1 622.915 62.1443   1
  -3 -15   1 92.9033 49.6274   1
   3 -15  -1 24.6614 50.2633   1
  -2 -15   1 106.519 47.7866   1
   2 -15  -1 112.657 54.4288   1
  -1 -15   1 508.757 55.9114   1
   1 -15  -1 495.504 57.2804   1
   0 -15   1 630.182 55.1210   1
   0 -15  -1 622.204 62.1904   1
  -1 -15  -1 335.713 53.7667   1
   1 -15   1 255.929 51.5884   1
  -2 -15  -1 1204.33 75.8742   1
   2 -15   1 1358.48 66.6127   1
  -3 -15  -1-14.5840 59.4360   1
   3 -15   1 35.6799 49.0653   1
   4 -15   1 3.48542 52.2653   1
  -4 -15  -1-26.8190 61.6064   1
   5 -15   1 8.69630 49.2397   1
  -5 -15  -1 92.8207 58.2279   1
   6 -15   1 47.4977 46.0106   1
  -5 -16   1 186.751 65.2187   1
   4 -16  -1 260.269 52.6420   1
  -4 -16   1 222.870 55.7236   1
  -3 -16   1 83.3855 55.5509   1
   3 -16  -1 39.1195 54.6298   1
   2 -16  -1-24.3722 55.8341   1
  -2 -16   1-5.98852 51.9709   1
   1 -16  -1 20.6131 49.4387   1
  -1 -16   1 71.7501 51.0394   1
   0 -16   1 520.730 55.2923   1
   0 -16  -1 569.656 59.6527   1
   1 -16   1 423.761 58.2591   1
  -1 -16  -1 447.912 59.5329   1
  -2 -16  -1 75.2052 61.7477   1
   2 -16   1 122.175 52.8274   1
  -3 -16  -1 268.595 61.7275   1
   3 -16   1 289.307 50.3834   1
   4 -16   1 27.7142 55.0288   1
  -4 -16  -1-42.8292 70.5433   1
   5 -16   1-16.0546 54.6438   1
  -4 -17   1-52.9887 57.9435   1
  -3 -17   1 1220.05 76.0727   1
   3 -17  -1 1481.14 83.3346   1
   2 -17  -1 101.266 62.4154   1
  -2 -17   1 80.0789 57.8562   1
  -1 -17   1 40.6142 55.4117   1
   1 -17  -1 71.2435 60.8312   1
   0 -17   1 1717.00 80.0795   1
   0 -17  -1 2037.34 87.4656   1
  -1 -17  -1 778.371 67.9685   1
   1 -17   1 685.854 62.0815   1
  -2 -17  -1 34.5581 54.2044   1
   2 -17   1-27.1751 47.4519   1
   3 -17   1-100.619 54.9648   1
 -10   0   2 590.284 59.2185   2
  -9   0   2 6925.93 116.834   2
  -8   0   2 1475.59 65.3311   2
  -7   0   2 195.032 42.4351   2
  -6   0   2 11492.0 118.465   2
  -5   0   2 3393.44 62.8708   2
  -4   0   2 13427.9 100.596   2
  -3   0   2 22123.9 109.524   2
  -2   0   2 50267.0 148.101   2
  -1   0   2 183864. 1044.48   2
   0   0  -2 23628.3 99.8015   0
  -1   0  -2 999999. 2654.78   0
  -2   0  -2 16.9605 20.6510   0
  -3   0  -2 11323.2 90.1910   0
  -3   0  -2 11549.2 91.7404   2
  -4   0  -2 2988.82 55.4365   0
  -4   0  -2 2841.94 56.5764   2
  -5   0  -2 5962.04 81.5611   0
  -5   0  -2 5981.34 85.0765   2
  -6   0  -2 1240.76 53.6461   2
  -6   0  -2 1246.86 52.2028   0
  -7   0  -2 1675.01 61.0181   0
  -7   0  -2 1559.05 63.5260   2
  -8   0  -2 404.841 52.1938   2
  -8   0  -2 359.714 50.2573   0
  -9   0  -2 22.3985 46.6538   2
 -10  -1   2 187.952 45.6228   2
 -10   1   2 127.824 47.0651   2
  -9  -1   2 3368.88 87.7102   2
  -9   1   2 3288.43 87.3854   2
  -8  -1   2 11757.6 140.320   2
  -8   1   2 11264.3 134.638   2
  -7  -1   2 1589.95 61.1577   2
  -7   1   2 1531.30 56.0750   2
  -6   1   2 7456.11 94.0298   2
  -6  -1   2 7703.10 99.6761   2
  -5  -1   2 103.407 31.6963   2
  -5   1   2 104.103 29.8107   2
  -4   1   2 14429.3 100.692   2
  -4  -1   2 14398.7 105.358   2
  -3   1   2 4997.65 53.9785   2
   3  -1  -2 4773.30 50.8099   1
  -3  -1   2 4860.38 56.8854   2
  -2  -1   2 621.005 25.9664   2
   2  -1  -2 620.809 21.4292   1
  -2   1   2 619.232 21.5943   2
   1  -1  -2 97675.1 194.613   0
  -1   1   2 98481.5 704.353   2
   1  -1  -2 96825.8 603.781   1
  -1  -1   2 97862.4 200.553   2
   0   1  -2 190904. 1077.87   0
   0  -1  -2 187048. 864.438   1
  -1  -1  -2 236873. 1352.76   0
  -1   1  -2 241058. 1281.17   0
  -2   1  -2 4158.78 50.8011   0
  -2  -1  -2 4386.94 55.4281   0
  -3  -1  -2 34152.9 157.130   0
  -3   1  -2 34717.1 148.233   0
  -3  -1  -2 34877.9 152.746   2
  -4  -1  -2 1793.21 49.2653   0
  -4   1  -2 1526.46 42.4128   0
  -4  -1  -2 1657.33 45.6698   2
  -4   1  -2 1589.47 46.5306   2
  -5   1  -2 8.06327 29.8269   0
  -5  -1  -2 30.8133 34.7559   0
  -5   1  -2-8.77601 32.7937   2
  -5  -1  -2 11.1725 31.7958   2
  -6   1  -2 452.771 44.8083   2
  -6  -1  -2 472.894 43.9664   0
  -6   1  -2 396.934 39.1856   0
  -6  -1  -2 428.192 43.4484   2
  -7   1  -2 15.5705 36.6135   0
  -7   1  -2-12.6408 39.2068   2
  -7  -1  -2 28.8836 43.5492   2
  -7  -1  -2 38.4872 41.2910   0
  -8  -1  -2 2321.35 77.2295   2
  -8  -1  -2 2415.59 74.5223   0
  -8   1  -2 2575.83 79.9080   2
  -9   1  -2-24.4820 49.1512   2
  -9  -1  -2 6.10106 50.3247   2
  -9  -1  -2 73.1573 52.3032   0
 -10   2   2 372.874 52.1464   2
 -10  -2   2 444.116 56.3308   2
  -9   2   2-0.80642 40.5667   2
  -9  -2   2-7.96183 52.2139   2
  -8   2   2 3160.53 75.7507   2
  -8  -2   2 3206.06 83.5844   2
  -7  -2   2 16703.9 158.385   2
  -7   2   2 16469.6 147.448   2
  -6   2   2 9.14310 29.8441   2
  -6  -2   2-12.0079 37.3260   2
  -5  -2   2 7114.44 88.1664   2
  -5   2   2 7644.91 85.2745   2
  -4   2   2 1711.93 40.8758   2
   4  -2  -2 1565.79 40.5298   1
  -4  -2   2 1666.80 44.9618   2
   3  -2  -2 19043.4 101.402   1
  -3  -2   2 19424.0 111.620   2
  -3   2   2 20432.6 101.826   2
   2  -2  -2 1688.14 31.9665   1
  -2  -2   2 1671.38 34.9663   2
  -2   2   2 1785.05 28.7530   2
  -1   2   2 21099.0 76.1681   2
   1  -2  -2 20683.6 83.5585   1
  -1  -2   2 20687.3 101.003   2
   1  -2  -2 21088.6 91.8896   0
   0  -2  -2 151507. 924.842   1
   0   2  -2 151515. 968.722   0
  -1  -2  -2 7.00327 23.7008   1
  -1  -2  -2-3.82974 24.6824   0
  -1   2  -2 13.3945 17.6230   0
  -2  -2  -2 1714.79 42.4972   0
  -2   2  -2 1732.81 34.2621   0
  -2  -2  -2 1786.18 34.0670   2
  -3  -2  -2 1122.62 42.1292   0
  -3   2  -2 1093.88 32.7123   0
  -3  -2  -2 1082.34 35.6424   2
  -4  -2  -2 6495.97 83.1494   0
  -4   2  -2 6526.50 81.0645   2
  -4   2  -2 6127.76 69.7495   0
  -4  -2  -2 6397.03 78.4459   2
  -5  -2  -2 1843.20 54.5135   2
  -5  -2  -2 1785.12 56.6680   0
  -5   2  -2 1927.05 49.4729   0
  -5   2  -2 1985.14 56.3218   2
  -6   2  -2 429.573 37.0435   0
  -6   2  -2 429.262 46.5825   2
  -6  -2  -2 444.375 45.0106   2
  -6  -2  -2 488.350 49.1245   0
  -7  -2  -2 95.1083 44.3480   0
  -7   2  -2 35.0453 42.5555   2
  -7  -2  -2 5.19459 44.2165   2
  -8  -2  -2 264.881 48.3485   0
  -8   2  -2 305.143 52.1186   2
  -8  -2  -2 347.078 53.3619   2
  -9   2  -2 190.723 49.5142   2
  -9  -2  -2 208.263 48.3326   2
  -9  -2  -2 140.198 56.4428   0
 -10  -2  -2 99.9541 40.8874   0
 -10  -3   2 606.191 61.8412   2
 -10   3   2 572.761 55.9084   2
  -9  -3   2 434.258 59.7945   2
  -9   3   2 532.720 45.4103   2
  -8   3   2 1661.24 61.4910   2
  -8  -3   2 1742.31 69.4446   2
  -7   3   2 2088.53 59.2316   2
  -7  -3   2 2265.72 72.6519   2
  -6  -3   2 1294.84 54.6249   2
  -6   3   2 1346.14 47.1839   2
  -5  -3   2 1686.31 50.7177   2
   5  -3  -2 1681.86 48.4607   1
  -5   3   2 1730.78 44.3447   2
  -4   3   2 389.355 25.8530   2
   4  -3  -2 400.307 31.3640   1
  -4  -3   2 323.816 29.9940   2
  -3  -3   2 3704.74 55.9311   2
  -3   3   2 3966.90 46.1042   2
   3  -3  -2 3644.67 51.9865   1
   2  -3  -2 27246.7 115.546   1
  -2   3   2 28248.0 92.5436   2
  -2  -3   2 28301.6 128.914   2
  -1  -3   2 39071.8 142.044   2
  -1   3   2 39682.6 94.0702   2
   1  -3  -2 39193.1 132.992   1
   1  -3  -2 39413.5 126.260   0
  -1  -3   2 39498.2 99.1025   1
   0  -3  -2 36243.6 128.528   0
   0  -3  -2 35734.7 129.032   1
  -1  -3  -2 11319.2 81.9724   0
   1  -3   2 11323.1 54.1930   1
  -1   3  -2 11118.2 67.6185   0
  -1  -3  -2 11233.7 85.1992   1
  -2   3  -2 31613.3 119.382   0
  -2  -3  -2 32092.0 146.917   0
  -2  -3  -2 31741.8 124.505   2
  -3   3  -2 2862.01 43.3636   0
  -3  -3  -2 2848.47 56.0400   0
  -3  -3  -2 2940.82 49.6230   2
  -4  -3  -2 4676.18 68.9690   2
  -4  -3  -2 4420.81 73.1805   0
  -4   3  -2 4282.22 57.8005   0
  -5   3  -2 293.975 36.8148   2
  -5  -3  -2 323.903 37.4120   2
  -5   3  -2 363.801 30.1985   0
  -6   3  -2 22.1717 38.1222   2
  -6  -3  -2 50.8799 40.1741   2
  -7  -3  -2 206.137 48.8455   2
  -7   3  -2 175.045 45.5286   2
  -8  -3  -2 113.521 53.2483   2
  -8   3  -2 17.5493 48.6075   2
  -9   3  -2 4102.12 99.2698   2
  -9  -3  -2 4333.64 108.113   0
  -9  -3  -2 4185.16 101.432   2
 -10  -3  -2 253.645 61.8362   0
 -10   4   2 332.977 42.9617   2
 -10  -4   2 449.604 56.8298   2
  -9   4   2 36.7239 38.7342   2
  -9  -4   2 19.5077 50.3031   2
  -8  -4   2 3499.28 89.8029   2
  -8   4   2 3347.62 74.9967   2
  -7   4   2 7060.44 95.5358   2
  -7  -4   2 7460.01 114.915   2
  -6  -4   2 62.7284 39.1373   2
  -6   4   2 54.2921 28.5349   2
  -5  -4   2 1772.90 54.0929   2
  -5   4   2 1918.90 45.4544   2
   5  -4  -2 1944.20 53.2196   1
  -4  -4   2 615.747 34.5583   2
  -4   4   2 717.143 27.7657   2
   4  -4  -2 711.917 37.2782   1
  -3  -4   2 1471.91 41.1463   2
  -3   4   2 1673.57 32.0288   2
   3  -4  -2 1467.92 40.4564   1
   2  -4  -2 66593.5 199.461   1
  -2   4   2 68090.7 137.976   2
  -2  -4   2 66840.9 205.794   2
  -1  -4   2 1886.07 38.2027   2
   1  -4  -2 1852.68 31.1652   0
   1  -4  -2 1839.20 37.8662   1
  -1  -4   2 1865.87 29.3556   1
   0  -4  -2 427.162 28.0372   1
   0  -4   2 442.358 15.6061   1
   0  -4  -2 460.096 23.7101   0
  -1   4  -2 9559.27 62.0005   0
   1  -4   2 9531.35 57.4427   1
  -1  -4  -2 9627.67 79.1500   0
  -1  -4  -2 9440.72 84.5457   1
  -2  -4  -2 590.562 23.3717   2
   2  -4   2 620.266 23.8430   1
  -2   4  -2 576.386 21.8458   0
  -2  -4  -2 547.414 41.7210   1
  -2  -4  -2 667.045 36.2567   0
  -3  -4  -2 13215.8 96.6615   2
  -3  -4  -2 13529.6 112.475   0
  -3   4  -2 12427.6 80.3680   0
  -4  -4  -2 28.9685 37.0247   0
  -4   4  -2 29.9707 20.7530   0
  -4  -4  -2 15.4782 26.0727   2
  -5  -4  -2 912.169 42.5086   2
  -6  -4  -2 1114.21 53.3622   2
  -7  -4  -2 1909.69 68.3921   2
  -8  -4  -2 113.779 57.6931   0
  -8  -4  -2 25.8483 51.9458   2
  -8   4  -2-4.55631 45.6679   2
  -9  -4  -2 55.8934 49.2057   0
  -9  -4  -2 95.1951 55.3849   2
 -10  -5   2-21.7817 40.9142   2
  -9   5   2 115.973 39.1325   2
  -9  -5   2 90.1799 53.3523   2
  -8  -5   2 387.374 52.1739   2
  -8   5   2 415.092 41.6526   2
  -7   5   2 596.100 41.1841   2
  -7  -5   2 614.003 54.8600   2
  -6  -5   2 6450.21 99.4254   2
   6  -5  -2 6698.42 96.1767   1
  -6   5   2 6476.31 80.9150   2
  -5   5   2 502.542 28.7404   2
  -5  -5   2 475.573 37.8315   2
   5  -5  -2 504.452 41.0096   1
  -4   5   2 4729.93 54.5896   2
  -4  -5   2 4406.31 67.8802   2
   4  -5  -2 4362.74 69.2211   1
  -3  -5   2 1549.63 41.8941   2
  -3   5   2 1685.85 29.0818   2
   3  -5  -2 1638.35 45.2021   1
  -2  -5   2 28.4519 24.8451   2
  -2  -5   2 13.9231 25.1264   1
  -2   5   2 8.90507 10.8437   2
   2  -5  -2 8.56201 14.4402   0
   2  -5  -2-1.89636 27.8886   1
  -1  -5   2 4118.64 53.6668   2
   1  -5  -2 4083.03 58.1549   1
   1  -5  -2 4084.89 44.8506   0
  -1  -5   2 4206.91 45.4043   1
   0  -5   2 1579.78 28.1904   1
   0  -5  -2 1580.76 34.4905   0
   0  -5  -2 1450.75 42.9589   1
  -1  -5  -2-6.92600 24.8245   0
  -1  -5  -2 4.53374 31.9451   1
   1  -5   2 9.43203 15.8780   1
   2  -5   2 374.987 23.3360   1
  -2  -5  -2 369.705 32.8747   0
  -2  -5  -2 394.373 40.7952   1
  -2  -5  -2 317.871 19.9595   2
  -2   5  -2 362.504 17.9514   0
  -3  -5  -2 5972.03 80.2396   0
  -3  -5  -2 6010.13 66.6832   2
   3  -5   2 5900.08 65.1871   1
  -3   5  -2 5611.98 52.1702   0
  -4  -5  -2 3529.22 60.3161   2
  -5  -5  -2 217.361 34.2438   2
  -6  -5  -2 5.70659 37.6487   2
  -7  -5  -2 534.971 51.8948   2
  -8  -5  -2 1345.57 66.2397   2
  -8  -5  -2 1296.43 71.6604   0
  -9  -5  -2 473.935 70.1737   0
  -9  -5  -2 452.816 63.1212   2
 -10  -6   2-112.216 52.6624   2
  -9  -6   2 242.990 49.1676   2
  -8  -6   2 6551.10 118.097   2
  -7  -6   2 366.099 51.3971   2
  -6  -6   2 7914.05 110.282   2
   6  -6  -2 7954.25 108.091   1
   5  -6  -2 41.7857 35.7856   1
  -5  -6   2 39.2694 33.8222   2
  -5   6   2 20.0398 20.0628   2
  -4   6   2 1206.42 29.0286   2
  -4  -6   2 1264.78 43.2816   2
   4  -6  -2 1253.66 47.2365   1
  -3  -6   2 11686.1 100.272   2
  -3   6   2 11695.0 64.1543   2
   3  -6  -2 11628.7 103.051   1
  -3  -6   2 11934.1 102.871   1
   2  -6  -2 981.235 23.2590   0
   2  -6  -2 1046.51 40.6921   1
  -2  -6   2 1058.62 36.3075   2
  -2  -6   2 1052.84 36.0510   1
  -1  -6   2 1249.82 32.3979   1
   1  -6  -2 1146.63 40.7118   1
  -1  -6   2 1219.29 34.9965   2
   1  -6  -2 1242.55 28.1669   0
   0  -6  -2 29420.6 155.053   1
   0  -6   2 29795.3 118.902   1
   0  -6  -2 30077.3 130.883   0
   1  -6   2 1019.73 29.6952   1
  -1  -6  -2 1028.95 36.8174   0
  -1  -6  -2 999.907 45.8746   1
  -2  -6  -2 4430.49 47.8706   2
  -2  -6  -2 4248.14 65.6054   0
  -2  -6  -2 4299.92 77.4016   1
   2  -6   2 4352.43 53.3364   1
   3  -6   2 770.092 33.6879   1
  -3  -6  -2 776.284 30.3857   2
  -3  -6  -2 741.506 43.0478   0
  -3  -6  -2 762.574 55.5424   1
  -4  -6  -2 4544.82 66.6304   2
   4  -6   2 4521.00 67.1795   1
  -5  -6  -2 240.106 33.0497   2
  -6  -6  -2 140.290 38.0414   2
  -7  -6  -2 458.375 47.7490   2
  -8  -6  -2 947.425 63.1406   2
  -8  -6  -2 860.831 64.5499   0
  -9  -6  -2 162.055 47.5386   2
  -9  -6  -2 271.807 67.9457   0
  -9  -7   2 42.6748 51.5199   2
  -8  -7   2 342.592 52.6996   2
  -7  -7   2 4304.52 94.2177   2
   7  -7  -2 4165.34 89.5970   1
  -6  -7   2 6304.50 100.935   2
   6  -7  -2 6427.31 101.723   1
  -5  -7   2 14960.7 135.739   2
   5  -7  -2 14581.7 140.009   1
   4  -7  -2 6283.97 88.5125   1
  -4  -7   2 5892.57 80.6929   2
   3  -7  -2 1694.69 51.9343   1
  -3  -7   2 1729.80 46.9631   2
  -3  -7   2 1732.91 50.3570   1
   2  -7  -2 665.890 39.2403   1
  -2  -7   2 735.083 35.7999   1
   2  -7  -2 661.388 20.1522   0
  -2  -7   2 794.211 34.8013   2
  -1  -7   2 3733.33 53.9341   1
   1  -7  -2 3640.55 63.5334   1
   1  -7  -2 3733.95 45.4226   0
  -1  -7   2 3767.79 55.9217   2
   0  -7  -2 1309.24 47.7897   1
   0  -7   2 1404.70 35.3989   1
   0  -7  -2 1405.63 34.6958   0
   1  -7   2 6271.72 63.5046   1
  -1  -7  -2 6398.23 72.5395   0
  -1  -7  -2 6245.05 85.6927   1
  -2  -7  -2 11091.9 73.2066   2
  -2  -7  -2 11188.6 103.080   0
   2  -7   2 11301.9 89.6902   1
  -2  -7  -2 10813.6 117.882   1
  -3  -7  -2 990.575 31.9504   2
  -3  -7  -2 960.522 58.9195   1
  -3  -7  -2 945.063 46.7571   0
   3  -7   2 1053.65 38.6829   1
  -4  -7  -2 1176.96 39.8197   2
   4  -7   2 1151.07 44.1366   1
  -4  -7  -2 1150.45 66.6106   1
  -5  -7  -2 3506.49 67.1719   2
  -6  -7  -2 1191.85 53.3457   2
  -7  -7  -2 3042.82 78.6134   2
  -8  -7  -2 81.2661 57.3717   0
  -8  -7  -2 137.284 44.8089   2
  -9  -7  -2 208.148 69.1581   0
  -9  -7  -2 104.360 49.1007   2
  -9  -8   2 369.738 57.8010   2
  -8  -8   2 62.7912 46.1720   2
   7  -8  -2 1416.21 68.6128   1
  -7  -8   2 1474.19 66.1695   2
  -6  -8   2 476.155 47.8272   2
   6  -8  -2 463.993 49.7149   1
  -5  -8   2 22956.5 169.243   2
   5  -8  -2 23395.5 175.212   1
   4  -8  -2 1882.73 62.1122   1
  -4  -8   2 1931.79 52.6957   2
  -4  -8   2 1906.67 63.9657   1
   3  -8  -2 1417.68 53.3347   1
  -3  -8   2 1432.21 44.9049   2
  -3  -8   2 1427.07 52.0551   1
   2  -8  -2 4044.03 70.9744   1
  -2  -8   2 4289.35 63.5972   2
  -2  -8   2 4136.86 65.9872   1
  -1  -8   2 311.957 30.6897   1
   1  -8  -2 305.657 39.3970   1
  -1  -8   2 287.321 25.9654   2
   1  -8  -2 316.694 21.5036   0
   0  -8  -2 24315.6 159.168   1
   0  -8   2 24721.3 130.737   1
   0  -8  -2 24971.5 127.550   0
   0  -8   2 25280.6 136.904   2
  -1  -8  -2 4694.29 81.7148   1
   1  -8   2 4857.44 62.7565   1
  -1  -8  -2 5016.32 67.6653   0
  -2  -8  -2 11470.9 125.962   1
   2  -8   2 11720.1 97.3593   1
  -2  -8  -2 11399.7 107.452   0
  -3  -8  -2 197.918 39.1290   0
   3  -8   2 257.268 31.8077   1
  -3  -8  -2 158.251 50.8114   1
   4  -8   2-18.3269 32.8194   1
  -4  -8  -2 14.0771 43.3110   0
  -4  -8  -2-4.33731 57.3662   1
   5  -8   2 462.996 43.2115   1
  -5  -8  -2 468.609 69.0999   1
  -6  -8  -2 7628.98 103.735   2
  -6  -8  -2 7366.78 140.416   1
  -7  -8  -2 127.389 42.6270   2
  -8  -8  -2 127.229 45.2734   2
  -8  -8  -2 102.445 66.3104   0
  -9  -8  -2 201.496 54.9153   2
  -9  -9   2 43.9770 51.8841   2
   8  -9  -2 526.920 62.3171   1
  -8  -9   2 484.064 54.0594   2
  -7  -9   2 2832.39 85.7248   2
   7  -9  -2 3055.30 89.5519   1
   6  -9  -2 54.1748 46.8073   1
  -6  -9   2 47.9208 41.8498   2
  -5  -9   2 1431.21 55.3932   2
  -5  -9   2 1325.17 68.0134   1
   5  -9  -2 1400.81 60.1324   1
  -4  -9   2 21860.2 155.537   2
   4  -9  -2 21019.1 166.679   1
  -4  -9   2 21672.0 173.341   1
  -3  -9   2 9.58959 37.3086   1
  -3  -9   2 82.5780 29.9462   2
   3  -9  -2 58.4192 40.4500   1
   2  -9  -2 3218.31 68.9620   1
  -2  -9   2 3278.97 58.0455   2
  -2  -9   2 3255.36 62.6375   1
  -1  -9   2 5180.97 70.9224   1
   1  -9  -2 5220.01 83.9307   1
  -1  -9   2 5318.06 68.9483   2
   0  -9  -2 4949.75 82.7260   1
   0  -9   2 5478.67 70.7031   1
   0  -9  -2 5458.30 64.1129   0
   0  -9   2 5536.37 70.4733   2
  -1  -9  -2 6240.36 95.7668   1
   1  -9   2 6537.86 77.0047   1
  -1  -9  -2 6603.43 78.7575   0
  -2  -9  -2 4019.42 70.2106   0
   2  -9   2 3989.78 63.5567   1
  -2  -9  -2 3841.24 86.7024   1
  -3  -9  -2 452.373 43.6555   0
   3  -9   2 449.184 36.2089   1
  -3  -9  -2 513.188 60.3351   1
   4  -9   2 31.8840 36.5685   1
  -4  -9  -2 9.07994 42.5950   0
  -4  -9  -2-21.2864 60.2879   1
   5  -9   2 3706.74 77.2336   1
  -5  -9  -2 3771.89 105.940   1
  -6  -9  -2 771.211 78.4111   1
  -7  -9  -2 350.391 59.4694   0
  -7  -9  -2 413.024 78.1863   1
  -8  -9  -2 449.408 63.2146   0
  -8  -9  -2 374.439 85.9518   1
  -9 -10   2 969.085 61.8355   2
   8 -10  -2 46.6881 57.6779   1
  -8 -10   2-42.3221 50.4862   2
   7 -10  -2 559.519 58.9516   1
  -7 -10   2 750.373 57.8022   2
  -7 -10   2 610.897 73.1302   1
   6 -10  -2 218.721 55.2751   1
  -6 -10   2 237.593 63.9480   1
  -6 -10   2 191.178 42.9492   2
  -5 -10   2 2006.49 62.3417   2
   5 -10  -2 1940.82 69.5987   1
  -5 -10   2 2001.56 78.6813   1
  -4 -10   2 2618.95 62.3817   2
   4 -10  -2 2476.95 74.8817   1
  -4 -10   2 2397.79 74.7765   1
   3 -10  -2 1444.33 63.2361   1
  -3 -10   2 1613.95 49.4239   2
  -3 -10   2 1751.31 66.1254   1
  -2 -10   2 1556.10 54.0637   1
   2 -10  -2 1505.98 59.5499   1
  -2 -10   2 1546.43 45.1567   2
  -1 -10   2 654.508 37.8011   1
  -1 -10   2 699.462 35.1599   2
   1 -10  -2 786.825 52.7817   1
   0 -10  -2 1470.76 61.1626   1
   0 -10   2 1637.50 48.5140   1
   0 -10   2 1530.02 43.6664   2
  -1 -10  -2 523.024 34.9202   0
   1 -10   2 578.591 37.8620   1
  -1 -10  -2 506.350 52.9584   1
   2 -10   2 341.166 35.4257   1
  -2 -10  -2 344.150 38.9305   0
  -2 -10  -2 259.978 54.8481   1
  -3 -10  -2 5086.32 88.1504   0
   3 -10   2 5037.90 79.3133   1
  -3 -10  -2 5154.65 105.708   1
   4 -10   2-11.3686 40.2872   1
  -4 -10  -2 36.4781 43.3301   0
  -4 -10  -2 28.9831 59.1016   1
  -5 -10  -2 4371.10 98.8327   0
   5 -10   2 4199.66 82.8406   1
  -5 -10  -2 4232.47 116.046   1
   6 -10   2 58.0498 45.6190   1
  -6 -10  -2 106.596 59.6566   0
  -6 -10  -2-15.9521 73.9599   1
  -7 -10  -2 1176.66 77.1521   0
  -7 -10  -2 1406.64 98.3101   1
  -8 -10  -2 342.128 74.0577   0
  -8 -10  -2 307.786 86.6486   1
  -8 -11   2 1738.08 74.6071   2
   8 -11  -2 1529.73 81.7088   1
  -8 -11   2 1451.07 97.3004   1
   7 -11  -2 1.28095 54.9786   1
  -7 -11   2 10.5789 62.9579   1
  -7 -11   2 9.77169 42.6506   2
  -6 -11   2 13384.3 151.650   2
   6 -11  -2 12045.9 151.867   1
  -6 -11   2 12387.9 163.947   1
   5 -11  -2 113.357 49.2572   1
  -5 -11   2 153.414 53.2116   1
  -5 -11   2 150.129 40.4129   2
   4 -11  -2 628.129 55.5103   1
  -4 -11   2 597.441 42.3114   2
  -4 -11   2 734.331 61.1586   1
   3 -11  -2 4879.44 93.5596   1
  -3 -11   2 4755.31 90.2655   1
  -2 -11   2 14231.3 133.211   1
   2 -11  -2 14032.5 142.053   1
  -1 -11   2 2044.53 59.3714   1
   1 -11  -2 2147.35 71.5609   1
   0 -11  -2 1171.23 62.0081   1
   0 -11   2 1395.80 51.9694   1
  -1 -11  -2 3366.59 87.7948   1
   1 -11   2 3304.17 66.6859   1
  -2 -11  -2 11.1666 35.4214   0
  -2 -11  -2 8.30882 56.3079   1
   2 -11   2 22.0420 33.7734   1
   3 -11   2 50.7874 37.5155   1
  -3 -11  -2 69.3123 39.8907   0
  -3 -11  -2 31.2806 61.4258   1
   4 -11   2 78.7277 49.4198   1
  -4 -11  -2 141.103 46.0951   0
  -4 -11  -2 142.334 66.6636   1
  -5 -11  -2 1798.52 73.8691   0
   5 -11   2 1598.16 62.5019   1
  -5 -11  -2 1763.02 91.2926   1
   6 -11   2 8.69046 45.2994   1
  -6 -11  -2 76.6817 59.8210   0
  -6 -11  -2-9.09221 64.9231   1
  -7 -11  -2 2241.05 96.7773   0
  -7 -11  -2 2362.76 116.011   1
  -8 -12   2 1846.29 106.093   1
   7 -12  -2 3029.33 94.4958   1
  -7 -12   2 3036.62 105.609   1
   6 -12  -2 853.815 61.4556   1
  -6 -12   2 820.634 66.4584   1
   5 -12  -2 3099.71 90.1107   1
  -5 -12   2 3030.43 88.5455   1
  -4 -12   2 22.7403 51.6524   1
   4 -12  -2 24.4950 50.0327   1
  -3 -12   2 5486.16 97.9664   1
   3 -12  -2 5669.10 102.848   1
  -2 -12   2 126.616 43.8873   1
   2 -12  -2 61.0490 48.1485   1
  -1 -12   2 248.841 44.1262   1
   1 -12  -2 325.720 57.5908   1
   0 -12  -2 11060.8 136.873   1
   0 -12   2 11071.8 117.077   1
  -1 -12  -2 18.5329 57.5765   1
   1 -12   2 9.54011 37.0550   1
  -2 -12  -2 799.536 66.6200   1
   2 -12   2 907.928 50.6626   1
   3 -12   2 231.951 43.0218   1
  -3 -12  -2 286.722 46.7410   0
  -3 -12  -2 299.220 64.9617   1
  -4 -12  -2 6391.31 109.964   0
   4 -12   2 6497.31 103.054   1
  -4 -12  -2 6218.07 132.131   1
  -5 -12  -2 31.8632 47.5273   0
  -5 -12  -2-11.0028 72.0716   1
   5 -12   2 33.6490 45.1640   1
  -6 -12  -2 79.6059 60.5238   0
  -6 -12  -2 48.0313 77.1664   1
  -7 -12  -2 87.3413 66.1661   0
  -7 -13   2 2657.33 105.100   1
   7 -13  -2 2673.00 97.6428   1
   6 -13  -2 208.749 58.7864   1
  -6 -13   2 159.891 60.0559   1
   5 -13  -2 80.0416 51.1684   1
  -5 -13   2 55.5689 49.7346   1
  -4 -13   2 16.1041 46.1040   1
   4 -13  -2 76.3261 45.7422   1
  -3 -13   2 559.460 53.9465   1
   3 -13  -2 489.370 54.3109   1
  -2 -13   2 2309.56 72.4973   1
   2 -13  -2 2339.50 77.8888   1
  -1 -13   2 3180.81 76.8798   1
   1 -13  -2 3327.28 90.5742   1
   0 -13  -2 2669.64 84.8678   1
   0 -13   2 2556.36 67.9443   1
  -1 -13  -2 3.76298 56.7693   1
   1 -13   2 22.0478 41.6471   1
  -2 -13  -2 13796.9 169.720   1
   2 -13   2 13867.6 138.231   1
  -3 -13  -2 111.436 59.9243   1
  -4 -13  -2 54.9009 50.2790   0
  -4 -13  -2-18.3641 66.7397   1
  -5 -13  -2 33.8753 52.8134   0
  -5 -13  -2-23.2037 70.1248   1
  -6 -13  -2 27.0443 57.6179   0
  -6 -13  -2-82.9938 75.2835   1
   6 -14  -2 1498.76 80.7301   1
   5 -14  -2 117.087 60.9195   1
   4 -14  -2 743.885 58.4991   1
   3 -14  -2 1247.90 71.1022   1
   2 -14  -2-6.89899 53.5429   1
   1 -14  -2 1365.17 74.6570   1
   0 -14  -2 7795.92 127.692   1
  -1 -14  -2 1967.46 83.0965   1
  -2 -14  -2-0.24640 52.8453   1
  -3 -14  -2 57.9516 56.0735   1
  -4 -14  -2 332.963 75.1801   1
  -5 -14  -2 208.526 54.4776   0
  -5 -14  -2 112.345 71.5396   1
  -6 -14  -2 113.470 52.5266   0
   5 -15  -2 442.939 68.2550   1
   4 -15  -2 22.3872 52.4008   1
   3 -15  -2 449.534 59.7219   1
   2 -15  -2 40.9202 54.1854   1
   1 -15  -2-0.35326 50.0904   1
   0 -15  -2-13.5053 56.2711   1
  -1 -15  -2 130.264 56.8896   1
  -2 -15  -2 155.254 65.6368   1
  -3 -15  -2-22.1770 66.9126   1
  -4 -15  -2-58.0352 69.2143   1
   4 -16  -2 247.159 63.8444   1
   3 -16  -2 37.1620 60.8737   1
   2 -16  -2 110.790 58.0195   1
   1 -16  -2 534.334 60.7737   1
   0 -16  -2-15.9774 57.8605   1
  -1 -16  -2 96.0883 60.6210   1
  -2 -16  -2 57.6093 63.9872   1
  -3 -16  -2 154.679 58.8169   1
   1 -17  -2 214.826 65.4868   1
   0 -17  -2-34.8235 52.0988   1
 -10   0   3-15.1669 40.6505   2
  -9   0   3-22.9558 47.3498   2
  -8   0   3 17.3665 47.3640   2
  -7   0   3 16.9474 40.1415   2
  -6   0   3-1.42618 32.9947   2
  -5   0   3 18.4804 31.4705   2
  -4   0   3 0.33953 25.5323   2
  -3   0   3 11.9949 23.4420   2
   2   0  -3 4.76229 13.1245   1
  -2   0   3-0.80249 20.0187   2
   1   0  -3 5.53838 9.29951   1
   1   0  -3-5.98773 22.0525   0
  -1   0   3 14.9410 19.2598   2
   0   0  -3 7.81599 23.9366   0
  -1   0  -3 43.5286 27.9838   0
  -2   0  -3 18.0765 29.8953   0
  -3   0  -3-32.5610 32.2560   0
  -4   0  -3-14.1254 33.7315   0
  -5   0  -3-2.70473 37.4703   0
  -6   0  -3 18.2342 44.8188   2
  -6   0  -3-5.08666 40.2608   0
  -7   0  -3-12.1486 41.6649   0
  -7   0  -3 0.20207 43.5864   2
  -8   0  -3-8.98489 44.9595   2
  -8   0  -3-2.97938 43.9848   0
  -9   0  -3 0.26767 55.1445   2
 -10  -1   3 3424.60 101.430   2
 -10   1   3 3252.62 89.1637   2
  -9   1   3 646.860 57.0873   2
  -9  -1   3 658.082 53.7060   2
  -8   1   3 97.4042 44.4808   2
  -8  -1   3 187.680 47.4604   2
  -7  -1   3 520.976 49.5548   2
  -7   1   3 587.648 48.4580   2
  -6   1   3 171.758 35.6662   2
  -6  -1   3 125.387 37.1124   2
  -5  -1   3 35127.2 187.023   2
  -5   1   3 34656.0 177.869   2
  -4   1   3 100.715 24.3426   2
  -4  -1   3 96.9222 27.9730   2
  -3  -1   3 23387.7 128.702   2
   3  -1  -3 23399.5 107.465   1
  -3   1   3 23269.8 120.788   2
  -2  -1   3 5837.77 64.1687   2
   2  -1  -3 5738.05 47.3992   1
  -2   1   3 5896.48 59.1408   2
   1  -1  -3 4554.75 37.2998   1
  -1  -1   3 4770.72 56.1670   2
  -1   1   3 4791.51 51.8920   2
   1  -1  -3 4701.37 56.1957   0
   0  -1  -3 2148.23 29.7935   1
   0  -1  -3 2204.25 43.5421   0
   0   1  -3 2102.15 41.6119   0
  -1  -1  -3 4441.18 60.7225   0
  -1   1  -3 4624.40 59.2979   0
  -1  -1  -3 4678.99 51.1427   1
  -2  -1  -3 3425.36 59.0392   0
  -2   1  -3 3355.10 54.9909   0
  -3  -1  -3 1143.93 45.3882   0
  -3   1  -3 1174.56 41.4010   0
  -4  -1  -3 681.965 42.8293   0
  -4   1  -3 672.197 38.4636   0
  -5  -1  -3 1367.75 53.4760   2
  -5  -1  -3 1373.62 55.4840   0
  -5   1  -3 1334.09 51.1162   0
  -6  -1  -3 787.261 51.1524   2
  -6   1  -3 745.262 48.8772   0
  -6  -1  -3 878.551 54.2630   0
  -7  -1  -3 3042.83 84.1585   2
  -7   1  -3 2941.95 76.0617   0
  -7  -1  -3 3306.17 85.2414   0
  -8  -1  -3-3.72085 51.1050   2
  -8  -1  -3 13.7678 50.8938   0
  -9  -1  -3 83.3779 54.1931   0
  -9  -1  -3 20.4186 47.9764   2
 -10   2   3 76.1126 40.6530   2
 -10  -2   3 56.2023 51.9573   2
  -9  -2   3 140.914 54.7872   2
  -9   2   3 278.939 45.3906   2
  -8   2   3 8512.01 116.621   2
  -8  -2   3 8961.54 131.005   2
  -7   2   3 1429.08 56.1397   2
  -7  -2   3 1497.22 63.2437   2
  -6   2   3 797.124 41.6360   2
  -6  -2   3 800.779 48.2737   2
  -5   2   3 3204.19 59.3199   2
  -5  -2   3 3144.83 64.3626   2
  -4  -2   3 9944.50 96.5696   2
   4  -2  -3 9776.99 84.5973   1
  -4   2   3 9976.48 86.7291   2
  -3  -2   3 64970.7 220.592   2
   3  -2  -3 63618.4 188.465   1
  -3   2   3 64982.8 193.297   2
   2  -2  -3 2026.07 35.5527   1
  -2   2   3 1985.58 35.5912   2
  -2  -2   3 1977.11 43.4920   2
  -1   2   3 442.627 21.7258   2
   1  -2  -3 471.115 20.5413   1
  -1  -2   3 442.659 29.7630   2
   1  -2  -3 484.923 28.2485   0
   0  -2  -3 1847.66 33.7029   1
   0   2  -3 1790.44 39.4318   0
   0  -2  -3 1781.05 40.2613   0
  -1   2  -3 147.435 26.1375   0
  -1  -2  -3 173.900 29.4939   0
  -1  -2  -3 163.680 27.3576   1
  -2   2  -3 1.79283 23.8681   0
  -2  -2  -3-18.7676 31.1122   0
  -3  -2  -3 13.1133 33.5387   0
  -3   2  -3 32.8130 25.7933   0
  -4  -2  -3 256.613 40.0219   0
  -4   2  -3 226.080 30.7974   0
  -5  -2  -3 9734.81 111.829   2
  -5  -2  -3 9785.15 118.108   0
  -5   2  -3 9576.61 103.321   0
  -6  -2  -3 946.385 54.2724   2
  -6  -2  -3 888.548 55.9313   0
  -6   2  -3 925.541 48.7169   0
  -7  -2  -3 17.3465 42.0120   2
  -7  -2  -3 13.7650 44.9857   0
  -8  -2  -3 1153.49 68.9150   2
  -8  -2  -3 1158.44 68.0383   0
  -9  -2  -3 8.19439 47.1515   0
  -9  -2  -3-18.0599 45.8075   2
 -10   3   3 425.276 45.4319   2
 -10  -3   3 526.626 54.9544   2
  -9   3   3 786.457 49.4717   2
  -9  -3   3 854.178 63.6812   2
  -8   3   3 12.6191 39.3032   2
  -8  -3   3 17.0298 47.3452   2
  -7   3   3 4533.51 81.9522   2
  -7  -3   3 4950.85 97.3601   2
  -6   3   3 24025.9 161.777   2
  -6  -3   3 23729.0 176.220   2
  -5  -3   3 29208.6 176.852   2
   5  -3  -3 28355.3 161.725   1
   4  -3  -3 8361.02 83.3858   1
  -4   3   3 8775.40 79.1758   2
  -4  -3   3 8688.42 93.9941   2
   3  -3  -3 2088.24 41.7179   1
  -3  -3   3 2143.06 48.7714   2
  -3   3   3 2135.79 37.2348   2
   2  -3  -3 56921.6 175.693   1
  -2  -3   3 56712.8 204.280   2
  -2   3   3 58114.1 160.516   2
   1  -3  -3 2688.14 41.5397   1
  -1   3   3 2729.59 36.3518   2
  -1  -3   3 2653.01 50.5488   2
   1  -3  -3 2772.94 46.5941   0
   0  -3  -3 5173.53 56.5425   1
   0  -3  -3 5237.31 64.1047   0
  -1  -3  -3 1241.84 40.4271   0
  -1   3  -3 1129.81 33.3193   0
  -1  -3  -3 1159.67 38.3630   1
  -2  -3  -3 4987.89 71.9978   0
  -2   3  -3 4661.96 59.7408   0
  -2  -3  -3 4913.17 71.3622   1
  -3   3  -3 62.7415 23.9512   0
  -3  -3  -3 60.5199 36.1872   0
  -4  -3  -3 5072.28 75.2166   2
  -4  -3  -3 4824.76 83.4660   0
  -4   3  -3 4833.48 68.5333   0
  -5  -3  -3 3504.68 71.5931   2
  -5   3  -3 3432.18 64.5017   0
  -5  -3  -3 3432.34 78.5408   0
  -6  -3  -3 318.827 43.5831   2
  -6  -3  -3 329.588 48.3969   0
  -7  -3  -3 479.260 49.3056   2
  -7  -3  -3 562.966 57.2880   0
  -8  -3  -3 3450.44 94.0061   2
  -8  -3  -3 3201.79 92.0802   0
  -9  -3  -3-21.9645 49.1009   0
  -9  -3  -3 38.4003 46.4262   2
 -10   4   3 60.4936 40.6400   2
 -10  -4   3 106.367 51.3496   2
  -9   4   3 206.115 39.8469   2
  -9  -4   3 178.807 54.7649   2
  -8   4   3 1927.31 60.7912   2
  -8  -4   3 2033.08 76.3865   2
  -7   4   3 4588.09 80.3569   2
  -7  -4   3 4797.23 96.6930   2
   6  -4  -3 1544.81 54.4078   1
  -6   4   3 1627.23 49.5642   2
  -6  -4   3 1572.01 60.2268   2
   5  -4  -3 57.6114 32.4212   1
  -5   4   3 48.0000 25.6474   2
  -5  -4   3 53.1980 35.2682   2
   4  -4  -3 10686.2 97.3535   1
  -4  -4   3 10483.6 105.038   2
  -4   4   3 11105.1 86.3864   2
   3  -4  -3 19226.2 119.145   1
  -3   4   3 19522.0 98.0381   2
  -3  -4   3 18612.8 129.173   2
   2  -4  -3 222.827 23.2822   0
   2  -4  -3 266.713 26.7332   1
  -2  -4   3 250.294 30.5589   2
  -2   4   3 283.607 17.5713   2
  -2  -4   3 335.277 21.6182   1
  -1  -4   3 385.049 14.6082   1
   1  -4  -3 264.496 26.5073   1
  -1   4   3 255.676 15.7502   2
  -1  -4   3 409.491 34.0861   2
   1  -4  -3 286.255 26.0167   0
   0  -4  -3 1203.31 37.4308   1
   0  -4  -3 1234.84 38.2450   0
  -1   4  -3 1150.43 32.9925   0
  -1  -4  -3 1176.65 39.2692   0
   1  -4   3 1148.21 21.5643   1
  -1  -4  -3 1020.66 41.9542   1
  -2  -4  -3 46.6254 35.8850   1
  -2  -4  -3 26.3097 34.4023   0
  -2   4  -3 22.1481 21.2360   0
  -3   4  -3 67.1893 23.7896   0
  -3  -4  -3 37.8872 37.6535   0
  -4   4  -3 175.488 27.0219   0
  -4  -4  -3 187.784 44.1344   0
  -4  -4  -3 186.493 31.1101   2
  -5  -4  -3 5197.20 84.2205   2
  -5  -4  -3 5171.91 93.7565   0
  -6  -4  -3 120.734 47.3142   0
  -6  -4  -3 53.7489 38.0201   2
  -7  -4  -3 899.991 59.4835   0
  -7  -4  -3 818.329 53.2833   2
  -8  -4  -3 494.491 63.2840   0
  -8  -4  -3 408.310 55.8785   2
  -9  -4  -3 429.687 65.6870   0
  -9  -4  -3 411.645 62.3177   2
 -10  -5   3 991.492 71.9384   2
  -9  -5   3 306.447 54.5022   2
  -8  -5   3-20.2518 51.2293   2
  -7  -5   3 4051.85 90.0402   2
  -6   5   3 14448.9 118.721   2
  -6  -5   3 14256.8 143.995   2
   6  -5  -3 14234.5 139.230   1
  -5   5   3 1124.43 36.6495   2
  -5  -5   3 1068.78 48.3698   2
   5  -5  -3 1131.29 47.9190   1
  -4  -5   3 3692.23 69.3342   2
   4  -5  -3 3466.78 62.3012   1
  -4   5   3 3978.96 52.5522   2
  -3   5   3 13308.6 78.6274   2
   3  -5  -3 12977.3 105.010   1
  -3  -5   3 13035.1 112.543   2
   2  -5  -3 6958.33 66.6511   0
   2  -5  -3 6968.72 75.3888   1
  -2   5   3 7098.01 49.3788   2
  -2  -5   3 7069.06 80.6567   2
  -2  -5   3 7127.79 62.0931   1
  -1  -5   3 41604.4 114.814   1
   1  -5  -3 40772.6 171.669   1
  -1   5   3 41635.8 109.443   2
  -1  -5   3 41557.9 184.177   2
   1  -5  -3 41904.2 163.897   0
   0  -5  -3 2578.99 54.0496   1
   0  -5   3 2806.42 30.5014   1
   0  -5  -3 2762.75 50.9296   0
  -1  -5  -3 4523.48 66.5241   0
   1  -5   3 4472.71 41.9007   1
  -1  -5  -3 4271.21 68.7618   1
  -2  -5  -3 4328.81 72.4963   0
   2  -5   3 4364.75 48.2714   1
  -2  -5  -3 4334.82 75.9237   1
  -2   5  -3 4157.75 54.4076   0
  -3  -5  -3 12261.8 121.351   0
  -3   5  -3 11745.2 90.6432   0
  -3  -5  -3 12418.2 129.463   1
  -4  -5  -3 117.845 41.5474   0
  -4  -5  -3 125.681 29.1427   2
  -5  -5  -3 270.692 36.5174   2
  -5  -5  -3 286.308 51.5406   0
  -6  -5  -3 698.920 49.0248   2
  -6  -5  -3 801.313 63.0092   0
  -7  -5  -3 65.4377 55.5318   0
  -7  -5  -3 27.2131 42.0329   2
  -8  -5  -3 967.956 70.2607   0
  -8  -5  -3 929.900 61.4722   2
  -9  -5  -3 112.099 61.5373   0
  -9  -5  -3 129.934 48.6605   2
  -9  -6   3 314.365 54.4190   2
  -8  -6   3 8302.53 132.553   2
   7  -6  -3 12.4432 42.2810   1
  -7  -6   3 31.3049 46.4044   2
   6  -6  -3 499.076 51.0429   1
  -6  -6   3 574.840 50.4199   2
  -5  -6   3 2267.95 62.1741   2
   5  -6  -3 2116.46 61.7591   1
  -4  -6   3 659.529 42.1549   2
   4  -6  -3 635.571 40.3037   1
  -3  -6   3 72.5182 26.1494   1
  -3  -6   3 6.58149 27.6312   2
   3  -6  -3 11.6668 29.6173   1
   2  -6  -3 2844.50 57.2651   1
  -2  -6   3 2799.28 56.6745   2
  -2  -6   3 2866.67 44.5851   1
   2  -6  -3 2774.88 44.5523   0
  -1  -6   3 420.763 21.0220   1
   1  -6  -3 407.208 35.2694   1
  -1  -6   3 411.170 32.6184   2
   1  -6  -3 437.262 26.4113   0
   0  -6  -3 17478.8 126.440   1
   0  -6   3 17072.1 83.4622   1
   0  -6  -3 18017.7 117.577   0
   1  -6   3 97.9337 17.7572   1
  -1  -6  -3 98.8159 35.6126   1
  -1  -6  -3 84.1084 28.0928   0
   2  -6   3 10510.3 76.9388   1
  -2   6  -3 10575.5 80.6922   0
  -2  -6  -3 10475.9 108.447   0
  -2  -6  -3 10717.7 115.455   1
  -3  -6  -3 19.1843 22.3897   2
   3  -6   3-3.44210 21.2967   1
  -3  -6  -3-14.0467 46.6078   1
  -3  -6  -3 13.1741 39.2577   0
  -4  -6  -3 188.485 45.8497   0
  -4  -6  -3 193.153 55.8629   1
  -4  -6  -3 199.133 29.2155   2
  -5  -6  -3 230.262 48.4488   0
  -5  -6  -3 159.711 35.9283   2
  -6  -6  -3 688.998 47.9810   2
  -6  -6  -3 642.530 59.6867   0
  -7  -6  -3 1.33018 47.9755   0
  -7  -6  -3 48.6054 42.0838   2
  -8  -6  -3 129.040 64.4042   0
  -8  -6  -3 81.0295 47.5864   2
  -9  -6  -3 311.669 58.3162   2
  -9  -7   3 209.935 50.1513   2
  -8  -7   3 138.460 50.6301   2
   7  -7  -3 2629.21 80.2580   1
  -7  -7   3 2541.31 77.6861   2
  -6  -7   3 1543.38 62.8892   2
   6  -7  -3 1366.17 59.4312   1
   5  -7  -3 975.794 55.5246   1
  -5  -7   3 1022.25 51.8680   2
   4  -7  -3 122.699 38.7803   1
  -4  -7   3 101.150 33.1228   2
  -4  -7   3 159.787 35.3315   1
   3  -7  -3 1537.93 52.4867   1
  -3  -7   3 1577.33 49.5179   2
  -3  -7   3 1623.76 47.0985   1
  -2  -7   3 110.189 24.9007   1
  -2  -7   3 89.4771 29.8907   2
   2  -7  -3 75.2256 18.5477   0
   2  -7  -3 66.9428 32.2931   1
  -1  -7   3 392.668 23.5250   1
   1  -7  -3 366.197 38.0474   1
  -1  -7   3 395.490 33.4024   2
   1  -7  -3 349.783 26.8073   0
   0  -7  -3 11885.2 111.760   1
   0  -7   3 11739.8 76.9297   1
   0  -7  -3 11925.5 99.6416   0
   1  -7   3 1259.20 32.3749   1
  -1  -7  -3 1329.85 44.7606   0
  -1  -7  -3 1365.29 54.6431   1
   2  -7   3 6949.25 68.6014   1
  -2  -7  -3 7012.25 93.3727   0
  -2  -7  -3 6948.41 101.351   1
   3  -7   3 553.580 32.7862   1
  -3  -7  -3 627.966 46.3583   0
  -3  -7  -3 524.524 54.5926   1
  -4  -7  -3 999.118 58.7252   0
  -4  -7  -3 990.138 69.2735   1
  -5  -7  -3 142.920 48.7816   0
  -5  -7  -3 125.033 66.1075   1
  -5  -7  -3 103.922 32.8604   2
  -6  -7  -3-3.24145 48.9626   0
  -6  -7  -3 25.6618 38.2334   2
  -7  -7  -3 59.5580 50.7728   0
  -7  -7  -3 62.2801 44.1988   2
  -8  -7  -3 14.9496 64.7613   0
  -8  -7  -3 1.51829 42.2615   2
  -9  -7  -3 388.621 55.0351   2
  -9  -8   3 25.4239 48.2448   2
  -8  -8   3 68.9092 49.7830   2
  -7  -8   3 2200.78 76.5667   2
   7  -8  -3 2066.03 73.4884   1
   6  -8  -3 1706.07 68.9593   1
  -6  -8   3 1747.15 64.8879   2
   5  -8  -3 4888.78 90.1046   1
  -5  -8   3 5009.61 88.9413   2
  -5  -8   3 4937.57 91.5768   1
   4  -8  -3 164.135 42.4269   1
  -4  -8   3 193.942 40.3309   1
  -4  -8   3 169.241 38.9476   2
   3  -8  -3 1270.56 52.2877   1
  -3  -8   3 1344.46 48.1059   2
  -3  -8   3 1317.22 45.7111   1
   2  -8  -3 26604.6 168.056   1
  -2  -8   3 27751.0 169.802   2
   1  -8  -3 4025.57 74.8195   1
  -1  -8   3 4078.56 68.7126   2
   1  -8  -3 4165.29 58.3310   0
   0  -8  -3 3134.95 68.8736   1
   0  -8  -3 3181.76 56.8682   0
  -1  -8  -3-6.32080 30.1053   0
  -1  -8  -3 1.69788 42.4972   1
  -2  -8  -3 4795.39 82.0581   0
  -2  -8  -3 4697.08 93.2947   1
  -3  -8  -3 7.86182 40.8249   0
  -3  -8  -3 149.430 55.3145   1
  -4  -8  -3 4095.71 100.953   1
  -4  -8  -3 4245.21 91.3898   0
  -5  -8  -3 3299.82 87.8919   0
  -5  -8  -3 3220.60 99.5017   1
  -6  -8  -3 302.765 58.8688   0
  -6  -8  -3 297.796 67.6288   1
  -7  -8  -3 127.300 57.5338   0
  -7  -8  -3 113.751 67.2679   1
  -8  -8  -3 11.5876 66.7747   0
  -9  -9   3 709.956 62.8140   2
   8  -9  -3 115.905 49.1758   1
  -8  -9   3 130.251 45.6378   2
   7  -9  -3 259.042 48.9551   1
  -7  -9   3 323.453 53.9974   2
  -6  -9   3 1442.10 64.7228   2
   6  -9  -3 1442.77 68.5273   1
  -5  -9   3 1033.27 53.6521   2
   5  -9  -3 1059.32 60.1011   1
  -4  -9   3 6875.71 99.1280   2
   4  -9  -3 6936.54 103.820   1
   3  -9  -3 4134.20 81.6256   1
  -3  -9   3 4171.90 75.8902   2
  -2  -9   3 3.38262 32.1722   2
   2  -9  -3 21.1483 37.6955   1
   1  -9  -3 1886.90 61.3817   1
  -1  -9   3 1924.71 53.1212   2
   0  -9  -3 1583.70 61.1196   1
   0  -9   3 1647.04 50.5966   2
   0  -9  -3 1615.73 45.2950   0
  -1  -9  -3 10037.4 122.528   1
  -1  -9  -3 10634.6 107.766   0
  -2  -9  -3 823.759 49.1301   0
  -2  -9  -3 913.473 61.5727   1
  -3  -9  -3 29.3997 43.6889   0
  -3  -9  -3 36.0888 54.5710   1
  -4  -9  -3 2802.13 79.9125   0
  -4  -9  -3 2868.35 94.7215   1
  -5  -9  -3 82.3176 53.7965   0
  -5  -9  -3 35.8935 69.7825   1
  -6  -9  -3 80.7849 60.4163   0
  -6  -9  -3 68.5498 74.5825   1
  -7  -9  -3 443.572 70.1699   0
  -7  -9  -3 445.636 88.3893   1
   8 -10  -3 465.832 67.2794   1
  -8 -10   3 559.807 61.0876   2
  -7 -10   3 815.287 57.1663   2
   7 -10  -3 669.210 63.8826   1
  -6 -10   3 1153.98 59.3495   2
   6 -10  -3 1042.27 61.3070   1
   5 -10  -3 282.587 48.5741   1
  -5 -10   3 354.218 46.4323   2
   4 -10  -3 6682.10 108.558   1
  -4 -10   3 6828.07 100.320   2
   3 -10  -3 1351.36 62.9776   1
  -3 -10   3 1480.75 56.0778   2
   2 -10  -3 3025.87 72.8796   1
  -2 -10   3 3491.10 70.7629   2
   1 -10  -3 4736.24 89.7230   1
  -1 -10   3 4930.91 79.1490   2
   0 -10  -3 1998.54 67.5281   1
   0 -10   3 2013.02 56.8001   2
  -1 -10  -3 413.259 52.1464   1
  -1 -10  -3 437.868 37.7372   0
  -2 -10  -3 1907.65 60.9792   0
  -2 -10  -3 1865.64 74.4194   1
  -3 -10  -3 1923.76 66.6576   0
  -3 -10  -3 2011.42 82.2205   1
  -4 -10  -3 1217.63 66.7792   0
  -4 -10  -3 1078.69 75.4658   1
  -5 -10  -3 49.8556 50.6431   0
  -5 -10  -3 57.7857 64.4997   1
  -6 -10  -3 3484.09 97.7048   0
  -6 -10  -3 3795.43 116.929   1
  -7 -10  -3 498.048 63.3500   0
  -7 -10  -3 530.398 84.7879   1
   8 -11  -3 22.6112 49.0841   1
  -8 -11   3 44.8197 51.3473   2
  -7 -11   3 1283.11 69.3652   2
   7 -11  -3 1091.29 63.9222   1
   6 -11  -3 404.690 57.0072   1
  -6 -11   3 555.008 50.6444   2
   5 -11  -3 701.229 58.3236   1
  -5 -11   3 828.923 54.9089   2
   4 -11  -3 7964.96 118.431   1
  -4 -11   3 8398.56 112.595   2
   3 -11  -3 10877.4 131.808   1
  -3 -11   3 12012.2 125.715   2
   2 -11  -3 2149.92 71.6970   1
  -2 -11   3 2543.92 66.8448   2
   1 -11  -3 9444.64 124.210   1
  -1 -11   3 9573.33 107.975   2
   0 -11  -3 68.4674 53.6426   1
   0 -11   3 19.9903 35.6539   2
  -1 -11  -3 7040.02 116.194   1
  -2 -11  -3-22.5006 40.5947   0
  -2 -11  -3-24.2625 57.4811   1
  -3 -11  -3 4457.33 92.2151   0
  -3 -11  -3 4363.24 105.303   1
  -4 -11  -3 2450.57 80.9726   0
  -4 -11  -3 2450.81 94.5731   1
  -5 -11  -3 140.298 57.6879   0
  -5 -11  -3 114.269 70.0364   1
  -6 -11  -3 690.567 70.3228   0
  -6 -11  -3 664.846 82.9052   1
  -7 -11  -3 90.2230 69.3012   0
  -7 -11  -3 33.4170 66.5658   1
  -8 -12   3 1270.03 77.5388   2
   7 -12  -3 106.144 50.9574   1
  -7 -12   3 58.8256 52.6031   2
   6 -12  -3 149.335 53.3140   1
   5 -12  -3 127.014 54.6694   1
   4 -12  -3 38.6543 49.6011   1
   3 -12  -3 256.202 49.0713   1
   2 -12  -3 2189.18 75.3832   1
   1 -12  -3 1505.00 70.4542   1
   0 -12  -3 702.739 59.6740   1
  -1 -12  -3 587.914 62.6613   1
  -2 -12  -3 134.067 57.8102   1
  -3 -12  -3 850.885 58.3965   0
  -3 -12  -3 801.174 74.0087   1
  -4 -12  -3 1663.35 70.0188   0
  -4 -12  -3 1576.32 86.5531   1
  -5 -12  -3 224.218 60.7470   0
  -5 -12  -3 256.815 78.3386   1
  -6 -12  -3 490.514 73.0547   0
  -6 -12  -3 619.479 89.0479   1
   6 -13  -3 376.130 54.9216   1
   5 -13  -3 276.559 55.9459   1
   4 -13  -3 323.775 50.8958   1
   3 -13  -3 16.4759 50.1189   1
   2 -13  -3 4725.04 100.359   1
   1 -13  -3 229.418 60.4625   1
   0 -13  -3 1568.16 77.6531   1
  -1 -13  -3 1838.11 78.7137   1
  -2 -13  -3 1585.48 84.3357   1
  -3 -13  -3 250.801 71.2394   1
  -4 -13  -3 1249.99 68.4501   0
  -4 -13  -3 1259.23 77.5131   1
  -5 -13  -3 56.7898 58.1998   0
  -5 -13  -3 17.1868 77.9109   1
  -6 -13  -3 48.2944 65.4096   0
   5 -14  -3 1045.47 74.8667   1
   4 -14  -3 174.343 52.2640   1
   3 -14  -3 1475.27 73.9759   1
   2 -14  -3 2105.78 76.6641   1
   1 -14  -3-18.6106 57.7231   1
   0 -14  -3 1105.26 70.0521   1
  -1 -14  -3 5.90932 56.5275   1
  -2 -14  -3 1295.85 74.9422   1
  -3 -14  -3 242.229 60.4593   1
  -4 -14  -3 466.011 75.4907   1
  -5 -14  -3 673.905 65.8507   0
   4 -15  -3 165.678 60.5340   1
   3 -15  -3 895.264 66.4007   1
   2 -15  -3 117.454 50.8284   1
   1 -15  -3 201.490 57.6760   1
   0 -15  -3 26.8323 55.5897   1
  -1 -15  -3 310.283 61.1846   1
  -2 -15  -3-17.5994 53.2307   1
  -3 -15  -3 233.769 72.1480   1
   3 -16  -3 303.288 62.9500   1
   2 -16  -3 254.022 60.4830   1
   1 -16  -3 306.278 57.0167   1
   0 -16  -3 202.834 66.0845   1
  -1 -16  -3-20.0045 54.3809   1
  -2 -16  -3 48.8177 61.4127   1
 -10   0   4 1301.41 64.0699   2
  -9   0   4 278.199 46.4516   2
  -8   0   4 27731.3 217.483   2
  -7   0   4 1917.74 65.3347   2
  -6   0   4 42.7623 34.8851   2
  -5   0   4 6375.96 86.1762   2
  -4   0   4 5713.76 77.0468   2
  -3   0   4 19318.3 129.819   2
  -2   0   4 1989.88 45.8163   2
   2   0  -4 1912.78 26.9975   1
   1   0  -4 24753.9 143.437   0
   1   0  -4 24002.0 69.7980   1
   0   0  -4 71403.6 129.906   1
   0   0  -4 71832.6 247.479   0
  -1   0  -4 68163.8 245.887   0
  -1   0  -4 68432.6 171.816   1
  -2   0  -4 29793.9 172.358   0
  -3   0  -4 3031.69 67.4044   0
  -4   0  -4 3573.76 74.7477   0
  -5   0  -4 439.422 47.2054   0
  -6   0  -4 270.315 48.2966   0
  -7   0  -4 69.8118 43.6787   0
  -8   0  -4 513.749 52.7618   0
 -10   1   4-29.5092 39.3559   2
 -10  -1   4 26.7335 51.1590   2
  -9   1   4-28.9761 38.8673   2
  -9  -1   4 81.3740 52.1261   2
  -8   1   4 488.949 54.4843   2
  -8  -1   4 495.455 52.1293   2
  -7   1   4 5621.07 96.2291   2
  -7  -1   4 5661.77 99.3305   2
  -6   1   4 5202.05 84.8189   2
  -6  -1   4 5105.51 88.5384   2
  -5  -1   4 993.182 45.5243   2
  -5   1   4 996.423 42.2030   2
  -4  -1   4 48.4050 32.8426   2
  -4   1   4 44.4577 27.2985   2
  -3   1   4 1014.89 36.2523   2
   3  -1  -4 964.950 28.3633   1
  -3  -1   4 1079.70 42.1030   2
   2  -1  -4 542.533 20.2803   1
  -2  -1   4 551.110 34.6876   2
  -2   1   4 571.971 30.6107   2
   1  -1  -4 11502.7 99.8965   0
   1  -1  -4 11088.0 60.3340   1
   0  -1  -4 386.746 20.0530   1
   0  -1  -4 428.032 38.6748   0
   0   1  -4 377.482 36.8010   0
  -1  -1  -4 62772.2 243.275   0
  -1   1  -4 63567.5 233.819   0
  -1  -1  -4 63496.4 181.972   1
  -2  -1  -4 74424.0 273.865   0
  -2   1  -4 73707.0 262.139   0
  -3  -1  -4 1037.44 51.9309   0
  -3   1  -4 988.962 46.3651   0
  -4  -1  -4 1127.15 53.3718   0
  -4   1  -4 975.290 48.4863   0
  -5  -1  -4 210.538 45.5465   0
  -5   1  -4 215.113 40.9845   0
  -6  -1  -4 16.6786 47.3165   0
  -6   1  -4 119.971 38.8544   0
  -7  -1  -4-11.0295 51.9720   0
  -7   1  -4-2.24231 43.0546   0
  -8  -1  -4-3.50128 52.7181   0
  -9  -1  -4 212.905 51.8243   0
 -10   2   4 990.066 59.7042   2
 -10  -2   4 1010.34 69.6502   2
  -9   2   4 130.688 38.8893   2
  -9  -2   4 48.1462 48.3281   2
  -8   2   4 635.640 48.2155   2
  -8  -2   4 1145.51 69.6848   2
  -7   2   4 2287.94 65.9221   2
  -7  -2   4 2449.73 75.5583   2
  -6   2   4 14035.2 129.161   2
  -6  -2   4 13907.1 138.583   2
  -5   2   4 1538.37 46.4960   2
  -5  -2   4 1473.19 52.7514   2
  -4   2   4 1393.34 40.5252   2
  -4  -2   4 1380.23 48.4680   2
   4  -2  -4 1350.94 38.5750   1
   3  -2  -4 64.9492 21.1328   1
  -3   2   4 75.0534 22.8632   2
  -3  -2   4 57.6501 30.7848   2
   2  -2  -4 12368.9 78.9231   1
  -2   2   4 12304.7 91.9358   2
  -2  -2   4 12411.8 106.570   2
   1  -2  -4 15.7130 25.7374   0
  -1   2   4 20.3145 21.8337   2
   1  -2  -4 23.4437 17.5890   1
   0   2  -4 352.301 33.3697   0
   0  -2  -4 370.869 24.2496   1
   0  -2  -4 405.306 34.3005   0
  -1  -2  -4 21305.6 145.668   0
  -1   2  -4 20538.0 135.677   0
  -1  -2  -4 21294.9 117.122   1
  -2  -2  -4 3484.60 71.8245   0
  -2   2  -4 3836.26 66.0684   0
  -2  -2  -4 3649.60 63.6173   1
  -3  -2  -4 1079.35 52.1706   0
  -3   2  -4 1165.73 46.8856   0
  -4  -2  -4 44.3830 41.8251   0
  -4   2  -4 55.0055 33.2705   0
  -5  -2  -4 435.592 53.4962   0
  -5   2  -4 471.230 44.1842   0
  -6  -2  -4 650.814 58.0273   0
  -6   2  -4 596.834 46.6107   0
  -7  -2  -4 13.8012 47.6488   0
  -8  -2  -4-37.4743 52.5643   0
  -9  -2  -4 118.258 53.4277   0
 -10   3   4 222.066 40.0210   2
 -10  -3   4 105.784 50.7942   2
  -9   3   4 961.082 57.1122   2
  -9  -3   4 1102.85 64.6515   2
  -8   3   4 591.511 47.2493   2
  -8  -3   4 547.363 58.0071   2
  -7   3   4 11157.2 125.787   2
  -7  -3   4 10891.2 136.920   2
  -6   3   4 1027.52 47.2312   2
  -6  -3   4 1026.44 56.2524   2
  -5   3   4 1267.33 42.7111   2
  -5  -3   4 1241.45 52.6031   2
   5  -3  -4 1281.44 44.7148   1
   4  -3  -4 23.0275 25.1231   1
  -4   3   4 50.4506 22.7359   2
  -4  -3   4 0.06555 33.3275   2
  -3  -3   4 664.940 40.7520   2
   3  -3  -4 638.411 29.9217   1
  -3   3   4 675.447 28.5218   2
   2  -3  -4 280.517 29.7260   0
   2  -3  -4 273.575 25.1871   1
  -2   3   4 288.102 23.9119   2
  -2  -3   4 296.373 35.7235   2
   1  -3  -4 180.481 28.6110   0
  -1  -3   4 214.862 33.5472   2
   1  -3  -4 127.729 24.4828   1
  -1   3   4 138.158 21.7846   2
   0  -3  -4 12978.7 90.6639   1
   0   3  -4 12825.5 107.064   0
   0  -3  -4 13236.8 111.585   0
  -1  -3  -4 123.626 36.5694   0
  -1  -3  -4 89.0701 29.7125   1
  -1   3  -4 75.6779 28.8704   0
  -2  -3  -4 4419.26 78.3894   0
  -2   3  -4 4167.07 66.3637   0
  -2  -3  -4 4359.10 71.6746   1
  -3  -3  -4 4923.57 87.0082   0
  -3   3  -4 5048.18 75.9831   0
  -3  -3  -4 5173.22 83.1544   1
  -4   3  -4-6.31502 32.9187   0
  -4  -3  -4 36.2021 44.5196   0
  -5  -3  -4-14.5128 46.3226   0
  -5   3  -4 4.07263 33.7641   0
  -6  -3  -4 75.7110 53.3586   0
  -7  -3  -4 30.6123 54.7895   0
  -8  -3  -4 58.8787 60.5101   0
  -9  -3  -4 31.3382 57.5423   0
  -9  -4   4 798.385 64.4960   2
  -8  -4   4 413.699 55.0919   2
  -7   4   4 1750.44 56.8222   2
  -7  -4   4 1724.80 69.6322   2
  -6   4   4 2379.78 58.8555   2
  -6  -4   4 2297.55 69.3100   2
   6  -4  -4 2133.96 59.9837   1
  -5   4   4 2555.93 53.9693   2
  -5  -4   4 2541.81 66.1400   2
   5  -4  -4 2384.33 57.2272   1
   4  -4  -4 234.232 31.4067   1
  -4   4   4 226.812 24.3336   2
  -4  -4   4 248.154 38.8719   2
   3  -4  -4 2943.26 53.5937   1
  -3   4   4 2991.74 46.5759   2
  -3  -4   4 3020.74 64.7900   2
  -2   4   4 48.3278 18.9296   2
  -2  -4   4 65.3129 32.3614   2
   2  -4  -4 86.4609 25.4058   0
   2  -4  -4 78.7217 24.6016   1
   1  -4  -4 21395.7 122.073   1
  -1   4   4 21289.0 107.653   2
  -1  -4   4 21400.0 144.844   2
   1  -4  -4 21923.9 137.868   0
   0  -4  -4 25.1537 29.3223   0
   0  -4  -4 15.8482 26.3682   1
  -1   4  -4 635.091 33.7174   0
  -1  -4  -4 704.867 41.9623   0
  -1  -4  -4 699.990 37.7411   1
  -2   4  -4 76.3904 28.2904   0
  -2  -4  -4 89.5864 36.3724   1
  -2  -4  -4 103.696 38.0846   0
  -3  -4  -4 10.3638 40.6995   1
  -3  -4  -4-19.7665 40.0671   0
  -3   4  -4-17.9396 26.8938   0
  -4   4  -4 4451.84 73.6257   0
  -4  -4  -4 4483.75 91.2557   0
  -5  -4  -4 94.8282 50.0763   0
  -6  -4  -4-28.8374 54.1302   0
  -7  -4  -4 88.5465 56.1959   0
  -8  -4  -4 132.686 61.5167   0
  -9  -5   4 98.7009 55.2594   2
  -8  -5   4 374.589 52.2447   2
  -7  -5   4 455.775 53.1108   2
  -6  -5   4 1787.60 67.3641   2
   6  -5  -4 1788.53 61.2441   1
  -5  -5   4 5189.07 89.8796   2
   5  -5  -4 5176.90 82.1417   1
   4  -5  -4-8.21311 30.7694   1
  -4  -5   4-2.38601 35.2447   2
   3  -5  -4 2011.75 50.0520   1
  -3  -5   4 2048.75 58.5840   2
   2  -5  -4 270.376 27.3495   0
   2  -5  -4 266.575 29.5735   1
  -2  -5   4 294.239 35.2811   2
   1  -5  -4 2053.06 48.1794   1
  -1  -5   4 2084.00 55.2568   2
   1  -5  -4 2178.35 50.5980   0
   0  -5  -4 21.4370 28.8109   0
   0  -5  -4 16.7898 29.1606   1
  -1  -5  -4 353.988 38.5740   0
  -1  -5  -4 383.444 36.8848   1
  -2   5  -4 160.334 26.8163   0
  -2  -5  -4 226.439 41.3198   1
  -2  -5  -4 181.522 38.0825   0
  -3   5  -4 108.121 27.0766   0
  -3  -5  -4 130.070 46.4084   1
  -3  -5  -4 180.768 43.8911   0
  -4  -5  -4-21.6043 45.5968   0
  -4  -5  -4-36.5121 50.5802   1
  -5  -5  -4 132.479 49.1769   0
  -6  -5  -4 99.2801 57.9955   0
  -7  -5  -4 38.4141 51.5533   0
  -8  -5  -4 104.489 56.3980   0
  -9  -6   4-20.8394 48.5540   2
  -8  -6   4 100.099 50.1126   2
  -7  -6   4 7078.94 119.248   2
   7  -6  -4 6548.35 106.975   1
  -6  -6   4 1526.50 63.5618   2
   6  -6  -4 1580.58 59.3840   1
  -5  -6   4 2859.48 73.8357   2
   5  -6  -4 2772.82 68.7049   1
   4  -6  -4 80.4192 37.2364   1
  -4  -6   4 90.3217 37.9745   2
   3  -6  -4 1129.93 43.4997   1
  -3  -6   4 1166.10 51.4133   2
   2  -6  -4 5701.42 76.9650   1
  -2  -6   4 5727.62 85.2817   2
   2  -6  -4 6043.09 73.5862   0
   1  -6  -4 499.949 37.6181   1
  -1  -6   4 481.389 40.9955   2
   1  -6  -4 478.854 32.6398   0
   0  -6  -4 470.807 36.9120   1
   0  -6  -4 517.010 37.0463   0
  -1  -6  -4 2484.59 61.9539   1
  -1  -6  -4 2713.77 62.8122   0
  -2   6  -4 192.661 25.8819   0
  -2  -6  -4 199.907 43.0500   1
  -2  -6  -4 202.257 39.2865   0
  -3  -6  -4 296.472 46.3675   0
  -3  -6  -4 297.942 53.0709   1
  -4  -6  -4 372.252 56.9954   0
  -4  -6  -4 421.651 58.1954   1
  -5  -6  -4 959.494 67.4163   0
  -5  -6  -4 1076.04 74.1975   1
  -6  -6  -4 87.8430 51.4932   0
  -7  -6  -4 161.641 63.5554   0
  -8  -6  -4 348.779 70.5306   0
  -9  -7   4-73.1721 45.8582   2
  -8  -7   4 272.346 57.8832   2
   7  -7  -4 143.874 52.0560   1
  -7  -7   4 145.844 55.1500   2
  -6  -7   4 2854.32 78.6086   2
   6  -7  -4 2754.93 75.1909   1
   5  -7  -4 7530.43 104.519   1
  -5  -7   4 7594.82 111.627   2
   4  -7  -4 5470.31 86.7748   1
  -4  -7   4 5435.42 91.4457   2
   3  -7  -4 3140.57 67.1129   1
  -3  -7   4 3233.30 72.7416   2
  -2  -7   4 109.079 35.6480   2
   2  -7  -4 144.988 34.6735   1
   2  -7  -4 153.782 26.1104   0
   1  -7  -4 12.7442 25.0542   0
   1  -7  -4 11.8764 34.2332   1
  -1  -7   4 53.7136 33.8452   2
   0  -7  -4 3175.93 64.7333   1
   0  -7  -4 3460.53 65.2972   0
  -1  -7  -4 5231.92 86.6749   1
  -1  -7  -4 5627.02 86.2523   0
  -2  -7  -4 3001.63 72.5158   0
  -2  -7  -4 2935.13 76.3069   1
  -3  -7  -4 962.102 56.2225   0
  -3  -7  -4 1007.72 64.7603   1
  -4  -7  -4 49.0577 48.3975   0
  -4  -7  -4 44.9632 56.5669   1
  -5  -7  -4 495.903 58.1801   0
  -5  -7  -4 478.542 67.3250   1
  -6  -7  -4 659.940 65.7125   0
  -6  -7  -4 678.812 76.8317   1
  -7  -7  -4 388.982 68.0696   0
  -7  -7  -4 465.708 83.1258   1
  -8  -7  -4 90.7604 71.0852   1
  -9  -8   4-16.5409 46.4710   2
  -8  -8   4 505.995 61.8535   2
   8  -8  -4 496.678 57.8028   1
  -7  -8   4 1418.07 70.1333   2
   7  -8  -4 1350.85 68.1968   1
   6  -8  -4 17.5644 42.3343   1
  -6  -8   4 66.3518 47.1965   2
   5  -8  -4 607.154 50.6589   1
  -5  -8   4 612.035 52.8970   2
   4  -8  -4 17665.3 153.648   1
  -4  -8   4 18049.4 159.435   2
  -3  -8   4 56.5975 41.3016   2
   3  -8  -4 66.3159 40.7392   1
   2  -8  -4 668.015 45.0300   1
  -2  -8   4 741.534 47.1658   2
   1  -8  -4 2446.57 64.7147   1
  -1  -8   4 2676.50 66.0408   2
   1  -8  -4 2577.97 54.4692   0
   0  -8  -4 20.6890 32.4947   0
   0  -8  -4 29.9728 38.4700   1
  -1  -8  -4 447.259 48.3051   1
  -1  -8  -4 452.722 41.0797   0
  -2  -8  -4 299.975 43.7832   0
  -2  -8  -4 271.767 53.4803   1
  -3  -8  -4 163.995 47.3417   0
  -3  -8  -4 109.637 51.8678   1
  -4  -8  -4 174.855 52.1682   0
  -4  -8  -4 148.553 61.2488   1
  -5  -8  -4 84.9983 51.2058   0
  -5  -8  -4 69.6226 67.0240   1
  -6  -8  -4 385.459 65.2256   0
  -6  -8  -4 249.705 75.2790   1
  -7  -8  -4 1662.09 89.6119   0
  -7  -8  -4 1536.21 103.183   1
   8  -9  -4 36.4129 55.9555   1
  -8  -9   4-4.87892 51.3065   2
  -7  -9   4 896.105 59.4803   2
   7  -9  -4 887.060 63.5931   1
  -6  -9   4 5946.38 107.959   2
   6  -9  -4 5726.21 104.447   1
   5  -9  -4 0.71836 41.8870   1
  -5  -9   4 4.12540 40.3923   2
   4  -9  -4 805.664 57.8125   1
  -4  -9   4 903.044 54.2319   2
   3  -9  -4 7152.67 105.167   1
  -3  -9   4 7197.60 106.705   2
   2  -9  -4 942.565 55.1173   1
  -2  -9   4 972.058 51.1148   2
   1  -9  -4 484.311 50.4853   1
  -1  -9   4 496.545 43.8834   2
   0  -9  -4 2955.40 75.0903   1
   0  -9   4 3149.74 72.9204   2
   0  -9  -4 2999.10 65.4561   0
  -1  -9  -4 2591.01 76.5427   1
  -1  -9  -4 2697.00 68.1318   0
  -2  -9  -4 2639.57 70.7929   0
  -2  -9  -4 2713.86 80.4364   1
  -3  -9  -4 2198.35 73.0783   0
  -3  -9  -4 2155.76 79.5920   1
  -4  -9  -4 0.88101 48.6562   0
  -4  -9  -4 1.57625 59.5965   1
  -5  -9  -4 128.773 52.9787   0
  -5  -9  -4 152.798 66.0412   1
  -6  -9  -4 1468.12 79.3380   0
  -6  -9  -4 1480.05 91.5945   1
  -7  -9  -4 117.677 74.0713   0
  -7  -9  -4 182.975 81.4354   1
  -8 -10   4 1630.28 76.3474   2
   8 -10  -4 1506.38 81.2204   1
   7 -10  -4-4.17542 49.1076   1
  -7 -10   4 39.6112 48.6917   2
   6 -10  -4-5.04591 53.5417   1
  -6 -10   4 60.7422 48.3158   2
   5 -10  -4 1259.18 66.3571   1
  -5 -10   4 1243.72 59.9055   2
  -4 -10   4-1.02105 40.8881   2
   4 -10  -4-4.55997 48.3315   1
   3 -10  -4 4815.90 94.9482   1
  -3 -10   4 4721.40 90.6969   2
  -2 -10   4 104.756 40.3926   2
   2 -10  -4 84.2499 48.0734   1
   1 -10  -4 2315.72 74.1733   1
  -1 -10   4 2302.82 66.5004   2
   0 -10  -4 265.048 54.6638   1
   0 -10   4 239.659 41.4998   2
  -1 -10  -4 376.149 53.7173   1
  -1 -10  -4 451.803 43.6205   0
  -2 -10  -4 325.507 44.2533   0
  -2 -10  -4 302.599 59.5888   1
  -3 -10  -4 55.5707 42.7055   0
  -3 -10  -4 17.9495 59.0032   1
  -4 -10  -4 1814.15 77.2761   0
  -4 -10  -4 1826.78 85.4657   1
  -5 -10  -4 73.6884 60.0662   0
  -5 -10  -4 54.4568 59.9615   1
  -6 -10  -4 845.777 76.7274   0
  -6 -10  -4 881.331 80.4158   1
  -8 -11   4 16.3936 53.7156   2
  -7 -11   4 824.046 64.7103   2
   7 -11  -4 775.788 67.6920   1
   6 -11  -4 263.673 54.7077   1
  -6 -11   4 211.495 47.2684   2
   5 -11  -4 10309.3 141.319   1
  -5 -11   4 10319.4 135.402   2
   4 -11  -4 2373.30 78.8942   1
  -4 -11   4 2585.91 74.5930   2
   3 -11  -4 492.997 56.1619   1
  -3 -11   4 542.257 49.8607   2
  -2 -11   4 89.5971 41.1426   2
   2 -11  -4 77.6178 49.8712   1
   1 -11  -4 2273.61 75.1965   1
  -1 -11   4 2427.41 69.3515   2
   0 -11  -4 529.657 57.1247   1
   0 -11   4 545.707 49.8224   2
  -1 -11  -4 593.808 57.8091   1
  -2 -11  -4 2367.76 86.3805   1
  -2 -11  -4 2481.85 74.1390   0
  -3 -11  -4 98.3269 48.7229   0
  -3 -11  -4 42.2071 60.7109   1
  -4 -11  -4 193.753 57.9444   0
  -4 -11  -4 217.557 68.3544   1
  -5 -11  -4 649.467 66.9167   0
  -5 -11  -4 641.823 71.1939   1
  -6 -11  -4 17.1890 66.0478   0
  -6 -11  -4 18.6326 65.1005   1
  -7 -12   4 5747.15 118.864   2
   7 -12  -4 5357.66 121.269   1
  -6 -12   4 1697.61 75.3194   2
   6 -12  -4 1567.65 78.3759   1
   5 -12  -4 30.8573 45.9968   1
  -5 -12   4 25.3809 40.4956   2
   4 -12  -4 611.810 57.3650   1
  -4 -12   4 715.441 55.5704   2
  -3 -12   4 258.826 44.0916   2
   3 -12  -4 204.262 50.7847   1
   2 -12  -4 6454.33 111.395   1
  -2 -12   4 7222.00 111.415   2
   1 -12  -4 1032.67 64.3267   1
  -1 -12   4 1074.81 55.0884   2
   0 -12  -4 345.819 56.6427   1
  -1 -12  -4 1729.64 76.8210   1
  -2 -12  -4 578.340 64.7279   1
  -3 -12  -4 480.435 54.3735   0
  -3 -12  -4 447.621 68.4938   1
  -4 -12  -4 13.4418 55.7697   0
  -4 -12  -4-18.5066 69.4283   1
  -5 -12  -4 1369.50 82.7068   0
  -5 -12  -4 1249.68 90.3189   1
   6 -13  -4 1422.45 80.9658   1
   5 -13  -4-2.24202 55.6794   1
   4 -13  -4 0.11378 45.0396   1
   3 -13  -4 43.8101 52.7377   1
   2 -13  -4 145.954 55.5433   1
   1 -13  -4 1231.80 68.9973   1
   0 -13  -4 4813.93 110.388   1
  -1 -13  -4 356.080 65.7375   1
  -2 -13  -4-69.7407 54.4785   1
  -3 -13  -4 2289.64 96.0645   1
  -4 -13  -4 23.6342 54.9191   0
  -4 -13  -4 14.2946 58.5233   1
  -5 -13  -4 64.2145 63.2967   0
   5 -14  -4 201.811 57.0521   1
   4 -14  -4 13.1281 46.5418   1
   3 -14  -4 302.160 61.8608   1
   2 -14  -4 272.370 61.2829   1
   1 -14  -4 21.6402 51.1880   1
   0 -14  -4 218.827 55.0656   1
  -1 -14  -4 2617.20 97.4782   1
  -2 -14  -4 710.297 72.7142   1
  -3 -14  -4 319.228 73.4554   1
   3 -15  -4 21.4617 54.7417   1
   2 -15  -4 98.6565 52.5859   1
   1 -15  -4-16.3298 54.4988   1
   0 -15  -4 22.4595 60.0670   1
  -1 -15  -4 172.042 60.7703   1
  -2 -15  -4 202.655 54.6706   1
 -10   0   5 5.80194 48.3985   2
  -9   0   5 62.3200 48.5438   2
  -8   0   5-29.8651 46.3211   2
  -7   0   5-28.9988 43.5559   2
  -6   0   5 3.67251 37.6015   2
  -5   0   5 13.5304 35.3788   2
  -4   0   5 320.942 38.2505   2
  -3   0   5 0.12767 28.8758   2
  -2   0   5 7.29960 27.0153   2
   1   0  -5-14.9895 35.0671   0
   0   0  -5-17.3294 33.6920   0
  -1   0  -5 13.2967 37.1066   0
  -2   0  -5 8.88594 39.9245   0
  -3   0  -5-11.3114 41.5185   0
  -4   0  -5 23.0888 42.9460   0
  -5   0  -5-26.7139 41.6236   0
  -6   0  -5 9.93539 41.5336   0
  -7   0  -5 13.0878 45.2724   0
 -10   1   5 539.352 55.6143   2
  -9   1   5 2991.71 86.9475   2
  -9  -1   5 3097.91 88.4449   2
  -8   1   5 493.697 54.2597   2
  -8  -1   5 451.240 52.2437   2
  -7   1   5 672.471 49.5413   2
  -7  -1   5 637.043 53.0448   2
  -6   1   5 3523.85 74.1504   2
  -6  -1   5 3577.56 79.4003   2
  -5   1   5 139.507 33.6042   2
  -5  -1   5 195.501 39.1245   2
  -4   1   5 12844.3 116.384   2
  -4  -1   5 13327.4 125.414   2
  -3   1   5 1367.84 45.6372   2
  -3  -1   5 1349.84 49.6644   2
  -2   1   5 622.609 35.8375   2
  -2  -1   5 617.069 40.7436   2
   1  -1  -5 711.574 44.4655   0
   0   1  -5 207.637 37.0812   0
   0  -1  -5 208.184 38.3481   0
  -1   1  -5 65.3646 35.8020   0
  -1  -1  -5 50.7894 37.4028   0
  -2  -1  -5 264.908 43.5592   0
  -2   1  -5 244.116 39.0830   0
  -3  -1  -5 274.180 44.5034   0
  -3   1  -5 300.180 43.9827   0
  -4   1  -5-18.3369 38.2299   0
  -4  -1  -5-12.7469 43.2832   0
  -5  -1  -5 174.918 46.5410   0
  -5   1  -5 215.081 46.0307   0
  -6  -1  -5 951.167 60.0790   0
  -6   1  -5 879.375 58.1597   0
  -7  -1  -5 59.7614 44.8747   0
  -7   1  -5 58.3577 41.1355   0
  -8  -1  -5 578.600 66.1470   0
 -10   2   5 118.417 47.7558   2
  -9  -2   5 438.850 57.1270   2
  -9   2   5 325.275 46.2404   2
  -8   2   5 422.141 48.5167   2
  -8  -2   5 367.394 47.4327   2
  -7   2   5 2947.61 74.0429   2
  -7  -2   5 2903.77 81.0818   2
  -6   2   5 530.270 45.4790   2
  -6  -2   5 552.201 49.3374   2
  -5   2   5 5957.88 84.9468   2
  -5  -2   5 6152.44 97.5663   2
  -4   2   5 3722.13 65.1869   2
  -4  -2   5 3681.89 76.1594   2
  -3   2   5 36.2730 26.2141   2
  -3  -2   5 20.0490 36.5119   2
  -2   2   5 17552.0 124.242   2
  -2  -2   5 18057.8 142.614   2
  -1   2   5 1816.65 47.1629   2
   1  -2  -5 1803.23 55.2154   0
   0   2  -5 335.067 38.2210   0
   0  -2  -5 361.544 39.5908   0
  -1  -2  -5 46.5566 37.2516   0
  -1   2  -5 45.9825 32.6371   0
  -2  -2  -5 823.733 52.8208   0
  -2   2  -5 840.211 46.8543   0
  -3   2  -5 204.631 38.3842   0
  -3  -2  -5 174.332 46.0353   0
  -4   2  -5 5.29113 36.3305   0
  -4  -2  -5-7.06944 44.6853   0
  -5   2  -5 85.9457 43.8456   0
  -5  -2  -5 51.0772 46.7957   0
  -6  -2  -5 613.066 61.1068   0
  -6   2  -5 582.703 49.7260   0
  -7  -2  -5 141.879 54.1750   0
  -8  -2  -5 339.320 53.4541   0
  -9  -3   5 520.606 59.0969   2
  -8  -3   5 1351.35 67.5021   2
  -7   3   5 2198.29 65.5343   2
  -7  -3   5 2275.24 78.4961   2
  -6   3   5 3087.36 67.5976   2
  -6  -3   5 2911.25 77.9329   2
  -5   3   5 7754.47 92.0774   2
  -5  -3   5 7722.89 110.804   2
   5  -3  -5 7667.62 88.9918   1
  -4   3   5 13211.0 111.938   2
   4  -3  -5 12593.2 103.357   1
  -4  -3   5 13478.9 134.776   2
  -3   3   5 4809.57 67.4311   2
  -3  -3   5 4781.17 83.6683   2
   2  -3  -5 4651.24 76.4338   0
  -2   3   5 4532.13 64.4714   2
  -2  -3   5 4760.17 81.4339   2
  -1   3   5 594.193 32.7341   2
  -1  -3   5 646.682 44.7706   2
   1  -3  -5 522.351 40.4202   0
   0   3  -5 745.435 42.8452   0
   0  -3  -5 787.653 46.4244   0
  -1  -3  -5 2726.48 68.7994   0
  -1   3  -5 2423.57 59.6750   0
  -2  -3  -5 27.0682 42.1437   0
  -2   3  -5 28.9598 33.5458   0
  -3   3  -5 74.1478 36.6127   0
  -3  -3  -5 47.4804 43.3793   0
  -4   3  -5 201.413 41.1534   0
  -4  -3  -5 153.852 50.1378   0
  -5  -3  -5 1184.61 68.2710   0
  -5   3  -5 1060.19 52.1367   0
  -6  -3  -5 53.0041 47.4209   0
  -7  -3  -5 637.053 59.3493   0
  -8  -3  -5 29.9218 54.5288   0
  -9  -4   5 64.7452 46.2014   2
  -8  -4   5 626.644 56.2878   2
  -7  -4   5 1380.92 65.0348   2
  -6  -4   5 1917.41 68.2048   2
   6  -4  -5 1857.82 57.9754   1
   5  -4  -5 201.038 36.7982   1
  -5  -4   5 239.407 46.5618   2
   4  -4  -5 1911.46 51.3567   1
  -4  -4   5 2034.91 65.2626   2
   3  -4  -5 113.534 27.6928   1
  -3  -4   5 128.061 41.4434   2
   2  -4  -5 6679.92 88.1946   0
   2  -4  -5 6796.58 75.0630   1
  -2   4   5 6732.49 72.5756   2
  -2  -4   5 6796.18 97.9158   2
   1  -4  -5 1274.57 39.5331   1
  -1   4   5 1186.88 37.4947   2
  -1  -4   5 1255.45 55.3371   2
   1  -4  -5 1251.86 49.8023   0
   0  -4  -5 336.123 31.9586   1
   0  -4  -5 290.494 37.7008   0
  -1  -4  -5 10.6144 38.3229   0
  -1  -4  -5-3.05771 30.2021   1
  -1   4  -5-11.8766 31.4423   0
  -2  -4  -5-32.4079 41.4314   0
  -2  -4  -5-9.39834 35.0723   1
  -2   4  -5-9.24916 31.6063   0
  -3   4  -5 127.129 34.2753   0
  -3  -4  -5 91.2116 43.5746   1
  -3  -4  -5 157.567 48.9381   0
  -4   4  -5 48.0245 36.1493   0
  -4  -4  -5 43.5941 46.2520   0
  -5  -4  -5 193.568 57.2242   0
  -6  -4  -5 419.812 55.4171   0
  -7  -4  -5 15.0833 47.3658   0
  -9  -5   5 473.601 60.9741   2
  -8  -5   5 83.8072 51.0763   2
  -7  -5   5 2399.57 79.4706   2
  -6  -5   5 2095.92 72.7074   2
   6  -5  -5 2087.86 65.1632   1
  -5  -5   5 3334.58 81.8334   2
   5  -5  -5 3245.58 69.5407   1
   4  -5  -5 255.557 35.7642   1
  -4  -5   5 278.930 46.3117   2
   3  -5  -5 882.871 41.3114   1
  -3  -5   5 997.066 53.2121   2
   2  -5  -5 1663.98 50.9200   0
   2  -5  -5 1659.46 46.1936   1
  -2  -5   5 1693.36 59.2995   2
   1  -5  -5 2196.37 52.6198   1
  -1  -5   5 2267.89 65.0539   2
   1  -5  -5 2260.41 59.6653   0
   0  -5  -5 6827.53 83.6232   1
   0  -5  -5 6851.39 96.4424   0
  -1  -5  -5-4.41265 38.7872   0
  -1  -5  -5 22.0701 34.7827   1
  -2   5  -5 159.694 33.0600   0
  -2  -5  -5 144.851 39.9308   1
  -2  -5  -5 118.616 45.3132   0
  -3  -5  -5 627.594 53.9108   0
  -3   5  -5 635.592 41.1930   0
  -3  -5  -5 608.570 54.4589   1
  -4  -5  -5 410.399 52.7741   0
  -4  -5  -5 455.496 58.9653   1
  -5  -5  -5 20.0245 53.3637   1
  -5  -5  -5 37.9807 52.6445   0
  -6  -5  -5 164.671 50.4703   0
  -6  -5  -5 176.292 64.1669   1
  -7  -5  -5 484.490 59.8581   0
  -8  -6   5 95.9261 52.2881   2
  -7  -6   5 7153.49 122.654   2
   7  -6  -5 6695.70 108.686   1
   6  -6  -5 185.739 41.6313   1
  -6  -6   5 237.488 51.4160   2
   5  -6  -5 5903.50 91.9965   1
  -5  -6   5 6267.76 107.685   2
   4  -6  -5 72.2851 35.4589   1
  -4  -6   5 57.0571 43.8676   2
   3  -6  -5 884.291 43.4612   1
  -3  -6   5 1049.13 56.3074   2
   2  -6  -5 2700.95 60.9988   0
   2  -6  -5 2508.79 57.3836   1
  -2  -6   5 2718.76 70.7342   2
   1  -6  -5 78.8492 33.2940   0
   1  -6  -5 34.4414 33.9781   1
  -1  -6   5 57.4142 40.4677   2
   0  -6  -5 993.594 45.8469   1
   0  -6  -5 1002.53 48.6406   0
  -1  -6  -5 671.181 46.9354   1
  -1  -6  -5 689.985 48.6233   0
  -2   6  -5 451.819 37.7443   0
  -2  -6  -5 449.381 51.6009   0
  -2  -6  -5 481.951 49.7533   1
  -3  -6  -5 1648.57 69.0032   0
  -3  -6  -5 1748.34 70.4276   1
  -4  -6  -5 529.257 56.6997   0
  -4  -6  -5 529.828 61.8308   1
  -5  -6  -5 362.301 65.6511   1
  -5  -6  -5 329.659 53.8174   0
  -6  -6  -5 14.9142 64.5555   1
  -6  -6  -5-50.6189 58.6664   0
  -7  -6  -5-7.49840 63.4909   1
  -7  -6  -5 36.8973 60.9462   0
  -8  -7   5 407.770 55.8451   2
   7  -7  -5 102.326 48.0874   1
  -7  -7   5 164.235 49.4105   2
  -6  -7   5 3472.44 90.5089   2
   6  -7  -5 3488.95 82.5591   1
   5  -7  -5 761.254 52.5375   1
  -5  -7   5 703.900 57.0999   2
   4  -7  -5 66.2222 40.8882   1
  -4  -7   5 47.7296 42.6062   2
   3  -7  -5 351.019 39.6335   1
  -3  -7   5 317.735 46.1252   2
   2  -7  -5 7.09808 30.4232   0
  -2  -7   5 32.5713 39.5746   2
   2  -7  -5 11.5909 35.9457   1
   1  -7  -5 1821.28 58.6316   1
  -1  -7   5 1947.61 67.0076   2
   1  -7  -5 1766.10 55.7977   0
   0  -7  -5 13.3053 34.8264   0
   0  -7  -5-21.0628 36.8264   1
  -1  -7  -5 3343.56 76.9063   1
  -1  -7  -5 3553.70 79.9966   0
  -2  -7  -5 375.573 50.0219   0
  -2  -7  -5 331.840 48.5711   1
  -3  -7  -5 1021.57 64.0336   0
  -3  -7  -5 904.671 60.6502   1
  -4  -7  -5 141.553 55.5401   1
  -4  -7  -5 207.828 55.9541   0
  -5  -7  -5 103.434 62.3570   1
  -5  -7  -5 65.7704 54.6089   0
  -6  -7  -5 100.251 68.1041   1
  -6  -7  -5 137.229 51.2877   0
  -7  -7  -5-3.75671 65.6246   1
   8  -8  -5-5.09933 49.9408   1
  -8  -8   5-40.3098 48.5093   2
  -7  -8   5 658.450 62.4115   2
   7  -8  -5 486.454 57.3139   1
   6  -8  -5-13.4405 42.1661   1
   5  -8  -5 877.542 51.4908   1
  -5  -8   5 957.986 59.7809   2
   4  -8  -5 493.610 49.8139   1
  -4  -8   5 476.480 50.0066   2
  -3  -8   5 185.897 46.3724   2
   3  -8  -5 193.296 44.1915   1
   2  -8  -5 838.676 51.1773   1
  -2  -8   5 875.348 55.1374   2
   2  -8  -5 890.898 42.5465   0
   1  -8  -5 5931.40 95.0541   1
  -1  -8   5 5915.68 101.438   2
   1  -8  -5 5816.37 88.5593   0
   0  -8  -5 715.607 52.8767   1
   0  -8  -5 688.410 47.2216   0
  -1  -8  -5 782.230 55.8120   1
  -1  -8  -5 888.252 55.5326   0
  -2  -8  -5 528.166 54.4330   1
  -2  -8  -5 594.573 53.0105   0
  -3  -8  -5 34.3924 50.0319   1
  -3  -8  -5 56.6854 47.9029   0
  -4  -8  -5 102.262 60.7231   1
  -4  -8  -5 188.458 53.3840   0
  -5  -8  -5 540.644 59.5860   0
  -5  -8  -5 482.090 70.9752   1
  -6  -8  -5 1007.19 73.2355   0
  -6  -8  -5 826.918 83.1716   1
  -7  -8  -5 13.2309 65.4911   1
   8  -9  -5-31.2948 56.3882   1
  -8  -9   5 17.5039 52.4966   2
   7  -9  -5 32.7467 50.3805   1
  -7  -9   5 54.1961 52.5389   2
   6  -9  -5 293.616 50.6513   1
  -6  -9   5 298.707 56.9193   2
   5  -9  -5 1605.34 67.2565   1
  -5  -9   5 1747.46 69.8880   2
   4  -9  -5 1000.22 56.5174   1
  -4  -9   5 1052.82 58.4093   2
   3  -9  -5 1764.51 65.2232   1
  -3  -9   5 1847.29 70.5556   2
  -2  -9   5-7.30717 45.5125   2
   2  -9  -5 25.7900 39.6081   1
   1  -9  -5 875.962 57.0030   1
  -1  -9   5 820.727 55.9990   2
   1  -9  -5 827.477 44.8221   0
   0  -9  -5 537.953 53.2848   1
   0  -9   5 509.480 53.2885   2
   0  -9  -5 498.599 44.4359   0
  -1  -9  -5 2001.85 70.2885   1
  -1  -9  -5 2273.90 71.4572   0
  -2  -9  -5 1830.64 72.3957   1
  -2  -9  -5 1823.62 66.8812   0
  -3  -9  -5 32.6854 56.5738   1
  -3  -9  -5 81.8288 45.3424   0
  -4  -9  -5 0.51356 61.6843   1
  -4  -9  -5 17.8895 48.7514   0
  -5  -9  -5 5.96207 48.6950   0
  -5  -9  -5-4.02755 68.3031   1
  -6  -9  -5 336.659 65.4466   0
  -6  -9  -5 325.426 78.2913   1
   7 -10  -5 232.176 51.1638   1
  -7 -10   5 259.532 55.9024   2
   6 -10  -5-42.8810 50.3484   1
  -6 -10   5-3.70421 46.9986   2
   5 -10  -5 67.7246 43.9930   1
  -5 -10   5 17.2069 45.4179   2
  -4 -10   5 73.2091 41.8887   2
   4 -10  -5 55.6308 46.1567   1
   3 -10  -5 10192.8 132.026   1
  -3 -10   5 10914.1 142.362   2
   2 -10  -5 826.716 55.3290   1
  -2 -10   5 954.865 58.5386   2
   1 -10  -5 350.142 48.3049   1
  -1 -10   5 411.372 49.9577   2
   0 -10  -5 1228.00 62.7861   1
   0 -10   5 1254.20 63.3396   2
  -1 -10  -5 1.73508 41.9485   0
  -1 -10  -5-18.9494 49.0237   1
  -2 -10  -5 7.74403 55.1710   1
  -2 -10  -5 19.6915 40.9808   0
  -3 -10  -5 1166.95 64.3460   0
  -3 -10  -5 1038.63 70.1964   1
  -4 -10  -5 427.558 60.4314   0
  -4 -10  -5 436.802 66.2784   1
  -5 -10  -5 725.821 69.4669   0
  -5 -10  -5 776.106 83.7535   1
  -6 -10  -5-23.2651 76.3683   1
   7 -11  -5 118.362 61.1251   1
  -7 -11   5 111.932 48.5179   2
  -6 -11   5 611.980 56.2664   2
   6 -11  -5 752.252 65.9241   1
   5 -11  -5 904.565 59.3995   1
  -5 -11   5 881.839 61.1402   2
   4 -11  -5 410.754 56.0254   1
  -4 -11   5 302.818 51.0892   2
   3 -11  -5 959.028 62.0303   1
  -3 -11   5 999.787 65.3223   2
   2 -11  -5 3406.63 85.8224   1
  -2 -11   5 3750.49 90.4270   2
   1 -11  -5 1818.93 73.2979   1
  -1 -11   5 1710.88 68.4657   2
   0 -11  -5 2636.74 82.5334   1
   0 -11   5 2545.25 79.0458   2
  -1 -11  -5 55.3119 52.9967   1
  -2 -11  -5 2369.14 89.0929   1
  -2 -11  -5 2172.09 76.3115   0
  -3 -11  -5 180.698 58.5841   1
  -3 -11  -5 257.628 54.8626   0
  -4 -11  -5 650.360 67.4626   0
  -4 -11  -5 602.228 70.3708   1
  -5 -11  -5-6.10613 59.5862   0
  -5 -11  -5 60.1098 66.6631   1
   6 -12  -5 69.5518 60.2475   1
  -6 -12   5 97.2009 44.7196   2
   5 -12  -5 315.081 58.0550   1
  -5 -12   5 284.147 47.5999   2
  -4 -12   5 163.731 51.0313   2
   4 -12  -5 153.512 52.4665   1
   3 -12  -5 986.001 59.9319   1
  -3 -12   5 926.189 57.1479   2
  -2 -12   5-34.5127 42.8485   2
   2 -12  -5-12.0959 49.7634   1
   1 -12  -5 1492.98 75.4948   1
  -1 -12   5 1549.26 66.7102   2
   0 -12  -5 10.6158 49.3396   1
   0 -12   5 21.0283 46.0682   2
  -1 -12  -5 80.2920 53.3496   1
   1 -12   5 84.2482 42.9324   2
  -2 -12  -5 256.670 65.5304   1
  -3 -12  -5 40.4598 66.4737   1
  -3 -12  -5-27.6485 42.5523   0
  -4 -12  -5 430.910 73.0912   1
  -4 -12  -5 424.094 58.4249   0
  -6 -13   5 135.461 55.6797   2
   5 -13  -5 566.188 61.3949   1
  -5 -13   5 483.767 58.0996   2
  -4 -13   5 47.8622 45.3737   2
   4 -13  -5 64.7280 53.4570   1
   3 -13  -5 488.859 58.9956   1
  -3 -13   5 555.040 51.7776   2
   2 -13  -5 201.263 56.0502   1
   1 -13  -5 1964.16 83.3415   1
   0 -13  -5 41.2033 57.8730   1
  -1 -13  -5 558.214 70.6447   1
  -2 -13  -5 371.101 66.2439   1
  -3 -13  -5 435.096 73.2300   1
  -4 -13  -5 109.682 72.4370   1
  -4 -13  -5 97.2750 49.6666   0
   4 -14  -5 295.078 60.9972   1
   3 -14  -5 79.0265 57.2293   1
   2 -14  -5 1362.46 76.7297   1
   1 -14  -5 42.8462 58.8131   1
   0 -14  -5 101.851 62.6059   1
  -1 -14  -5 368.640 65.0084   1
  -2 -14  -5 89.3113 62.5230   1
   2 -15  -5 205.296 53.7125   1
   1 -15  -5-78.1601 61.1922   1
   0 -15  -5 19.9625 51.6227   1
  -9   0   6 449.410 56.7792   2
  -8   0   6-11.6022 42.9259   2
  -7   0   6 16401.4 167.985   2
  -6   0   6 4347.07 88.0913   2
  -5   0   6 263.948 43.4737   2
  -4   0   6 1082.45 50.7741   2
  -3   0   6 657.178 43.2977   2
  -2   0   6 3226.81 69.9767   2
   1   0  -6-27.8156 41.9387   0
  -1   0   6 15.6904 34.6373   2
   0   0  -6 260.203 47.3081   0
  -1   0  -6 5969.22 103.323   0
  -2   0  -6 23615.1 192.867   0
  -3   0  -6 1098.07 64.7391   0
  -4   0  -6 1098.77 64.5202   0
  -5   0  -6 293.217 49.1371   0
  -6   0  -6 18.1108 45.2955   0
  -7   0  -6-54.3702 52.9561   0
  -9   1   6 12.4676 42.6255   2
  -9  -1   6-5.70692 42.6072   2
  -8   1   6 127.644 42.1390   2
  -8  -1   6 109.330 48.5682   2
  -7   1   6 1479.20 60.2628   2
  -7  -1   6 1636.48 66.8216   2
  -6   1   6 21.6251 35.6818   2
  -6  -1   6 26.8488 37.6297   2
  -5   1   6 3562.46 75.9723   2
  -5  -1   6 3518.22 78.9641   2
  -4   1   6 211.405 37.7206   2
  -4  -1   6 243.701 43.3201   2
  -3   1   6 227.664 39.1331   2
  -3  -1   6 218.032 39.4626   2
  -2   1   6 158.481 34.1015   2
  -2  -1   6 146.736 37.5497   2
  -1   1   6 6.67401 30.7126   2
  -1  -1   6 46.1209 37.5763   2
   1  -1  -6 4.47847 41.1410   0
   0   1  -6 6364.34 101.104   0
   0  -1  -6 6173.97 101.237   0
  -1  -1  -6 1267.31 62.4160   0
  -1   1  -6 1219.69 60.3269   0
  -2  -1  -6 4881.03 99.0797   0
  -2   1  -6 4740.84 95.1070   0
  -3  -1  -6 4442.32 95.9668   0
  -3   1  -6 4297.62 92.4980   0
  -4  -1  -6 45.0142 52.0223   0
  -4   1  -6 28.1147 43.0002   0
  -5  -1  -6 9.15257 46.7610   0
  -5   1  -6-6.28573 45.6755   0
  -6   1  -6 27.8926 41.1420   0
  -6  -1  -6 38.0893 45.3607   0
  -7  -1  -6-12.9794 54.3140   0
  -9  -2   6 599.963 67.6416   2
  -8   2   6 1202.55 61.7555   2
  -8  -2   6 1065.84 61.6377   2
  -7   2   6 744.884 48.3261   2
  -7  -2   6 795.409 58.3582   2
  -6   2   6 48.5885 34.9067   2
  -6  -2   6 10.9067 42.2147   2
  -5   2   6 1650.82 55.0946   2
  -5  -2   6 1752.27 64.3994   2
  -4   2   6 648.415 41.2512   2
  -4  -2   6 771.739 54.6464   2
  -3   2   6 117.634 33.5686   2
  -3  -2   6 152.789 43.6450   2
  -2   2   6 63.5439 30.7041   2
  -2  -2   6 12.4344 37.3655   2
   1  -2  -6 1268.12 57.4555   0
  -1   2   6 1338.65 48.5407   2
  -1  -2   6 1318.46 56.9412   2
   0   2  -6 475.838 51.2307   0
   0  -2  -6 152.567 45.3718   0
  -1  -2  -6 1669.06 67.0097   0
  -1   2  -6 1537.46 63.0528   0
  -2  -2  -6 432.366 55.9018   0
  -2   2  -6 442.876 49.7942   0
  -3  -2  -6 2157.50 75.8198   0
  -3   2  -6 2072.00 69.4660   0
  -4  -2  -6 479.581 60.1551   0
  -4   2  -6 441.526 48.0861   0
  -5   2  -6 63.2086 42.4994   0
  -5  -2  -6 20.5634 46.8160   0
  -6  -2  -6-22.5439 52.2464   0
  -7  -2  -6 15.8772 48.5681   0
  -9  -3   6 211.161 48.2606   2
  -8  -3   6 48.6719 44.5151   2
  -7  -3   6 104.562 45.2705   2
  -6  -3   6 9149.77 129.930   2
  -5  -3   6 2163.59 71.6480   2
  -4   3   6 456.940 37.5367   2
  -4  -3   6 546.105 52.3873   2
  -3   3   6 4.99641 29.8284   2
  -3  -3   6 55.1294 42.9585   2
  -2   3   6 47.9116 30.0601   2
  -2  -3   6 37.4507 39.5442   2
   2  -3  -6 20.2008 37.8783   0
  -1   3   6 524.520 37.2775   2
  -1  -3   6 587.852 51.3075   2
   1  -3  -6 547.998 46.2489   0
   0  -3  -6 1605.71 64.5955   0
  -1   3  -6 2431.19 69.9486   0
  -1  -3  -6 2452.96 74.4137   0
  -2  -3  -6 1006.54 62.3764   0
  -2   3  -6 978.417 52.7908   0
  -3  -3  -6 706.133 61.5943   0
  -3   3  -6 629.395 48.0792   0
  -4  -3  -6 610.452 58.2646   0
  -4   3  -6 632.470 49.1490   0
  -5  -3  -6 63.2811 56.3296   0
  -6  -3  -6 33.0919 48.7178   0
  -7  -3  -6 72.7732 53.7238   0
  -8  -4   6 504.895 61.4244   2
  -7  -4   6 79.6241 49.7598   2
  -6  -4   6 140.726 50.4864   2
  -5  -4   6 8.93358 45.4771   2
  -4  -4   6 2009.59 73.8840   2
  -3  -4   6-20.9974 44.1728   2
   2  -4  -6 3676.50 77.4850   0
  -2  -4   6 3876.10 85.8703   2
  -1  -4   6 219.320 47.2611   2
   1  -4  -6 283.363 44.9405   0
   0  -4  -6 1335.33 61.0386   0
  -1  -4  -6 121.416 46.6827   0
  -1   4  -6 130.178 39.7126   0
  -2   4  -6 149.058 40.4204   0
  -2  -4  -6 119.582 46.3145   0
  -3  -4  -6 14.7725 46.1710   0
  -3   4  -6 19.3129 38.8283   0
  -4   4  -6 70.1770 41.2881   0
  -4  -4  -6 18.4693 51.4839   0
  -5  -4  -6 335.596 60.9159   0
  -6  -4  -6 7.17352 55.3938   0
  -8  -5   6 116.841 49.1625   2
  -7  -5   6 1755.72 72.1994   2
  -6  -5   6 1040.43 66.0599   2
  -5  -5   6 610.259 56.6098   2
  -4  -5   6 363.546 53.6892   2
  -3  -5   6-19.6876 41.2543   2
   2  -5  -6 24.7100 37.4153   0
  -2  -5   6-4.14514 42.2422   2
   1  -5  -6 24.5656 37.3885   0
  -1  -5   6 57.9708 44.7480   2
   0  -5  -6 380.111 45.1156   0
  -1  -5  -6-22.5364 43.8992   0
  -2   5  -6-4.74482 37.4182   0
  -2  -5  -6 9.51244 44.8126   0
  -3  -5  -6 282.973 53.4868   0
  -3   5  -6 245.777 40.3289   0
  -4  -5  -6-16.6912 52.5340   0
  -5  -5  -6 147.741 60.3085   0
  -6  -5  -6-18.8557 55.9716   0
  -8  -6   6 48.0647 49.1951   2
  -7  -6   6 50.8361 51.1875   2
  -6  -6   6 1641.82 75.3185   2
  -5  -6   6 2693.12 82.6971   2
  -4  -6   6 430.184 55.0905   2
  -3  -6   6 94.0255 48.0337   2
   2  -6  -6 491.375 45.0962   0
  -2  -6   6 452.662 50.7061   2
  -1  -6   6 1165.46 63.2557   2
   1  -6  -6 1284.74 57.3160   0
   0  -6  -6 301.509 48.2829   0
  -1  -6  -6 50.2570 45.9501   0
  -2  -6  -6 0.00000 45.7726   0
  -3  -6  -6 48.4413 46.5593   0
  -4  -6  -6 31.6867 48.1932   0
  -5  -6  -6 104.063 58.4753   0
  -6  -6  -6 21.9920 53.8575   0
  -7  -7   6 354.580 55.7774   2
  -6  -7   6 920.560 66.9816   2
  -5  -7   6 624.355 58.2326   2
  -4  -7   6 4046.47 97.6642   2
  -3  -7   6 854.234 63.2485   2
   2  -7  -6 665.606 47.2673   0
  -2  -7   6 569.292 54.4186   2
   1  -7  -6-9.21897 39.5362   0
  -1  -7   6-17.0771 48.0072   2
   0  -7  -6 377.948 47.3756   0
  -1  -7  -6 333.009 48.9253   0
  -2  -7  -6 934.042 61.0838   0
  -3  -7  -6 289.660 57.1458   0
  -4  -7  -6-0.78354 53.8184   0
  -5  -7  -6 26.5044 49.6532   0
  -7  -8   6 243.160 50.3791   2
  -6  -8   6 1326.12 71.2043   2
  -5  -8   6 1275.15 69.3255   2
  -4  -8   6 528.006 60.9348   2
  -3  -8   6 3991.96 97.6425   2
   2  -8  -6 184.801 37.3242   0
  -2  -8   6 168.884 49.7530   2
   1  -8  -6 6.10262 36.0702   0
  -1  -8   6 2.38418 46.7248   2
   0  -8  -6 126.212 41.3073   0
   0  -8   6 167.249 52.2614   2
  -1  -8  -6 349.031 50.9034   0
  -2  -8  -6 418.755 56.8408   0
  -3  -8  -6 604.378 60.9176   0
  -4  -8  -6 20.5490 47.6214   0
  -5  -8  -6 36.1452 57.6378   0
   7  -9  -6 49.1941 38.1712   1
  -7  -9   6-57.5764 55.1827   2
   6  -9  -6-12.0827 42.3972   1
  -6  -9   6 115.939 52.1888   2
   5  -9  -6 1626.89 67.3991   1
  -5  -9   6 1668.37 71.8174   2
   4  -9  -6 20.1122 47.0910   1
  -4  -9   6 15.8081 50.0336   2
   3  -9  -6 3073.98 77.9215   1
  -3  -9   6 3174.97 93.3380   2
  -2  -9   6 203.631 54.0444   2
   2  -9  -6 271.246 47.4448   1
  -1  -9   6 506.024 55.8337   2
   1  -9  -6 571.864 48.5608   0
   0  -9  -6 0.89557 39.0318   0
   0  -9   6 21.7528 47.6429   2
  -1  -9  -6 648.576 52.2992   0
  -2  -9  -6 153.417 53.5756   0
  -3  -9  -6 105.420 57.9469   0
  -4  -9  -6 215.292 60.7875   0
  -5  -9  -6 81.2311 64.4438   0
   7 -10  -6 436.502 50.0814   1
   6 -10  -6 198.655 50.7421   1
  -6 -10   6 177.808 47.6550   2
   5 -10  -6 568.585 53.6830   1
  -5 -10   6 462.252 55.3680   2
   4 -10  -6 2422.26 79.7677   1
  -4 -10   6 2590.79 86.1514   2
  -3 -10   6 56.2097 51.1888   2
   3 -10  -6 53.4017 50.9055   1
   2 -10  -6 2478.89 75.6247   1
  -2 -10   6 2476.09 81.3825   2
  -1 -10   6-14.8114 52.6915   2
   1 -10  -6-1.95547 47.6356   1
   0 -10  -6 763.956 59.9583   1
   0 -10   6 872.123 62.3565   2
   0 -10  -6 745.146 53.3366   0
  -1 -10  -6 578.478 55.2479   1
  -1 -10  -6 544.181 51.5266   0
  -2 -10  -6 62.7450 50.8466   0
  -2 -10  -6 12.4488 49.8030   1
  -3 -10  -6-0.94500 56.8111   0
  -4 -10  -6 116.524 60.7927   0
   6 -11  -6-4.59528 44.8780   1
  -6 -11   6 3.94102 43.5555   2
   5 -11  -6 427.832 52.0119   1
  -5 -11   6 429.952 55.1311   2
   4 -11  -6 1259.45 68.8790   1
  -4 -11   6 1494.24 74.9698   2
   3 -11  -6 952.595 61.3175   1
  -3 -11   6 1170.84 69.8971   2
  -2 -11   6 256.351 53.7029   2
   2 -11  -6 215.004 48.9079   1
  -1 -11   6 265.832 54.6925   2
   1 -11  -6 228.899 48.8354   1
   0 -11  -6 54.6070 53.8986   1
   0 -11   6 69.6165 50.3609   2
  -1 -11  -6-24.3290 53.1195   1
   1 -11   6-0.37072 51.8189   2
  -2 -11  -6-1.01467 49.7491   0
  -2 -11  -6 112.170 64.5254   1
  -3 -11  -6 250.762 61.4410   1
  -3 -11  -6 224.953 58.1283   0
  -4 -11  -6 76.4937 51.1015   0
   5 -12  -6 296.645 60.6770   1
  -5 -12   6 301.938 55.9381   2
  -4 -12   6 309.622 49.4198   2
   4 -12  -6 267.159 49.2545   1
  -3 -12   6 66.8853 49.4804   2
   3 -12  -6 74.6968 55.3579   1
  -2 -12   6 173.352 57.9377   2
   2 -12  -6 154.661 47.6385   1
   1 -12  -6 2134.67 80.9673   1
  -1 -12   6 2291.78 86.3126   2
   0 -12   6 539.659 65.3568   2
   0 -12  -6 394.440 59.7148   1
  -1 -12  -6 2.12675 55.1543   1
   1 -12   6-41.6479 53.6774   2
  -2 -12  -6-66.4295 61.4721   1
  -3 -12  -6 321.823 59.9416   0
  -3 -12  -6 248.841 61.6979   1
  -4 -13   6 31.1761 53.4132   2
   4 -13  -6 30.6407 51.0361   1
  -3 -13   6-64.8136 53.1051   2
   3 -13  -6-30.0830 55.1577   1
  -2 -13   6-60.1837 56.4536   2
   2 -13  -6 10.6373 56.9219   1
  -1 -13   6 2.34707 55.3066   2
   1 -13  -6 33.0452 57.0226   1
   0 -13   6 130.180 55.6067   2
   0 -13  -6 134.557 62.1965   1
  -1 -13  -6 1646.79 79.1716   1
  -2 -13  -6 480.787 60.9358   1
   2 -14  -6-1.06516 45.7558   1
   1 -14  -6 29.0202 56.3521   1
   0 -14  -6 2.84482 57.0641   1
  -1 -14  -6 3.33459 52.9528   1
  -8   0   7-48.0507 45.7065   2
  -7   0   7 79.1065 42.7728   2
  -6   0   7 11.3461 42.3550   2
  -5   0   7 41.7130 38.0009   2
  -4   0   7 30.7698 40.0063   2
  -3   0   7 10.6571 37.6362   2
  -2   0   7 11.5006 37.9101   2
  -1   0   7-27.3107 40.0652   2
   0   0  -7-8.17050 48.4624   0
  -1   0  -7-13.5770 48.7201   0
  -2   0  -7 62.1333 52.2706   0
  -3   0  -7 37.9653 52.0218   0
  -4   0  -7-12.6801 53.6193   0
  -5   0  -7 0.26915 48.8505   0
  -6   0  -7 5.93388 44.0297   0
  -8   1   7 558.457 50.2134   2
  -8  -1   7 587.561 55.1427   2
  -7   1   7 369.815 44.7405   2
  -7  -1   7 314.896 45.5194   2
  -6   1   7 66.5386 36.5285   2
  -6  -1   7 70.1466 44.1547   2
  -5   1   7 1636.77 62.2752   2
  -5  -1   7 1653.25 64.2393   2
  -4   1   7 754.183 50.5476   2
  -4  -1   7 672.546 55.6139   2
  -3   1   7 1356.24 55.7258   2
  -3  -1   7 1406.67 62.9949   2
  -2   1   7 1021.35 52.3114   2
  -2  -1   7 1197.44 59.8327   2
   1  -1  -7 114.563 48.9580   0
  -1   1   7 80.5214 38.4089   2
  -1  -1   7 49.6364 45.0682   2
   0  -1  -7-4.57755 49.0064   0
   0   1  -7-47.1272 46.1646   0
  -1   1  -7 5.14029 49.1226   0
  -1  -1  -7 10.6832 45.7004   0
  -2   1  -7 22.0164 44.7090   0
  -2  -1  -7 5.07712 50.7446   0
  -3  -1  -7 24.7956 52.4613   0
  -3   1  -7 14.7858 41.5590   0
  -4  -1  -7-20.9244 54.8655   0
  -4   1  -7-12.3887 49.2563   0
  -5  -1  -7 3.17042 45.9567   0
  -5   1  -7 74.4029 46.6511   0
  -6  -1  -7 18.9866 50.2158   0
  -6   1  -7-17.7682 33.7563   0
  -8  -2   7 603.056 55.9634   2
  -7  -2   7 419.678 50.6696   2
  -6  -2   7-39.6576 44.5400   2
  -5  -2   7-41.3675 42.1284   2
  -4   2   7 3568.58 75.8501   2
  -4  -2   7 3951.61 93.6484   2
  -3   2   7 3142.49 73.1901   2
  -3  -2   7 3060.28 81.0502   2
  -2   2   7 81.1062 36.3184   2
  -2  -2   7 95.9307 46.5253   2
   1  -2  -7 1159.09 64.4248   0
  -1   2   7 1195.74 53.2837   2
  -1  -2   7 1206.18 62.4318   2
   0   2  -7 113.031 51.4602   0
   0  -2  -7 132.271 51.6059   0
  -1  -2  -7 171.501 48.6308   0
  -1   2  -7 159.147 50.5080   0
  -2   2  -7-15.7926 47.3940   0
  -2  -2  -7 23.8810 53.0352   0
  -3   2  -7 175.009 50.1224   0
  -3  -2  -7 171.407 54.5806   0
  -4  -2  -7 25.9163 54.3183   0
  -4   2  -7 38.1202 41.9742   0
  -5  -2  -7 12.2281 56.3552   0
  -5   2  -7 28.9194 50.2377   0
  -6  -2  -7-39.2520 62.4598   0
  -8  -3   7 8.93843 48.9638   2
  -7  -3   7 302.341 50.7021   2
  -6  -3   7 2495.94 84.1646   2
  -5  -3   7 997.776 62.6446   2
  -4  -3   7 433.906 54.8772   2
  -3  -3   7 341.400 48.9165   2
  -2  -3   7 103.437 50.3039   2
   1  -3  -7 1165.76 62.1710   0
  -1  -3   7 1207.83 62.3698   2
   0  -3  -7 401.459 52.9697   0
  -1  -3  -7 29.9306 49.5771   0
  -1   3  -7-9.53836 45.5581   0
  -2   3  -7 171.161 45.6194   0
  -2  -3  -7 155.331 48.1784   0
  -3  -3  -7-18.3528 51.0350   0
  -3   3  -7 46.2166 45.2816   0
  -4   3  -7-4.66663 38.7247   0
  -4  -3  -7-67.7819 52.9848   0
  -5  -3  -7 4.82101 53.9647   0
  -7  -4   7 453.977 58.3483   2
  -6  -4   7 475.716 57.2717   2
  -5  -4   7 403.355 55.1896   2
  -4  -4   7 8.96377 50.8149   2
  -3  -4   7 1424.87 65.5668   2
  -2  -4   7 504.870 54.0049   2
   1  -4  -7 640.354 55.5316   0
  -1  -4   7 622.743 57.2775   2
   0  -4  -7 124.492 49.6709   0
  -1  -4  -7 45.4452 44.9810   0
  -2  -4  -7 17.4317 51.3124   0
  -2   4  -7 4.52089 43.0300   0
  -3  -4  -7 9.53482 47.8954   0
  -3   4  -7 10.8626 42.7379   0
  -4  -4  -7 8.90132 48.8853   0
  -5  -4  -7 32.5451 60.3738   0
  -7  -5   7 73.1696 54.4389   2
  -6  -5   7 3145.94 91.9301   2
  -5  -5   7 843.906 64.3332   2
  -4  -5   7-6.50220 52.9592   2
  -3  -5   7 46.9852 48.3625   2
   2  -5  -7 25.3148 43.3952   0
  -2  -5   7 19.6308 49.4953   2
   1  -5  -7 78.4487 42.8371   0
  -1  -5   7 123.554 52.2935   2
   0  -5  -7 63.7271 43.8268   0
  -1  -5  -7 533.430 56.4711   0
  -2  -5  -7 33.2319 53.6452   0
  -2   5  -7 7.28596 37.8564   0
  -3  -5  -7-14.9270 51.7802   0
  -4  -5  -7 3.71627 50.0914   0
  -5  -5  -7 25.0281 59.1032   0
  -7  -6   7 203.310 54.9879   2
  -6  -6   7 823.780 63.5946   2
  -5  -6   7 281.386 55.0428   2
  -4  -6   7 2911.27 91.1835   2
  -3  -6   7 3.02237 44.6516   2
   2  -6  -7 511.104 49.7314   0
  -2  -6   7 419.018 53.8861   2
  -1  -6   7 942.080 66.9165   2
   1  -6  -7 801.296 54.8443   0
   0  -6  -7 35.2984 42.5378   0
  -1  -6  -7 513.242 54.1547   0
  -2  -6  -7 19.8853 54.8517   0
  -3  -6  -7 12.4279 47.2567   0
  -4  -6  -7 179.660 54.0661   0
  -6  -7   7 44.9057 52.6894   2
  -5  -7   7 406.926 54.9637   2
  -4  -7   7-36.7146 56.3190   2
  -3  -7   7 496.629 59.1615   2
   2  -7  -7-42.1343 35.0558   0
  -2  -7   7-3.82010 47.1443   2
  -1  -7   7 229.375 57.0541   2
   1  -7  -7 144.946 44.6606   0
   0  -7   7 1133.05 70.9516   2
   0  -7  -7 1100.33 64.0240   0
  -1  -7  -7 26.7885 43.1253   0
  -2  -7  -7 452.245 60.2334   0
  -3  -7  -7 147.429 59.4796   0
  -4  -7  -7-62.3942 62.7774   0
  -6  -8   7 481.317 64.9358   2
  -5  -8   7 619.571 66.7205   2
  -4  -8   7 357.220 55.4066   2
  -3  -8   7 198.578 59.6935   2
   2  -8  -7 413.739 49.2251   0
  -2  -8   7 414.926 57.7239   2
   1  -8  -7 24.5341 44.0027   0
  -1  -8   7 80.4658 50.3313   2
   0  -8  -7 142.361 48.7756   0
   0  -8   7 50.9757 49.1954   2
  -1  -8  -7-0.12269 50.9453   0
  -2  -8  -7 129.755 55.1431   0
  -3  -8  -7 130.297 59.3468   0
  -5  -9   7 124.768 47.6215   2
  -4  -9   7 631.642 58.9827   2
  -3  -9   7 76.1819 60.1564   2
  -2  -9   7 10.5074 57.2967   2
  -1  -9   7 492.530 64.0591   2
   1  -9  -7 552.070 53.3706   0
   0  -9   7 140.070 60.1333   2
   0  -9  -7 179.453 52.6333   0
  -1  -9  -7 453.007 56.6909   0
  -2  -9  -7 556.476 59.7025   0
  -3  -9  -7 116.666 64.5622   0
  -5 -10   7 263.034 49.8291   2
  -4 -10   7 187.332 51.8277   2
  -3 -10   7 227.004 57.1235   2
  -2 -10   7 2819.75 95.6799   2
  -1 -10   7 617.948 61.3174   2
   0 -10   7-34.1941 55.9011   2
   0 -10  -7 9.01942 46.9561   0
  -1 -10  -7 169.842 49.3778   0
  -2 -10  -7 115.068 52.2179   0
  -3 -10  -7 49.9078 67.0045   0
  -4 -11   7 147.473 53.7259   2
  -3 -11   7 11.8800 55.3460   2
  -2 -11   7 199.856 62.1072   2
  -1 -11   7 194.906 63.6841   2
   0 -11   7 629.028 65.9396   2
   1 -11   7 164.676 52.2288   2
  -2 -11  -7 19.4767 48.8050   0
  -3 -12   7 290.285 63.2322   2
  -2 -12   7 614.028 60.8873   2
  -1 -12   7 40.9837 60.6990   2
   0 -12   7 335.405 58.5444   2
   1 -12   7 77.8727 52.9694   2
  -7   0   8 42.4086 41.7715   2
  -6   0   8 1500.07 71.0781   2
  -5   0   8 782.962 57.7560   2
  -4   0   8 522.695 55.4589   2
  -3   0   8 27.8902 39.8723   2
  -2   0   8-27.7674 39.2938   2
  -1   0   8 52.8357 41.7409   2
   0   0  -8-21.4261 54.0662   0
  -1   0  -8 735.502 59.9069   0
  -2   0  -8 23.2439 51.6471   0
  -3   0  -8 3523.47 107.816   0
  -4   0  -8 336.879 67.4095   0
  -7  -1   8 306.527 46.8865   2
  -6  -1   8 2909.96 89.5318   2
  -5   1   8 326.948 45.2149   2
  -5  -1   8 300.846 49.7550   2
  -4   1   8 824.708 58.4378   2
  -4  -1   8 715.555 59.1691   2
  -3   1   8 414.796 43.1822   2
  -3  -1   8 432.417 54.5056   2
  -2   1   8 25.1488 37.9227   2
  -2  -1   8 118.500 49.5006   2
  -1   1   8 70.7945 40.0104   2
  -1  -1   8 80.5017 48.3059   2
   0  -1  -8 6.56250 51.9586   0
   0   1  -8 3.15602 52.6380   0
  -1   1  -8 973.943 64.6287   0
  -1  -1  -8 872.585 63.2375   0
  -2  -1  -8 177.028 53.1271   0
  -2   1  -8 186.800 50.7312   0
  -3  -1  -8 149.204 63.2935   0
  -3   1  -8 73.9342 61.4408   0
  -4   1  -8 107.243 56.8550   0
  -4  -1  -8-6.89427 59.6584   0
  -7  -2   8 696.391 57.3766   2
  -6  -2   8 89.7160 51.8220   2
  -5  -2   8 396.344 49.8522   2
  -4  -2   8 76.4720 48.2300   2
  -3  -2   8 45.8835 47.1019   2
  -2  -2   8 269.641 53.0985   2
   1  -2  -8 74.9298 47.2239   0
  -1  -2   8 74.9989 46.5338   2
   0  -2  -8 54.3690 46.1428   0
  -1   2  -8 55.3830 52.6653   0
  -1  -2  -8 41.6553 53.1611   0
  -2   2  -8 1219.05 73.6102   0
  -2  -2  -8 1156.84 74.8755   0
  -3   2  -8 53.7678 50.5512   0
  -3  -2  -8 68.1580 52.5933   0
  -4   2  -8 350.784 54.1191   0
  -4  -2  -8 280.548 58.7965   0
  -5   2  -8 132.878 48.1499   0
  -6  -3   8 17.0036 43.0917   2
  -5  -3   8 2067.30 81.5998   2
  -4  -3   8 370.114 54.2483   2
  -3  -3   8 215.150 50.4400   2
  -2  -3   8 25.5032 51.1980   2
   1  -3  -8 67.5644 51.8524   0
  -1  -3   8 9.60575 44.5654   2
   0  -3  -8-29.0448 53.3739   0
  -1  -3  -8 260.653 55.6878   0
  -2  -3  -8 267.119 57.7516   0
  -2   3  -8 139.126 46.6374   0
  -3   3  -8 232.814 56.8362   0
  -3  -3  -8 226.687 64.3546   0
  -4   3  -8 43.0269 40.4757   0
  -6  -4   8 25.4027 49.6622   2
  -5  -4   8 1205.85 72.8439   2
  -4  -4   8 47.1455 46.4954   2
  -3  -4   8 154.726 53.0914   2
  -2  -4   8 50.0920 47.5001   2
   1  -4  -8 752.911 62.2067   0
  -1  -4   8 801.915 67.2716   2
   0  -4  -8 335.791 54.1288   0
  -1  -4  -8-12.9287 54.1816   0
  -2   4  -8 17.2169 46.3093   0
  -2  -4  -8-4.38799 58.1721   0
  -3   4  -8-26.6245 44.3696   0
  -3  -4  -8-24.6808 53.4889   0
  -6  -5   8 945.567 70.6560   2
  -5  -5   8 154.905 59.1268   2
  -4  -5   8 71.1097 50.8919   2
  -3  -5   8 2.33941 54.5699   2
  -2  -5   8-16.9648 53.5384   2
   1  -5  -8 136.268 49.0532   0
  -1  -5   8 61.3445 54.3658   2
   0  -5  -8 41.8812 47.2410   0
   0  -5   8 45.0254 57.2258   2
  -1  -5  -8 16.3882 53.8664   0
  -2  -5  -8 99.8865 54.5063   0
  -3  -5  -8 25.0121 54.8819   0
  -5  -6   8 188.549 59.2849   2
  -4  -6   8 1351.54 77.5533   2
  -3  -6   8 31.6164 51.6549   2
  -2  -6   8 44.8972 48.3004   2
   1  -6  -8 251.956 53.7053   0
  -1  -6   8 300.678 56.4985   2
   0  -6  -8 92.0757 47.4598   0
   0  -6   8 102.293 58.7205   2
  -1  -6  -8 71.9260 54.4331   0
  -2  -6  -8-3.85381 58.5716   0
  -4  -7   8 2.83090 52.1656   2
  -3  -7   8 1046.89 71.0542   2
  -2  -7   8 15.3060 53.1257   2
   2  -7  -8 45.8550 50.9462   0
   1  -7  -8 70.8337 52.5572   0
  -1  -7   8 38.2147 54.5228   2
   0  -7  -8 7.63602 53.6138   0
   0  -7   8-10.3620 56.9318   2
  -1  -7  -8 167.653 53.7198   0
  -2  -7  -8 7.81772 48.4914   0
  -3  -8   8 211.709 64.8797   2
  -2  -8   8 280.310 58.3405   2
   2  -8  -8 197.590 44.7078   0
   1  -8  -8-42.7582 43.3378   0
  -1  -8   8-5.55834 57.4038   2
   0  -8  -8 33.7021 47.7828   0
   0  -8   8 30.8643 52.0811   2
  -1  -8  -8-21.7953 53.3137   0
  -2  -9   8 1211.44 74.1661   2
   1  -9  -8-26.4564 45.9597   0
  -1  -9   8 65.6997 63.5960   2
   0  -9  -8 102.228 56.5606   0
  -1  -9  -8-2.07931 45.0210   0
   0 -10  -8 107.007 57.3432   0
  -4   0   9-4.16141 48.6436   2
  -3   0   9-7.45253 41.7240   2
  -2   0   9 18.1706 46.9256   2
  -1   0   9-31.7664 48.4979   2
   0   0   9 16.3482 46.3397   2
  -1   0  -9-45.8662 61.8370   0
  -5  -1   9 12.7306 49.8220   2
  -4  -1   9 86.7167 44.6717   2
  -3  -1   9 382.997 58.4029   2
  -2  -1   9-24.7285 49.1821   2
  -1  -1   9 276.479 53.9351   2
   0  -1  -9 96.9369 50.6102   0
   0  -1   9 62.3442 51.6428   2
  -1   1  -9-33.9625 61.3197   0
  -1  -1  -9-10.7051 52.3106   0
  -5  -2   9 237.651 49.5656   2
  -4  -2   9 7.73885 49.1603   2
  -3  -2   9 430.666 57.0158   2
  -2  -2   9 312.441 51.6443   2
  -1  -2   9 15.2900 51.9538   2
   0  -2  -9-43.1086 55.5443   0
   0  -2   9 58.4001 52.1316   2
  -1  -2  -9-15.8730 58.1879   0
  -2   2  -9 17.0849 46.0087   0
  -4  -3   9 445.305 60.7719   2
  -3  -3   9-6.02163 47.4062   2
  -2  -3   9 101.423 49.5252   2
  -1  -3   9 66.0681 58.5529   2
   0  -3  -9 57.6938 47.0642   0
   0  -3   9 57.1454 50.3159   2
  -2   3  -9-33.0532 54.7154   0
  -3  -4   9 36.1604 54.5856   2
  -2  -4   9 156.714 61.2654   2
   1  -4  -9 124.302 57.9389   0
  -1  -4   9 166.373 57.7006   2
   0  -4  -9 48.7706 52.1430   0
   0  -4   9-51.6918 58.5890   2
  -2  -5   9 15.3101 52.3770   2
   1  -5  -9 58.2756 57.4375   0
   0   0   0    0.00    0.00   0
;
_shelx_hkl_checksum     41183
_shelx_res_file
;
TITL h4cg
CELL  0.71073  8.5410 14.0507  7.5137 90.00000 98.827 90.00000
ZERR  2        0.0004  0.0007  0.0004  0.00000  0.006  0.00000
LATT 1
SYMM -X, Y+ 0.50000, -Z+ 0.50000
SFAC C H N O
UNIT 28 36 12 16
OMIT -2 55.1
PLAN 30
FMAP 2
ACTA
BOND $H
CONF
HTAB
SIZE 0.44 0.38 0.30
TEMP 23.0
L.S. 20
WGHT    0.063200    0.064900
EXTI    0.011218
FVAR       5.62972
MOLE 1
N11   3    0.997498    0.359137    0.315318    11.00000    0.04209    0.03589 =
         0.06704   -0.00443    0.02090    0.00305
H11   2    0.928903    0.402452    0.350084    11.00000   -1.20000
N12   3    0.964294    0.265593    0.321110    11.00000    0.03252    0.03880 =
         0.05992   -0.00285    0.01996   -0.00005
H12   2    0.874395    0.245942    0.354527    11.00000   -1.20000
N131  3    1.082530    0.119132    0.275212    11.00000    0.05839    0.04155 =
         0.09287   -0.01197    0.03258    0.00365
H131  2    1.000194    0.095462    0.298212    11.00000   -1.20000
H132  2    1.146517    0.084315    0.215235    11.00000   -1.20000
C13   1    1.083227    0.215061    0.272972    11.00000    0.03575    0.04249 =
         0.04617   -0.00623    0.01161    0.00505
C14   1    1.196080    0.279733    0.232835    11.00000    0.03497    0.05615 =
         0.05962   -0.00724    0.02083    0.00104
AFIX  43
H14   2    1.291948    0.265929    0.194262    11.00000   -1.20000
AFIX   0
C15   1    1.136832    0.367754    0.261851    11.00000    0.04490    0.04600 =
         0.06831   -0.00266    0.02327   -0.00693
AFIX  43
H15   2    1.187227    0.425150    0.246232    11.00000   -1.20000
AFIX   0
MOLE 2
C21   1    0.669145    0.416182    0.450881    11.00000    0.03512    0.02832 =
         0.05613    0.00064    0.01748    0.00099
O21   4    0.684803    0.328078    0.443566    11.00000    0.05109    0.02569 =
         0.12154   -0.00201    0.04482    0.00077
O22   4    0.773587    0.473359    0.418200    11.00000    0.03982    0.03060 =
         0.09443    0.00229    0.03497   -0.00072
C22   1    0.518412    0.454621    0.500573    11.00000    0.03298    0.03101 =
         0.05511    0.00130    0.01898   -0.00079
AFIX  43
H22   2    0.445980    0.411406    0.534522    11.00000   -1.20000
AFIX   0
MOLE 3
C31   1    0.634764    0.104432    0.456992    11.00000    0.03811    0.03694 =
         0.05761    0.00217    0.01736   -0.00182
O31   4    0.538589    0.173955    0.480965    11.00000    0.04893    0.03444 =
         0.12246    0.00407    0.04178   -0.00153
H31   2    0.580420    0.232329    0.470670    11.00000   -1.50000
O32   4    0.764365    0.115397    0.412688    11.00000    0.04444    0.04286 =
         0.09726    0.00350    0.03521   -0.00428
C32   1    0.572469    0.008492    0.486826    11.00000    0.03914    0.03444 =
         0.05842    0.00357    0.01792    0.00088
AFIX  43
H32   2    0.640890   -0.042996    0.486813    11.00000   -1.20000
AFIX   0
HKLF 4
REM  h4cg
REM R1 =  0.0366 for    1413 Fo > 4sig(Fo)  and  0.0509 for all    1909 data
REM    143 parameters refined using      0 restraints
END
WGHT      0.0632      0.0649
REM Instructions for potential hydrogen bonds
HTAB N11 O21
HTAB N11 O22
HTAB N12 O21
HTAB N12 O32
HTAB N131 O32
EQIV $1 -x+2, y-1/2, -z+1/2
HTAB N131 O22_$1
HTAB O31 O21
REM Highest difference peak  0.157,  deepest hole -0.173,  1-sigma level  0.039
Q1    1   0.6032  0.1476  0.5547  11.00000  0.05    0.16
Q2    1   0.5337  0.4963  0.5643  11.00000  0.05    0.16
Q3    1   0.6127  0.0565  0.5086  11.00000  0.05    0.15
Q4    1   0.6411  0.3612  0.3647  11.00000  0.05    0.15
Q5    1   1.2024  0.3162  0.3104  11.00000  0.05    0.14
Q6    1   0.6012  0.4407  0.5016  11.00000  0.05    0.14
Q7    1   0.7087  0.3594  0.5224  11.00000  0.05    0.14
Q8    1   0.7179  0.4563  0.3703  11.00000  0.05    0.12
Q9    1   0.5190  0.4497  0.5558  11.00000  0.05    0.12
Q10   1   0.7429  0.4579  0.4516  11.00000  0.05    0.12
Q11   1   1.2066  0.4295  0.3602  11.00000  0.05    0.11
Q12   1   0.6932  0.1158  0.3525  11.00000  0.05    0.11
Q13   1   1.1421  0.2430  0.2197  11.00000  0.05    0.11
Q14   1   0.6592  0.3046  0.4987  11.00000  0.05    0.11
Q15   1   0.7414  0.4608  0.2236  11.00000  0.05    0.11
Q16   1   1.0415  0.1774  0.1911  11.00000  0.05    0.11
Q17   1   0.7541  0.1188  0.4915  11.00000  0.05    0.11
Q18   1   1.1347  0.3225  0.1672  11.00000  0.05    0.11
Q19   1   0.8540  0.4451  0.4313  11.00000  0.05    0.10
Q20   1   1.0521  0.3638  0.4908  11.00000  0.05    0.10
Q21   1   0.6198  0.1373  0.6622  11.00000  0.05    0.10
Q22   1   0.4829  0.1848  0.2823  11.00000  0.05    0.10
Q23   1   1.2153  0.2809  0.1907  11.00000  0.05    0.10
Q24   1   1.0257  0.3152  0.4336  11.00000  0.05    0.10
Q25   1   0.6784 -0.0375  0.5984  11.00000  0.05    0.10
Q26   1   1.0081  0.1931  0.0726  11.00000  0.05    0.09
Q27   1   1.0208  0.2402  0.2654  11.00000  0.05    0.09
Q28   1   0.9239  0.2949  0.1993  11.00000  0.05    0.09
Q29   1   0.4801  0.4122  0.6357  11.00000  0.05    0.09
Q30   1   0.7428  0.3174  0.6398  11.00000  0.05    0.09
;
_shelx_res_checksum     78703
_shelxl_version_number        2.014
data_III
_audit_creation_method     SHELXL-2014
_chemical_name_systematic
;
3-Amino-1<i>H</i>-pyrazol-2-ium nitrate
;
_chemical_name_common     ?
_chemical_formula_moiety     'C3 H6 N3 +, N O3 -'
_chemical_formula_sum     'C3 H6 N4 O3'
_chemical_formula_iupac     'C3 H6 N3 +, N O3 -'
_chemical_formula_weight     146.12
_chemical_melting_point     ?
_chemical_absolute_configuration     unk
_space_group_crystal_system     orthorhombic
_space_group_name_H-M_alt     'P n a 21'
_space_group_name_Hall     'P 2c -2n'
loop_
    _space_group_symop_operation_xyz
    'x, y, z'
    '-x, -y, z+1/2'
    '-x+1/2, y+1/2, z+1/2'
    'x+1/2, -y+1/2, z'
_cell_length_a     7.2700(10)
_cell_length_b     9.907(2)
_cell_length_c     8.551(2)
_cell_angle_alpha     90
_cell_angle_beta     90
_cell_angle_gamma     90
_cell_volume     615.9(2)
_cell_formula_units_Z     4
_cell_measurement_reflns_used     942
_cell_measurement_theta_min     3.147
_cell_measurement_theta_max     27.812
_cell_measurement_temperature     296(2)
_exptl_crystal_description     needle
_exptl_crystal_colour     yellow
_exptl_crystal_size_max     0.500
_exptl_crystal_size_mid     0.240
_exptl_crystal_size_min     0.200
_exptl_crystal_density_diffrn     1.576
_exptl_crystal_density_meas     ?
_exptl_crystal_density_method     ?
_exptl_crystal_F_000     304
_exptl_absorpt_coefficient_mu     0.139
_exptl_absorpt_correction_type     multi-scan
_exptl_absorpt_process_details
;
(CrysAlis RED; Oxford Diffraction, 2009)
;
_exptl_absorpt_correction_T_min     0.911
_exptl_absorpt_correction_T_max     0.973
_diffrn_ambient_temperature     296(2)
_diffrn_source     'Enhance (Mo) X-ray Source'
_diffrn_radiation_type     MoK\a
_diffrn_radiation_wavelength     0.71073
_diffrn_radiation_monochromator     graphite
_diffrn_measurement_device_type
;
Oxford Diffraction Xcalibur with Sapphire CCD
;
_diffrn_measurement_method     '\w scans'
_diffrn_detector_area_resol_mean     ?
_diffrn_reflns_number     2221
_diffrn_reflns_av_R_equivalents     0.0197
_diffrn_reflns_av_unetI/netI     0.0155
_diffrn_reflns_theta_min     3.147
_diffrn_reflns_theta_max     27.812
_diffrn_reflns_theta_full     25.242
_diffrn_measured_fraction_theta_max     0.939
_diffrn_measured_fraction_theta_full     1.000
_diffrn_reflns_limit_h_min     -5
_diffrn_reflns_limit_h_max     9
_diffrn_reflns_limit_k_min     -12
_diffrn_reflns_limit_k_max     12
_diffrn_reflns_limit_l_min     -11
_diffrn_reflns_limit_l_max     4
_diffrn_standards_number     0
_diffrn_standards_interval_count     0
_diffrn_standards_interval_time     0
_diffrn_standards_decay_%     0
_refine_special_details     ?
_reflns_number_total     942
_reflns_number_gt     806
_reflns_threshold_expression     'I > 2\s(I)'
_refine_ls_structure_factor_coef     Fsqd
_refine_ls_matrix_type     full
_refine_ls_R_factor_all     0.0449
_refine_ls_R_factor_gt     0.0359
_refine_ls_wR_factor_gt     0.0863
_refine_ls_wR_factor_ref     0.0921
_refine_ls_goodness_of_fit_ref     1.111
_refine_ls_restrained_S_all     1.110
_refine_ls_number_reflns     942
_refine_ls_number_parameters     103
_refine_ls_number_restraints     1
_refine_ls_hydrogen_treatment     mixed
_refine_ls_weighting_scheme     calc
_refine_ls_weighting_details
              'w=1/[\s^2^(Fo^2^)+(0.0550P)^2^+0.0228P] where P=(Fo^2^+2Fc^2^)/3'
_atom_sites_solution_hydrogens     mixed
_atom_sites_solution_primary     difmap
_atom_sites_solution_secondary     ?
_refine_ls_shift/su_max     0.000
_refine_ls_shift/su_mean     0.000
_refine_diff_density_max     0.152
_refine_diff_density_min     -0.154
_refine_ls_extinction_method     none
_refine_ls_extinction_coef     .
_refine_ls_abs_structure_details     ?
loop_
    _atom_type_symbol
    _atom_type_description
    _atom_type_scat_dispersion_real
    _atom_type_scat_dispersion_imag
    _atom_type_scat_source
    'C' 'C' 0.0033 0.0016
                         'International Tables Vol C Tables 4.2.6.8 and 6.1.1.4'
    'H' 'H' 0.0000 0.0000
                         'International Tables Vol C Tables 4.2.6.8 and 6.1.1.4'
    'N' 'N' 0.0061 0.0033
                         'International Tables Vol C Tables 4.2.6.8 and 6.1.1.4'
    'O' 'O' 0.0106 0.0060
                         'International Tables Vol C Tables 4.2.6.8 and 6.1.1.4'
_computing_data_collection
;
CrysAlis CCD (Oxford Diffraction, 2009)
;
_computing_cell_refinement
;
CrysAlis RED (Oxford Diffraction, 2009)
;
_computing_data_reduction
;
CrysAlis RED (Oxford Diffraction, 2009)
;
_computing_structure_solution
;
SHELXT (Sheldrick, 2015a)
;
_computing_structure_refinement
;
SHELXL-2014 (Sheldrick, 2015b)
;
_computing_molecular_graphics
;
PLATON (Spek, 2020)
;
_computing_publication_material
;
SHELXL-2014 (Sheldrick, 2015b) and PLATON (Spek, 2020)
;
loop_
    _atom_site_type_symbol
    _atom_site_label
    _atom_site_fract_x
    _atom_site_fract_y
    _atom_site_fract_z
    _atom_site_U_iso_or_equiv
    _atom_site_adp_type
    _atom_site_calc_flag
    _atom_site_occupancy
    _atom_site_disorder_assembly
    _atom_site_disorder_group
    N N11 0.4618(4) 0.1812(2) 0.6198(4) 0.0508(6) Uani d 1 . .
    H H11 0.503(5) 0.195(3) 0.721(6) 0.061 Uiso d 1 . .
    N N12 0.4203(3) 0.2766(2) 0.5126(3) 0.0439(6) Uani d 1 . .
    H H12 0.431(4) 0.352(4) 0.528(4) 0.053 Uiso d 1 . .
    C C13 0.3503(3) 0.2185(3) 0.3849(3) 0.0397(6) Uani d 1 . .
    C C14 0.3453(4) 0.0800(2) 0.4129(4) 0.0445(7) Uani d 1 . .
    H H14 0.3025 0.0135 0.3454 0.053 Uiso calc 1 . .
    C C15 0.4162(4) 0.0616(3) 0.5595(5) 0.0522(8) Uani d 1 . .
    H H15 0.4303 -0.0212 0.6092 0.063 Uiso calc 1 . .
    N N131 0.2968(4) 0.2904(3) 0.2604(4) 0.0577(7) Uani d 1 . .
    H H131 0.349(5) 0.370(5) 0.246(5) 0.069 Uiso d 1 . .
    H H132 0.264(5) 0.249(4) 0.183(6) 0.069 Uiso d 1 . .
    N N21 0.3928(3) 0.6297(2) 0.4171(3) 0.0451(6) Uani d 1 . .
    O O21 0.3536(3) 0.56587(19) 0.5376(3) 0.0641(7) Uani d 1 . .
    O O22 0.4480(3) 0.57038(18) 0.2981(3) 0.0560(6) Uani d 1 . .
    O O23 0.3784(4) 0.75575(19) 0.4165(3) 0.0699(7) Uani d 1 . .
loop_
    _atom_site_aniso_label
    _atom_site_aniso_U_11
    _atom_site_aniso_U_22
    _atom_site_aniso_U_33
    _atom_site_aniso_U_12
    _atom_site_aniso_U_13
    _atom_site_aniso_U_23
    N11 0.0619(14) 0.0457(13) 0.0448(15) -0.0068(10) -0.0035(13) -0.0023(12)
    N12 0.0500(13) 0.0315(10) 0.0501(15) -0.0048(9) 0.0029(13) -0.0092(12)
    C13 0.0375(11) 0.0358(12) 0.0457(18) -0.0010(10) 0.0045(11) -0.0072(13)
    C14 0.0480(13) 0.0321(13) 0.0534(18) -0.0053(11) 0.0010(15) -0.0091(12)
    C15 0.0575(16) 0.0362(13) 0.063(2) -0.0052(12) 0.0044(16) 0.0008(14)
    N131 0.0694(16) 0.0474(15) 0.0562(18) -0.0059(12) -0.0124(14) -0.0010(13)
    N21 0.0601(13) 0.0324(11) 0.0427(13) 0.0020(9) -0.0002(12) 0.0005(12)
    O21 0.1067(18) 0.0398(10) 0.0457(13) 0.0027(10) 0.0150(14) 0.0043(10)
    O22 0.0818(14) 0.0380(10) 0.0482(13) -0.0002(9) 0.0104(12) -0.0067(10)
    O23 0.1188(18) 0.0274(9) 0.0635(16) 0.0089(10) 0.0148(15) -0.0002(11)
_geom_special_details
;
 All esds (except the esd in the dihedral angle between two l.s. planes)
 are estimated using the full covariance matrix.  The cell esds are taken
 into account individually in the estimation of esds in distances, angles
 and torsion angles; correlations between esds in cell parameters are only
 used when they are defined by crystal symmetry.  An approximate (isotropic)
 treatment of cell esds is used for estimating esds involving l.s. planes.
;
loop_
    _geom_bond_atom_site_label_1
    _geom_bond_atom_site_label_2
    _geom_bond_site_symmetry_2
    _geom_bond_distance
    _geom_bond_publ_flag
    N11 C15 . 1.334(4) ?
    N11 N12 . 1.351(4) ?
    N11 H11 . 0.93(5) ?
    N12 C13 . 1.336(4) ?
    N12 H12 . 0.76(4) ?
    C13 N131 . 1.338(4) ?
    C13 C14 . 1.393(4) ?
    C14 C15 . 1.367(5) ?
    C14 H14 . 0.9300 ?
    C15 H15 . 0.9300 ?
    N131 H131 . 0.88(4) ?
    N131 H132 . 0.82(5) ?
    N21 O22 . 1.241(4) ?
    N21 O21 . 1.242(3) ?
    N21 O23 . 1.253(3) ?
loop_
    _geom_angle_atom_site_label_1
    _geom_angle_atom_site_label_2
    _geom_angle_atom_site_label_3
    _geom_angle_site_symmetry_1
    _geom_angle_site_symmetry_3
    _geom_angle
    _geom_angle_publ_flag
    C15 N11 N12 . . 107.7(3) ?
    C15 N11 H11 . . 125(2) ?
    N12 N11 H11 . . 127(2) ?
    C13 N12 N11 . . 109.8(2) ?
    C13 N12 H12 . . 127(3) ?
    N11 N12 H12 . . 123(3) ?
    N12 C13 N131 . . 122.1(2) ?
    N12 C13 C14 . . 107.1(3) ?
    N131 C13 C14 . . 130.8(3) ?
    C15 C14 C13 . . 106.2(3) ?
    C15 C14 H14 . . 126.9 ?
    C13 C14 H14 . . 126.9 ?
    N11 C15 C14 . . 109.3(3) ?
    N11 C15 H15 . . 125.4 ?
    C14 C15 H15 . . 125.4 ?
    C13 N131 H131 . . 118(3) ?
    C13 N131 H132 . . 117(3) ?
    H131 N131 H132 . . 118(4) ?
    O22 N21 O21 . . 120.9(2) ?
    O22 N21 O23 . . 119.7(3) ?
    O21 N21 O23 . . 119.4(3) ?
loop_
    _geom_torsion_atom_site_label_1
    _geom_torsion_atom_site_label_2
    _geom_torsion_atom_site_label_3
    _geom_torsion_atom_site_label_4
    _geom_torsion_site_symmetry_1
    _geom_torsion_site_symmetry_2
    _geom_torsion_site_symmetry_3
    _geom_torsion_site_symmetry_4
    _geom_torsion
    _geom_torsion_publ_flag
    C15 N11 N12 C13 . . . . -0.5(3) ?
    N11 N12 C13 N131 . . . . 179.8(3) ?
    N11 N12 C13 C14 . . . . 0.6(3) ?
    N12 C13 C14 C15 . . . . -0.6(3) ?
    N131 C13 C14 C15 . . . . -179.6(3) ?
    N12 N11 C15 C14 . . . . 0.1(3) ?
    C13 C14 C15 N11 . . . . 0.3(3) ?
loop_
    _geom_hbond_atom_site_label_D
    _geom_hbond_atom_site_label_H
    _geom_hbond_atom_site_label_A
    _geom_hbond_site_symmetry_A
    _geom_hbond_distance_DH
    _geom_hbond_distance_HA
    _geom_hbond_distance_DA
    _geom_hbond_angle_DHA
    _geom_hbond_publ_flag
    N11 H11 O22 2_665 0.93(5) 2.44(3) 2.968(3) 116(3) no
    N11 H11 O23 2_665 0.93(5) 1.94(5) 2.860(4) 170(3) no
    N12 H12 O21 . 0.76(4) 2.19(4) 2.914(3) 158(3) no
    N12 H12 O22 2_665 0.76(4) 2.59(3) 3.029(3) 119(3) no
    N131 H131 O22 . 0.88(5) 2.16(5) 3.001(4) 159(4) no
    N131 H132 O21 3_544 0.81(5) 2.36(4) 3.126(4) 157(4) no
    N131 H132 O23 3_544 0.81(5) 2.50(5) 3.223(4) 148(4) no
_shelx_space_group_comment
;
The symmetry employed for this shelxl refinement is uniquely defined
by the following loop, which should always be used as a source of
symmetry information in preference to the above space-group names.
They are only intended as comments.
;
_shelx_estimated_absorpt_T_min     0.934
_shelx_estimated_absorpt_T_max     0.973
_shelx_hkl_file
;
   0  -2   0 56216.8 121.649   0
   0  -3   0 50.7749 14.3843   0
   0  -4   0 15615.0 92.9458   0
   0  -5   0-6.30976 18.4449   0
   0  -6   0 53160.5 217.473   0
   0   6   0 53746.3 164.064   2
   0   7   0 19.9249 15.9157   1
   0  -7   0 20.6174 22.7092   0
   0  -8   0 3431.35 69.2770   0
   0   8   0 3575.54 57.0091   1
   0  -9   0-9.75975 27.3305   0
   0 -10   0 621.418 43.6744   0
   0 -11   0 17.8325 35.1084   0
   0 -12   0-6.42169 32.0280   0
   0   1  -1 8616.77 43.8502   2
   0  -2   1 4.10056 9.83572   0
   0   2  -1 0.22520 11.2990   2
   0  -2  -1 4.52769 12.1037   0
   0  -3   1 24871.7 102.934   0
   0  -3  -1 25179.7 103.878   0
   0   3  -1 24932.8 99.9830   2
   0  -4   1-6.26782 17.2781   0
   0   4  -1 6.70808 12.3859   2
   0  -4  -1-4.63713 16.7883   0
   0   4   1-0.66923 10.4100   1
   0  -5   1 194.341 21.9846   0
   0   5  -1 202.530 16.7072   2
   0  -5  -1 163.817 19.5008   0
   0   5   1 190.625 15.0429   1
   0  -6   1 5.72355 20.6290   0
   0   6  -1-7.62428 13.2233   2
   0   6   1 3.69085 14.1184   1
   0  -6  -1-2.66147 20.0310   0
   0   7  -1 3385.92 52.5816   2
   0  -7   1 3264.07 63.7838   0
   0  -7  -1 3195.46 62.6154   0
   0   7   1 3341.79 51.8190   1
   0  -8  -1 8.29003 25.7415   0
   0  -8   1 6.91232 25.9865   0
   0  -9   1 3809.28 79.2459   0
   0  -9  -1 3774.58 76.3148   0
   0 -10  -1-22.6515 32.0862   0
   0 -10   1 14.2608 30.8952   0
   0 -11  -1 1227.10 56.3183   0
   0 -11   1 1283.73 59.1597   0
   0 -12   1 9.48147 33.0459   0
   0 -12  -1-38.0639 34.5449   0
   0   0  -2 73453.6 580.447   2
   0   1  -2 20.4569 12.6711   2
   0  -1  -2 9.19612 9.66792   0
   0  -1  -2 31.3810 11.4672   2
   0  -2  -2 6827.08 35.5487   2
   0  -2   2 6718.78 37.8874   0
   0   2  -2 6782.77 55.6875   2
   0  -2  -2 6560.12 48.1974   0
   0   3   2-3.83568 7.85727   1
   0  -3  -2 14.2829 13.3749   0
   0   3  -2 6.45658 14.4089   2
   0  -3   2 5.73627 10.5503   0
   0   4   2 1594.78 25.1159   1
   0  -4   2 1712.95 33.6363   0
   0   4  -2 1395.51 33.5791   2
   0  -4  -2 1565.63 35.9014   0
   0  -5   2-0.85062 16.0086   0
   0  -5  -2 3.53129 19.5704   0
   0   5  -2-0.30741 14.9653   2
   0   5   2 32.0780 12.4300   1
   0   6  -2 14755.6 110.547   2
   0  -6  -2 15778.3 119.697   0
   0   6   2 15312.6 87.9669   1
   0  -6   2 15349.6 118.962   0
   0  -7  -2-6.31467 24.4344   0
   0   7  -2 4.58058 17.0900   2
   0  -7   2-2.71191 22.0312   0
   0  -8   2 4985.52 83.5354   0
   0  -8  -2 4875.63 85.0147   0
   0  -9   2-19.0174 27.6048   0
   0  -9  -2-18.1697 29.4804   0
   0 -10  -2 1098.42 51.3758   0
   0 -10   2 1017.10 48.3070   0
   0 -11   2 9.74199 28.8147   0
   0 -11  -2 7.72992 28.5865   0
   0 -12   2 24.1809 26.8370   0
   0 -12  -2 200.061 39.6997   0
   0   0  -3 6.36335 12.2518   2
   0   1  -3 34635.7 133.887   2
   0  -1  -3 35759.0 95.9766   0
   0  -1  -3 35317.5 115.134   2
   0   2  -3 7.61475 16.0189   2
   0  -2  -3 3.23123 11.3783   0
   0  -2  -3-2.26808 9.52063   2
   0   3  -3 31075.3 146.854   2
   0  -3  -3 30621.8 129.108   0
   0  -3  -3 31114.7 91.2514   2
   0  -4  -3-14.6285 15.8552   0
   0  -4   3-3.42632 11.7905   0
   0   4  -3 6.76489 17.8664   2
   0  -5   3 3864.72 50.2786   0
   0   5  -3 3950.76 60.7062   2
   0  -5  -3 3669.13 56.5761   0
   0  -6   3 9.76268 16.4398   0
   0  -6  -3-11.1700 22.4104   0
   0   6  -3-11.1424 18.2864   2
   0  -7   3 950.845 36.5842   0
   0  -7  -3 1064.18 43.1725   0
   0   7  -3 1001.93 38.7879   2
   0   8  -3 3.19995 21.9110   2
   0  -8   3-9.24685 22.2720   0
   0  -8  -3-53.5384 29.5097   0
   0  -9   3 3368.27 69.6163   0
   0  -9  -3 3900.71 81.0899   0
   0 -10  -3 27.1418 32.9723   0
   0 -11  -3 172.866 38.5750   0
   0   0  -4 2776.29 25.4876   0
   0   0  -4 2997.29 44.3301   2
   0  -1  -4 13.0773 12.9162   2
   0   1  -4 2.01993 17.6345   2
   0  -1  -4-3.07344 9.09630   0
   0   2  -4 21108.4 128.869   2
   0  -2  -4 20513.3 100.615   0
   0  -2  -4 20583.8 99.7648   2
   0  -3  -4-4.69843 10.5648   2
   0  -3  -4-3.48015 14.6035   0
   0   3  -4 3.60802 20.6379   2
   0   4  -4 461.443 30.0115   2
   0  -4  -4 490.842 26.1219   0
   0  -5  -4 10.5214 20.5278   0
   0   5  -4-0.79083 22.1905   2
   0   6  -4 1777.20 50.7363   2
   0  -6  -4 1617.37 46.2965   0
   0   7  -4 25.7304 27.0635   2
   0  -7  -4 14.9075 30.1539   0
   0  -8  -4 6905.77 103.033   0
   0   8  -4 7288.10 106.378   2
   0   9  -4-1.38038 22.7155   2
   0  -9  -4-26.4361 33.3998   0
   0 -10  -4 24.0333 32.4759   0
   0 -11  -4 4.28255 35.3465   0
   0   0  -5-1.38796 16.7320   2
   0   1  -5 157.821 21.8924   2
   0  -1  -5 145.902 17.8086   2
   0  -1  -5 176.492 12.7844   0
   0   2  -5-14.2156 21.3643   2
   0  -2  -5 3.79277 12.5480   0
   0  -2  -5-1.52945 15.5355   2
   0   3  -5 14945.1 127.840   2
   0  -3  -5 14986.3 100.190   0
   0  -3  -5 14936.5 92.4519   2
   0   4  -5 1.66557 25.8749   2
   0  -4  -5 9.03215 19.5477   0
   0   5  -5 985.260 43.2563   2
   0  -5  -5 877.621 36.3322   0
   0   6  -5-14.7023 26.7836   2
   0  -6  -5 0.79587 24.6700   0
   0   7  -5 3658.23 80.6735   2
   0  -7  -5 3786.29 78.5859   0
   0  -8  -5 20.0117 32.3755   0
   0   8  -5-33.4666 30.0029   2
   0  -9  -5 5072.93 100.448   0
   0   9  -5 5259.11 101.324   2
   0 -10  -5-0.87579 33.4456   0
   0 -11  -5 252.494 44.3733   0
   0   0  -6 10349.7 96.5052   2
   0  -1  -6 24.6500 18.0231   2
   0   1  -6 4.37622 21.5226   2
   0   2  -6 1292.07 44.7399   2
   0  -2  -6 1460.70 37.5561   2
   0   3  -6-10.9549 26.6763   2
   0   4  -6 797.686 43.3934   2
   0  -5  -6 15.7787 20.7532   0
   0   5  -6-10.3919 27.8284   2
   0  -6  -6 1716.59 54.7797   0
   0   6  -6 1858.14 60.7322   2
   0  -7  -6-24.6517 29.6613   0
   0   7  -6-19.0978 29.7704   2
   0  -8  -6 225.527 38.2313   0
   0   8  -6 234.085 38.2572   2
   0   9  -6 110.926 29.9913   2
   0  -9  -6-11.9024 33.1901   0
   0  10  -6 63.4918 33.1684   2
   0 -10  -6 72.1826 39.5670   0
   0   0  -7 5.55730 21.9177   2
   0  -1  -7 4337.73 68.8065   2
   0   1  -7 4154.91 73.5515   2
   0   2  -7-19.0504 26.6600   2
   0  -2  -7-9.62634 20.3545   2
   0   3  -7 879.514 45.7675   2
   0   4  -7-8.05634 31.3484   2
   0   5  -7 556.378 42.5579   2
   0   6  -7-19.6972 32.3636   2
   0   7  -7 466.372 42.3947   2
   0   8  -7-1.65548 32.0507   2
   0   9  -7 473.637 44.5211   2
   0  10  -7-20.6580 37.3093   2
   0   0  -8 9475.82 112.183   2
   0  -1  -8 1.01452 22.7925   2
   0   1  -8-13.7736 27.2389   2
   0   2  -8 3349.24 75.7029   2
   0   3  -8-4.92718 30.6424   2
   0   4  -8 437.461 41.4609   2
   0   5  -8-20.3356 22.8063   2
   0   6  -8 2837.22 81.4185   2
   0   7  -8 46.1206 28.1227   2
   0   8  -8 16.2883 33.0640   2
   0   0  -9 35.8252 26.7147   2
   0   1  -9 1939.52 61.3928   2
   0   2  -9-0.10663 28.6471   2
   0   3  -9 835.700 52.1259   2
   0   4  -9 6.20063 32.3244   2
   0   5  -9 186.442 34.6934   2
   0   6  -9-45.8679 31.4970   2
   0   0 -10 1162.47 50.6592   2
   0   1 -10 7.86669 29.9702   2
   0   2 -10 139.703 32.6702   2
   0   3 -10-36.0234 28.8420   2
   0   4 -10 99.0502 35.4844   2
   0   1 -11 136.329 30.1821   2
   1   0   0 7.62792 7.47629   0
   1  -1   0 7630.82 37.9228   0
   1   1   0 7256.96 42.7318   1
   1  -2   0 52346.1 121.424   0
   1   2   0 52006.8 132.853   1
  -1  -3   0 45.5297 13.9458   0
   1   3   0 48.5084 14.2066   1
   1   3   0 56.5823 7.83931   2
   1  -3   0 63.8768 13.4076   0
   1   4   0 46184.9 108.436   2
   1   4   0 45921.5 157.228   1
   1  -4   0 46186.9 151.256   0
  -1  -4   0 46049.1 175.480   0
   1  -5   0 8944.55 78.0500   0
  -1  -5   0 8819.58 89.2530   0
   1   5   0 9304.92 78.9716   1
   1   5   0 8916.83 55.0944   2
  -1  -6   0 38.5447 24.5431   0
   1  -6   0 31.6574 19.1602   0
   1   6   0 43.8946 19.7509   1
   1  -7   0 166.470 22.3414   0
  -1  -7   0 129.073 29.8651   0
   1   7   0 126.089 21.7554   1
   1   8   0 3.28182 21.3654   1
   1  -8   0 4.81737 23.8963   0
  -1  -8   0 19.3518 29.8243   0
   1   9   0 277.060 28.7669   1
   1  -9   0 299.307 33.8498   0
  -1  -9   0 276.388 39.2509   0
  -1 -10   0 1269.87 57.1633   0
   1 -10   0 1747.33 58.8618   0
  -1 -11   0 390.964 46.1288   0
   1 -11   0 589.222 44.0532   0
   1 -12   0 346.133 42.3606   0
  -1 -12   0 227.078 40.6724   0
   1   0  -1 28.2762 11.2676   2
   1   0  -1 20.1586 8.61110   0
   1   1  -1 2455.57 26.7161   2
   1  -1  -1 2530.37 27.2194   2
   1  -1  -1 2258.42 24.6351   0
   1   2  -1 59883.3 528.287   2
   1   2   1 61826.9 564.363   1
  -1  -2  -1 60283.1 138.460   0
  -1  -3  -1 4741.99 50.8985   0
   1   3  -1 4848.64 41.7336   2
  -1  -3   1 4803.92 48.1798   0
   1  -3   1 4459.19 42.9353   0
   1  -3  -1 4762.45 47.2478   0
   1   3   1 5019.61 47.1594   1
  -1  -4   1 27912.0 130.985   0
   1   4   1 28531.2 119.003   1
   1   4  -1 28217.3 108.350   2
   1  -4  -1 28670.3 123.801   0
   1  -4   1 29449.8 119.982   0
  -1  -4  -1 28331.1 138.554   0
   1   5   1 1471.72 32.9141   1
   1   5  -1 1371.93 28.8421   2
  -1  -5   1 1228.27 36.4915   0
   1  -5   1 1519.02 34.4865   0
  -1  -5  -1 1434.43 41.0289   0
   1  -5  -1 1347.53 34.0527   0
   1  -6  -1 599.511 29.2021   0
   1  -6   1 598.325 27.5533   0
   1   6   1 548.614 26.4280   1
  -1  -6  -1 541.168 33.8038   0
   1   6  -1 506.574 21.8588   2
  -1  -6   1 589.247 31.6682   0
   1  -7   1 253.487 25.5439   0
   1   7   1 261.685 23.8058   1
  -1  -7  -1 278.324 31.2976   0
  -1  -7   1 250.661 30.1442   0
   1  -7  -1 288.826 26.0988   0
   1   7  -1 216.242 24.8287   1
   1   8  -1 496.144 31.1176   1
   1  -8   1 545.940 33.7713   0
  -1  -8  -1 488.954 37.8956   0
  -1  -8   1 480.279 38.0788   0
   1  -8  -1 542.128 34.5130   0
   1   8   1 504.346 29.7049   1
  -1  -9  -1 7.77361 32.2435   0
   1  -9  -1 13.7969 24.9770   0
  -1  -9   1 22.2033 34.0576   0
   1  -9   1 2.77401 25.0570   0
   1   9  -1-2.02380 24.0845   1
   1 -10   1 1959.33 60.0199   0
   1  10  -1 1863.99 54.4706   1
   1 -10  -1 1927.87 61.9830   0
  -1 -10   1 1585.50 63.8432   0
  -1 -10  -1 1516.02 59.8126   0
  -1 -11  -1 183.839 37.9204   0
   1 -11   1 159.358 34.0395   0
   1 -11  -1 167.786 34.0072   0
  -1 -11   1 95.9216 36.3077   0
   1 -12  -1 208.477 37.2222   0
   1 -12   1 290.955 41.6803   0
  -1 -12  -1 136.007 37.2309   0
  -1 -12   1 207.513 40.1141   0
   1   0  -2 16.3699 9.27168   0
   1   0  -2-14.6024 17.1321   2
   1  -1  -2 13139.9 62.6032   0
   1   1  -2 13508.1 72.5704   2
   1  -1  -2 13470.9 66.0859   2
  -1  -1  -2 13224.2 56.8986   0
  -1  -2  -2 18448.7 81.8637   0
   1  -2  -2 18111.9 83.6408   0
   1  -2  -2 18901.5 79.3755   2
   1   2  -2 18441.2 89.1605   2
   1  -2   2 18583.5 61.8402   0
  -1  -3  -2 5662.94 56.6201   0
   1   3   2 5532.94 48.4990   1
   1   3  -2 5362.86 52.6795   2
   1  -3   2 5466.06 44.0839   0
   1  -3  -2 5963.28 55.1138   0
   1   4   2 1262.28 28.7701   1
   1   4  -2 1189.33 29.5496   2
   1  -4   2 1172.41 28.2090   0
   1  -4  -2 1300.93 33.7261   0
  -1  -4  -2 1176.90 33.2474   0
  -1  -5   2 1403.62 36.9758   0
   1  -5  -2 1475.21 36.1474   0
  -1  -5  -2 1203.88 38.1783   0
   1  -5   2 1362.24 34.0730   0
   1   5  -2 1280.06 33.5157   2
   1   5   2 1294.76 30.8147   1
   1  -6   2 1183.07 33.7445   0
   1  -6  -2 1142.98 39.9436   0
   1   6  -2 1177.58 33.6567   2
   1   6   2 1156.92 31.2785   1
  -1  -6  -2 1220.95 43.3792   0
  -1  -6   2 919.309 37.6687   0
  -1  -7   2 1777.02 51.5796   0
   1  -7   2 1863.40 46.3378   0
   1  -7  -2 1761.98 47.5378   0
   1   7   2 1729.99 39.7790   1
  -1  -7  -2 1725.13 52.9412   0
   1   7  -2 1636.47 40.2884   2
  -1  -8  -2 449.014 38.1811   0
   1  -8  -2 378.198 33.5905   0
  -1   8  -2 500.938 34.7933   2
   1  -8   2 491.854 32.7160   0
  -1  -8   2 498.568 38.1111   0
   1  -9   2 1941.23 55.4909   0
   1  -9  -2 1769.69 54.0909   0
   1   9  -2 1851.93 54.9289   1
  -1  -9  -2 1830.87 61.6526   0
  -1  -9   2 1828.82 60.9087   0
  -1 -10  -2 332.238 42.7225   0
   1  10  -2 359.909 35.7247   1
   1 -10   2 369.571 38.2962   0
  -1 -10   2 468.787 42.6109   0
   1 -10  -2 386.584 36.1468   0
   1 -11   2 293.275 35.4741   0
  -1 -11   2 208.660 38.6431   0
   1  11  -2 310.375 33.7096   1
   1 -11  -2 278.922 38.7137   0
  -1 -11  -2 225.317 39.2156   0
  -1 -12  -2 52.9326 35.0608   0
   1 -12  -2 56.9752 30.4242   0
   1 -12   2 22.1189 27.1957   0
  -1 -12   2 106.654 35.2605   0
   1   0  -3-2.52240 13.2043   2
  -1   0  -3 2.53239 13.3379   2
   1   0  -3 5.31864 8.57885   0
   1  -1  -3 7856.56 60.1758   2
  -1  -1  -3 7700.06 44.2576   0
  -1  -1  -3 7774.26 54.8478   2
   1   1  -3 7516.25 44.0631   0
   1   1  -3 7771.20 65.0717   2
   1  -1  -3 7599.35 51.8781   0
  -1  -2  -3 5959.12 48.9010   0
   1  -2  -3 6012.10 53.8329   0
   1   2  -3 5750.50 58.3906   2
  -1  -2  -3 5979.30 43.0760   2
   1  -2  -3 5952.02 50.5074   2
   1  -3  -3 684.596 20.3019   2
  -1  -3  -3 712.383 23.4920   0
  -1  -3  -3 494.097 11.2595   2
   1   3  -3 668.628 26.0104   2
   1  -3   3 667.268 16.2339   0
   1  -3  -3 654.363 24.7912   0
  -1  -4  -3 8223.41 77.6365   0
   1  -4  -3 8131.14 76.1139   0
   1   4  -3 8477.26 79.7762   2
   1  -4   3 8027.32 60.9705   0
   1  -5   3 1472.50 32.9723   0
  -1  -5  -3 1386.75 39.9215   0
   1   5  -3 1448.35 38.5802   2
   1  -5  -3 1443.66 38.1788   0
  -1   6  -3 3842.52 65.5187   2
   1   6   3 3836.99 53.1750   1
   1  -6  -3 4177.68 69.1410   0
   1  -6   3 3862.12 55.5708   0
  -1  -6  -3 3731.58 68.3137   0
   1   6  -3 3915.83 62.7390   2
   1  -7   3 8417.82 87.0447   0
   1   7  -3 8311.35 94.8617   2
   1  -7  -3 8441.34 103.274   0
  -1  -7   3 8571.00 96.7891   0
  -1  -7  -3 8224.70 102.510   0
  -1   7  -3 8162.99 99.7141   2
  -1   8  -3 792.052 43.1590   2
   1  -8  -3 888.024 42.6035   0
   1  -8   3 807.262 36.3177   0
  -1  -8  -3 816.982 46.3473   0
  -1  -8   3 877.611 42.7342   0
  -1  -9  -3 361.951 42.1874   0
   1  -9  -3 239.517 35.9228   0
  -1  -9   3 342.060 36.8223   0
   1 -10  -3 1624.35 62.1446   0
  -1 -10  -3 1678.11 64.2274   0
  -1 -10   3 1739.69 61.5037   0
   1 -11  -3 50.3143 33.3426   0
   1  11  -3 47.4922 27.2948   1
  -1 -11  -3 101.809 37.1159   0
   1  12  -3 66.8287 28.1869   1
   1   0  -4 3.92752 15.6547   2
  -1   0  -4-6.67296 14.8009   2
   1   0  -4 0.12625 9.43175   0
   1  -1  -4 10468.1 79.3889   2
  -1  -1  -4 10449.6 53.6987   0
   1  -1  -4 10408.2 66.1074   0
   1   1  -4 10393.2 56.5494   0
  -1   1  -4 10129.4 87.0626   2
   1   1  -4 10265.8 83.8720   2
  -1  -1  -4 10168.4 74.2109   2
  -1  -2  -4 3351.79 38.4250   0
   1  -2  -4 3688.28 46.9397   0
  -1   2  -4 3486.37 55.3317   2
   1   2  -4 3286.44 51.5701   2
   1  -2  -4 3381.03 44.5935   2
  -1  -2  -4 3413.38 41.3469   2
   1   2  -4 3465.57 33.9567   0
   1  -3  -4 4284.19 57.1198   0
   1  -3  -4 4146.82 48.2153   2
   1   3  -4 4007.16 59.1738   2
  -1  -3  -4 4094.48 50.1142   0
  -1  -3  -4 4098.75 39.9832   2
  -1   3  -4 4136.41 62.9557   2
  -1  -4  -4 11326.0 92.0636   0
  -1   4  -4 11209.8 104.843   2
   1  -4  -4 11413.4 96.4564   0
   1  -4  -4 10955.5 74.5795   2
   1   4  -4 11326.6 102.097   2
   1  -5  -4 3231.66 56.7157   0
  -1  -5  -4 3244.02 57.7241   0
  -1   5  -4 3237.94 62.2834   2
   1   5  -4 3302.28 60.8110   2
   1  -6  -4 1769.85 49.9588   0
  -1   6  -4 1589.78 48.4497   2
   1   6  -4 1636.62 48.3254   2
  -1  -6  -4 1567.23 47.6864   0
   1  -7  -4 7953.43 100.414   0
   1   7  -4 8348.27 102.286   2
  -1  -7  -4 8473.50 110.054   0
  -1   7  -4 8374.37 106.952   2
   1  -8  -4 1319.39 54.2822   0
   1   8  -4 1342.64 48.0834   2
  -1  -8  -4 1236.63 52.5147   0
  -1   8  -4 1308.87 51.9826   2
  -1  -9  -4 129.892 38.7274   0
  -1   9  -4 99.2243 28.2520   2
   1  -9  -4 62.1035 32.9289   0
  -1 -10  -4 874.485 54.5706   0
   1 -10  -4 729.915 47.1053   0
  -1 -11  -4 41.2207 36.2395   0
   1 -11  -4-4.79114 32.9571   0
  -1   0  -5 1.71555 17.3166   2
   1   0  -5 7.04832 17.1767   2
   1   0  -5-6.57063 9.88875   0
   1  -1  -5 3323.65 52.4319   2
   1   1  -5 3316.92 54.8227   2
  -1   1  -5 3222.26 56.1327   2
   1  -1  -5 3477.56 43.4072   0
  -1  -1  -5 3274.50 49.6223   2
  -1  -2  -5 1731.72 29.5273   0
   1  -2  -5 1903.58 39.6591   2
   1  -2  -5 1856.57 38.1449   0
   1   2  -5 1763.76 43.4043   2
  -1   2  -5 1774.06 46.4124   2
  -1  -2  -5 1838.15 35.6952   2
  -1   3  -5 1106.29 40.9643   2
   1  -3  -5 1198.26 35.1763   0
   1  -3  -5 1103.57 30.5617   2
  -1  -3  -5 1076.57 28.3301   0
   1   3  -5 1039.05 37.2106   2
   1  -4  -5 7516.10 85.4032   0
   1   4  -5 8366.26 96.7399   2
  -1  -4  -5 8176.30 79.5799   0
  -1   4  -5 8386.41 99.6931   2
  -1  -5  -5 1174.65 39.1018   0
  -1   5  -5 1163.04 44.9188   2
   1  -5  -5 1158.29 41.0652   0
   1   5  -5 1132.74 43.2452   2
  -1   6  -5 1004.93 44.0576   2
   1   6  -5 905.264 43.0075   2
  -1  -6  -5 963.145 41.8771   0
   1  -6  -5 946.380 43.7237   0
   1  -7  -5 4255.24 79.5104   0
  -1  -7  -5 4521.94 83.4864   0
   1   7  -5 4207.17 81.4374   2
  -1   7  -5 4157.22 83.1224   2
  -1   8  -5 219.338 35.0586   2
  -1  -8  -5 144.681 37.8924   0
   1   8  -5 207.819 29.8612   2
   1  -8  -5 180.393 35.4625   0
  -1  -9  -5 362.746 43.8554   0
  -1   9  -5 346.669 36.3806   2
   1  -9  -5 367.991 43.0923   0
   1   9  -5 345.143 35.2542   2
  -1  10  -5 417.826 42.4910   2
  -1 -10  -5 400.136 50.6318   0
   1 -10  -5 466.749 46.7214   0
   1 -11  -5 155.013 41.5929   0
  -1 -11  -5 73.5993 40.0343   0
   1   0  -6 2.50891 20.4998   2
  -1   0  -6 21.3372 20.3078   2
  -1  -1  -6 634.003 29.4917   2
  -1   1  -6 763.977 36.1960   2
   1   1  -6 633.315 32.1598   2
   1  -1  -6 688.349 30.9878   2
  -1  -2  -6 1261.17 33.9099   2
   1   2  -6 1365.91 44.0451   2
  -1   2  -6 1374.21 46.6521   2
   1  -2  -6 1382.68 38.2116   2
  -1   3  -6 694.822 37.5678   2
   1  -3  -6 732.148 29.5073   2
   1   3  -6 633.001 37.0363   2
  -1   4  -6 416.148 35.3245   2
   1   4  -6 386.102 32.0250   2
   1  -4  -6 377.875 27.4731   0
  -1   5  -6 876.842 44.2238   2
   1  -5  -6 813.151 40.3035   0
   1   5  -6 732.430 41.3988   2
   1  -6  -6 718.404 40.2197   0
  -1  -6  -6 677.507 38.3471   0
   1   6  -6 758.287 43.9546   2
  -1   6  -6 674.128 42.6243   2
  -1   7  -6 2493.00 69.9176   2
   1   7  -6 2500.89 65.9155   2
   1  -7  -6 2292.38 65.7147   0
  -1  -7  -6 2498.42 69.5654   0
  -1   8  -6 212.786 34.4042   2
   1   8  -6 170.448 32.5620   2
  -1  -8  -6 223.533 39.5346   0
   1  -8  -6 146.083 35.1988   0
   1   9  -6 19.4758 28.9908   2
   1  -9  -6-21.9900 32.3616   0
  -1   9  -6-15.2214 31.4291   2
  -1  -9  -6 40.6428 35.0127   0
  -1  10  -6 59.0485 35.9510   2
   1 -10  -6-46.4106 37.7690   0
  -1 -10  -6 19.8504 42.1963   0
  -1   0  -7 9.88280 25.0043   2
   1   0  -7 4.62257 22.6811   2
   1   1  -7 268.507 29.2183   2
  -1   1  -7 278.406 31.2331   2
   1  -1  -7 317.443 28.8649   2
  -1  -1  -7 276.077 27.0243   2
   1   2  -7 1973.18 55.6218   2
  -1   2  -7 2100.98 60.0818   2
   1  -2  -7 2039.16 50.4474   2
   1   3  -7 330.893 34.3255   2
  -1   3  -7 337.669 34.9459   2
  -1   4  -7 2072.79 65.0673   2
   1   4  -7 2120.30 59.8721   2
   1   5  -7 64.0594 30.9015   2
  -1   5  -7 23.3975 27.6962   2
  -1   6  -7 99.5854 33.3491   2
   1   6  -7 86.4754 34.2609   2
  -1   7  -7 101.193 33.2903   2
   1   7  -7 130.444 32.6614   2
  -1   8  -7 153.936 39.8510   2
   1   8  -7 176.311 35.7991   2
  -1   9  -7 50.1405 32.2375   2
   1   9  -7-1.44378 30.8574   2
   1  10  -7-1.99263 36.3243   2
   1 -10  -7 66.6855 37.6158   0
   1   0  -8 3.16208 28.4181   2
  -1   0  -8 14.7955 24.7081   2
   1   1  -8 864.259 42.9850   2
  -1   1  -8 844.656 46.0683   2
  -1  -1  -8 863.929 38.8452   2
   1  -1  -8 885.286 40.2424   2
   1   2  -8 1192.58 50.0677   2
   1  -2  -8 1304.77 46.2736   2
  -1   2  -8 1364.74 57.0090   2
   1   3  -8 235.198 35.5422   2
  -1   3  -8 240.065 37.2421   2
  -1   4  -8 896.699 49.9459   2
   1   4  -8 916.530 48.6477   2
   1   5  -8 120.594 34.1846   2
  -1   5  -8 53.8101 32.8194   2
   1   6  -8 73.6860 35.2284   2
  -1   6  -8 59.2497 31.3294   2
  -1   7  -8 43.5993 28.4613   2
   1   7  -8 79.3571 29.9028   2
   1   8  -8 52.7358 32.8929   2
  -1   8  -8-58.3168 31.7588   2
   1   0  -9-13.8806 27.4911   2
  -1   0  -9-30.3246 26.6325   2
   1  -1  -9 109.928 26.9749   2
  -1   1  -9 86.1193 30.9560   2
   1   1  -9 88.9411 30.6411   2
  -1   2  -9 919.766 51.4176   2
   1   2  -9 820.144 46.3473   2
   1   3  -9 72.7608 35.9794   2
  -1   3  -9 40.7316 31.8406   2
   1   4  -9 445.797 42.6113   2
  -1   4  -9 339.878 40.9598   2
   1   5  -9 104.727 35.0047   2
  -1   5  -9 42.3766 32.6624   2
   1   6  -9-48.9109 28.9864   2
  -1   6  -9-37.5052 31.3750   2
   1   0 -10 7.70145 27.7655   2
   1   1 -10 60.4131 31.8827   2
  -1   1 -10 21.2789 31.1537   2
   1   2 -10 113.791 31.2856   2
  -1   2 -10 216.193 39.1203   2
   1   3 -10 2.51435 30.6718   2
  -1   3 -10-14.4271 32.4495   2
  -1   4 -10 91.5248 32.8595   2
   1   4 -10 101.820 30.3052   2
   1   1 -11 56.1748 30.5945   2
   2   0   0 17821.2 78.3410   0
   2  -1   0 5736.67 46.6647   0
   2   1   0 5397.88 50.2984   1
   2   2   0 569.240 23.3987   1
   2  -2   0 633.963 20.7542   0
   2   2   0 566.700 16.7215   2
   2  -3   0 15746.2 87.3762   0
   2   3   0 15409.3 95.2412   1
   2   3   0 15455.0 70.4678   2
   2   4   0 1186.59 22.2235   2
   2  -4   0 1305.24 32.4401   0
   2   4   0 1258.09 34.3704   1
  -2  -5   0-0.50847 22.4009   0
   2  -5   0 0.40116 18.9735   0
   2   5   0 21.8306 19.5007   1
   2   5   0 32.4324 9.04906   2
  -2  -6   0 24.6688 24.8383   0
   2  -6   0 19.8775 18.9344   0
   2   6   0 22.8502 22.0619   1
  -2  -7   0 2032.07 59.3554   0
   2  -7   0 1978.19 48.3292   0
   2   7   0 1934.38 49.3045   1
   2   8   0 390.595 32.4345   1
   2  -8   0 475.366 33.7110   0
  -2  -8   0 408.500 39.7534   0
  -2  -9   0 3093.91 81.6999   0
   2   9   0 2832.59 65.1411   1
   2  -9   0 3216.97 69.3512   0
   2  10   0 256.855 30.8770   1
   2 -10   0 290.195 34.0488   0
  -2 -10   0 290.524 46.2188   0
   2 -11   0 849.790 48.6660   0
  -2 -11   0 774.027 55.2856   0
   2 -12   0 83.3128 35.8255   0
  -2 -12   0 39.3018 41.5865   0
   2   0  -1 357838. 1315.67   1
   2   0  -1 362469. 1556.64   2
   2   0   1 359436. 1357.85   0
   2  -1   1 50917.1 130.725   0
   2   1  -1 51505.2 143.457   2
   2   1  -1 51441.2 142.281   1
   2  -1  -1 51819.4 139.896   0
   2  -2  -1 12064.6 73.9106   0
   2   2  -1 11218.4 68.1587   2
   2   2  -1 11532.0 76.5637   1
   2   2   1 11303.4 77.5831   1
   2  -2   1 10910.7 65.5076   0
   2  -3  -1 1476.19 31.1936   0
   2   3   1 1512.57 33.9968   1
   2   3  -1 1521.44 34.2964   1
   2   3  -1 1457.44 27.3006   2
   2  -3   1 1473.34 29.6533   0
   2   4  -1 2941.86 38.5891   2
   2  -4  -1 3301.67 47.9715   0
   2  -4   1 2816.68 43.2722   0
   2   4   1 3122.62 48.1789   1
   2   4  -1 2972.43 48.9855   1
  -2  -4  -1 2974.61 48.9094   0
  -2  -5  -1 2253.62 49.9862   0
   2  -5   1 2211.72 42.7104   0
   2   5   1 2038.33 43.0078   1
   2   5  -1 1931.81 45.1439   1
   2   5  -1 2019.42 33.9735   2
   2  -5  -1 2154.53 43.8559   0
   2  -6  -1 19873.1 130.433   0
   2   6   1 19366.4 128.398   1
   2  -6   1 19026.9 132.189   0
   2   6  -1 19233.6 133.561   1
   2   6  -1 18618.8 104.134   2
   2  -7  -1 868.961 35.9969   0
   2   7   1 807.999 35.7296   1
   2  -7   1 916.147 37.0096   0
   2   7  -1 781.202 36.2182   1
  -2  -7  -1 882.648 46.6822   0
  -2  -7   1 913.301 45.8483   0
   2  -8   1 554.609 31.6273   0
   2  -8  -1 628.869 35.7945   0
   2   8  -1 501.362 33.9819   1
   2   8   1 519.829 34.8747   1
  -2  -8  -1 505.643 44.0009   0
  -2  -8   1 629.609 44.6494   0
  -2  -9  -1 837.264 51.7980   0
   2   9  -1 900.679 43.7814   1
   2  -9  -1 960.866 43.6291   0
   2  -9   1 1111.68 45.7981   0
   2   9   1 890.304 42.5038   1
  -2  -9   1 1000.09 54.5051   0
  -2 -10  -1 538.522 47.6406   0
   2  10  -1 617.727 41.6963   1
   2 -10  -1 646.448 41.6151   0
   2 -10   1 650.996 40.9606   0
  -2 -10   1 619.110 52.1762   0
   2 -11  -1 61.2980 30.8870   0
   2 -11   1 54.9591 30.0161   0
  -2 -11   1 26.1488 36.2930   0
  -2 -11  -1 38.2754 36.6091   0
   2  11  -1 54.1971 27.5974   1
   2 -12  -1 4.77574 36.0975   0
   2 -12   1-12.4703 31.4060   0
  -2 -12  -1 47.3855 37.0511   0
   2   0  -2 11370.4 74.3089   2
   2   0  -2 11836.1 61.1038   1
   2   0  -2 11659.5 68.9296   0
   2   1  -2 7950.09 57.9914   0
   2   1  -2 7718.25 62.9790   2
   2  -1  -2 7941.74 63.7572   2
   2  -1  -2 8166.33 41.0843   1
   2  -1   2 8167.25 48.6709   0
   2   1  -2 8080.35 59.1628   1
   2  -1  -2 7512.56 59.0762   0
   2  -2  -2 21502.7 107.931   0
   2   2  -2 20033.5 102.046   1
   2   2  -2 19733.3 101.229   2
   2  -2   2 19800.8 84.3531   0
   2  -3  -2 1263.96 31.0623   0
   2  -3   2 1091.69 24.2969   0
   2   3  -2 1088.62 28.5763   2
   2   4  -2 3206.04 46.0282   2
   2  -4   2 3003.47 41.9789   0
   2   4   2 3152.78 48.6480   1
   2  -4  -2 3362.49 51.3489   0
  -2  -4  -2 3041.54 50.7007   0
   2   5   2 663.848 28.4303   1
   2  -5   2 661.233 26.6015   0
   2  -5  -2 736.155 29.6314   0
   2   5  -2 796.557 32.7248   1
  -2  -5  -2 725.585 34.9438   0
   2   5  -2 709.309 25.5293   2
   2  -6  -2 1116.31 38.2990   0
   2  -6   2 1007.38 36.3157   0
   2   6   2 1013.47 34.9788   1
   2   6  -2 951.149 37.3587   1
   2   6  -2 1040.08 30.4351   2
  -2  -6  -2 1118.85 44.3033   0
   2  -7   2 598.340 33.3911   0
   2   7  -2 444.468 32.0369   1
  -2  -7  -2 464.616 38.4493   0
   2   7   2 453.398 29.5548   1
   2  -7  -2 525.766 31.6174   0
   2  -8   2 665.523 35.1044   0
   2  -8  -2 586.398 37.7107   0
   2   8   2 599.736 34.6776   1
  -2  -8  -2 491.271 41.6732   0
   2   8  -2 607.838 38.5718   1
   2  -9  -2 2430.54 62.1902   0
   2   9  -2 2197.29 63.2360   1
   2  -9   2 2433.89 60.1326   0
  -2  -9  -2 2321.37 72.7970   0
   2 -10   2 128.285 32.2435   0
  -2 -10  -2 107.338 40.9465   0
   2  10  -2 151.873 30.2088   1
   2 -10  -2 88.6415 31.5463   0
   2 -11  -2 117.583 31.5268   0
  -2 -11  -2 138.597 42.2933   0
   2 -11   2 117.285 23.7606   0
   2  11  -2 61.9488 27.9052   1
   2  12  -2 204.137 33.0264   1
   2   0  -3 1397.76 32.1195   2
   2   0  -3 1445.40 28.8117   0
   2  -1   3 2252.96 23.8455   0
   2   1  -3 2184.49 32.7438   0
   2  -1  -3 2207.47 38.2978   2
   2   1  -3 2407.51 41.4942   2
   2  -1  -3 2228.95 35.6822   0
   2  -2  -3 9089.96 75.1391   0
   2  -2   3 9508.45 51.1230   0
   2   2  -3 9445.41 79.5193   2
   2  -2  -3 9266.04 73.4087   2
   2   3  -3 2075.69 41.1741   2
   2  -3  -3 1932.44 38.8919   0
  -2  -3  -3 1848.52 39.3566   0
   2  -3   3 2014.98 28.4848   0
   2  -4  -3 161.453 20.2787   0
  -2  -4  -3 104.549 21.2606   0
   2  -4   3 166.376 14.6652   0
   2   4  -3 162.218 20.3689   2
   2  -5  -3 3811.45 61.4391   0
   2  -5   3 3752.47 48.9416   0
   2   5  -3 3897.95 57.9052   2
  -2  -5  -3 4196.93 67.3096   0
  -2  -6  -3 921.788 39.4598   0
   2   6  -3 830.176 32.7173   2
   2   6   3 861.849 33.1172   1
   2  -6   3 789.844 29.3416   0
   2  -6  -3 916.733 37.1953   0
  -2  -7  -3 101.570 30.4615   0
   2   7  -3 113.830 24.0461   2
   2  -7  -3 155.255 27.4484   0
   2   7   3 176.391 25.0994   1
   2  -7   3 157.445 22.0980   0
  -2  -8  -3 4979.24 90.5388   0
   2  -8  -3 4613.21 86.4648   0
   2   8  -3 4833.43 83.3942   1
  -2  -9  -3 72.9395 33.9689   0
   2  -9  -3 54.8174 28.8711   0
   2   9  -3 62.7043 28.2181   1
  -2   9  -3 90.7189 26.6639   2
  -2 -10  -3 91.6334 38.1988   0
   2  10  -3 131.997 32.1392   1
   2 -10  -3 114.628 30.7736   0
   2 -11  -3 127.117 33.3918   0
   2  11  -3 37.2484 30.9189   1
  -2 -11  -3 28.8937 41.3832   0
   2  12  -3-71.9201 30.4348   1
   2   0  -4 4069.38 56.4790   2
   2   0  -4 4187.82 48.2852   0
   2  -1  -4 3166.84 49.3850   2
   2   1  -4 3259.76 41.4648   0
   2   1  -4 3218.13 52.3350   2
   2  -1  -4 3264.98 45.7073   0
   2  -2  -4 1640.81 36.1611   2
   2   2  -4 1573.21 30.1084   0
  -2  -2  -4 1659.32 31.1294   2
   2   2  -4 1709.63 41.2670   2
   2  -2  -4 1631.26 35.7438   0
   2  -3  -4 11815.6 94.7264   0
   2   3  -4 11697.2 97.9730   2
  -2  -3  -4 11528.1 92.8466   0
   2  -3  -4 11556.0 87.4150   2
   2   4  -4 183.270 22.7304   2
   2  -4  -4 162.592 22.5257   0
  -2  -4  -4 134.115 22.1935   0
  -2  -5  -4 674.677 33.1269   0
   2  -5  -4 643.456 32.6553   0
   2   5  -4 618.039 31.2902   2
   2   6  -4 2108.95 51.2694   2
   2  -6  -4 2055.29 51.7751   0
  -2  -6  -4 2045.18 53.2205   0
   2  -7  -4 1214.23 45.7247   0
  -2  -7  -4 1210.86 49.3844   0
   2   7  -4 1387.66 45.7112   2
  -2   8  -4 795.106 45.7392   2
   2  -8  -4 801.776 44.4008   0
  -2  -8  -4 701.827 44.3760   0
   2   8  -4 801.743 39.6111   2
  -2   9  -4 3318.00 80.9183   2
   2  -9  -4 3157.95 74.0486   0
  -2  -9  -4 3316.15 84.6425   0
  -2 -10  -4 21.1486 36.3774   0
   2  10  -4 36.8647 28.9417   1
   2 -10  -4 80.1829 30.5388   0
   2 -11  -4 91.2692 31.6651   0
  -2 -11  -4 81.4600 44.4338   0
   2  11  -4 44.9125 31.3312   1
   2   0  -5 3550.04 45.9117   0
  -2   0  -5 3588.23 57.3748   2
   2   0  -5 3648.77 59.3848   2
   2  -1  -5 989.304 29.2287   0
  -2   1  -5 934.354 35.3397   2
   2  -1  -5 978.547 33.5497   2
  -2  -1  -5 941.691 30.4232   2
   2   1  -5 980.826 35.2880   2
   2   1  -5 941.629 24.7200   0
  -2   2  -5 4378.08 70.2094   2
   2  -2  -5 4584.89 59.1439   0
  -2  -2  -5 4452.45 54.5949   2
   2  -2  -5 4402.47 61.6382   2
   2   2  -5 4396.63 48.0118   0
   2   2  -5 4447.01 67.2436   2
   2  -3  -5 606.138 26.7222   2
   2  -3  -5 592.367 30.5717   0
  -2   3  -5 544.792 34.1358   2
   2   3  -5 588.141 32.1710   2
  -2  -3  -5 403.343 25.7133   0
   2  -4  -5 187.705 23.4353   0
  -2  -4  -5 89.4370 19.8982   0
   2   4  -5 186.351 25.9804   2
  -2   4  -5 236.510 30.4173   2
   2  -4  -5 176.463 19.9631   2
  -2   5  -5 644.293 38.3239   2
   2  -5  -5 699.832 36.3473   0
  -2  -5  -5 557.919 32.3790   0
   2   5  -5 599.475 34.6894   2
   2  -6  -5 500.565 35.0864   0
  -2  -6  -5 398.971 31.9308   0
  -2   6  -5 453.727 37.7151   2
   2   6  -5 520.309 35.5250   2
  -2   7  -5 462.587 39.1354   2
   2  -7  -5 453.886 37.3506   0
  -2  -7  -5 463.214 38.3559   0
   2   7  -5 482.293 35.5414   2
  -2   8  -5 1213.28 52.9192   2
  -2  -8  -5 1086.64 52.8152   0
   2  -8  -5 1153.54 50.7120   0
   2   8  -5 1126.80 47.3177   2
   2  -9  -5 146.909 34.8907   0
  -2  -9  -5 169.113 35.2027   0
  -2   9  -5 197.837 32.7045   2
  -2  10  -5 130.713 32.0957   2
  -2 -10  -5 24.0620 36.2134   0
   2 -10  -5 95.8073 34.3025   0
  -2   0  -6 2305.52 51.6498   2
   2   0  -6 2378.58 53.0859   2
  -2  -1  -6 1211.22 38.1494   2
   2  -1  -6 1146.57 38.8306   2
  -2   1  -6 1178.32 41.8193   2
   2   1  -6 1132.74 40.4366   2
  -2   2  -6 499.001 34.0004   2
   2  -2  -6 497.609 30.1509   2
   2   2  -6 428.405 30.4717   2
  -2   3  -6 1711.53 52.1443   2
   2  -3  -6 1812.77 45.5541   2
   2  -3  -6 1620.69 42.2762   0
   2   3  -6 1782.47 49.8401   2
   2   4  -6 274.436 30.7902   2
  -2   4  -6 279.024 33.7280   2
   2  -4  -6 249.958 26.6333   0
   2  -5  -6 444.469 31.9384   0
  -2   5  -6 468.482 37.5158   2
   2   5  -6 493.982 36.0465   2
   2   6  -6 66.2284 26.5498   2
  -2   6  -6 106.981 30.5673   2
   2  -6  -6 69.4323 30.5863   0
  -2   7  -6 990.402 51.2933   2
   2  -7  -6 1033.14 48.7092   0
   2   7  -6 976.239 48.7735   2
  -2   8  -6 291.477 37.7036   2
  -2  -8  -6 288.184 41.0173   0
   2   8  -6 265.582 32.9211   2
   2  -8  -6 215.524 34.9957   0
  -2  -9  -6 1263.66 64.4534   0
   2  -9  -6 1136.24 54.9598   0
   2   9  -6 1278.32 53.9800   2
  -2   9  -6 1290.89 57.5561   2
   2 -10  -6 76.6483 33.8008   0
  -2 -10  -6 58.8581 40.6296   0
  -2  10  -6 109.445 34.7763   2
  -2   0  -7 8984.63 107.533   2
   2   0  -7 8813.64 104.314   2
  -2   1  -7 1382.50 49.6995   2
   2  -1  -7 1477.71 47.1812   2
   2   1  -7 1375.99 48.2770   2
  -2  -1  -7 1429.64 44.7543   2
  -2   2  -7 770.253 41.7100   2
   2  -2  -7 906.406 40.5851   2
   2   2  -7 864.388 41.9741   2
  -2   3  -7 358.020 34.4960   2
   2  -3  -7 385.995 30.4391   2
   2   3  -7 323.981 33.0501   2
  -2   4  -7 528.007 38.6427   2
   2   4  -7 566.628 37.7849   2
  -2   5  -7 443.219 39.8214   2
   2   5  -7 431.538 37.0968   2
  -2   6  -7 1947.17 65.5330   2
   2   6  -7 1918.36 61.9169   2
   2   7  -7 66.7346 28.2469   2
  -2   7  -7 13.3760 30.1816   2
   2   8  -7 16.8055 25.8625   2
  -2   8  -7 54.8327 32.4753   2
   2  -8  -7-28.6775 31.5545   0
   2   9  -7 176.886 32.5008   2
  -2   9  -7 28.2474 30.7661   2
   2  -9  -7 121.249 35.8959   0
  -2   0  -8 207.946 30.3446   2
   2   0  -8 221.087 32.4074   2
   2   1  -8 2360.71 63.0959   2
   2  -1  -8 2423.92 62.1960   2
  -2   1  -8 2421.04 67.6059   2
   2   2  -8 117.418 27.8656   2
  -2   2  -8 177.192 34.8994   2
   2  -2  -8 137.728 27.9768   2
  -2   3  -8 908.305 49.4752   2
   2   3  -8 790.255 44.0976   2
   2   4  -8 104.397 24.0531   2
  -2   4  -8 12.6126 32.3976   2
   2   5  -8 24.7219 30.1583   2
  -2   5  -8 43.5385 31.7754   2
  -2   6  -8 225.106 39.5016   2
   2   6  -8 256.749 38.0352   2
   2   7  -8 60.3212 31.4210   2
  -2   7  -8 70.4585 33.3064   2
   2   8  -8 21.0950 31.5361   2
   2   0  -9 2498.58 67.9599   2
   2  -1  -9 86.7744 27.9167   2
  -2   1  -9 84.8048 30.4540   2
   2   1  -9 82.9922 31.0107   2
   2   2  -9 759.418 45.6827   2
  -2   2  -9 747.891 46.8400   2
  -2   3  -9 412.262 41.2172   2
   2   3  -9 547.692 43.3986   2
  -2   4  -9 94.8802 34.3221   2
   2   4  -9 149.963 32.1309   2
   2   5  -9 84.8774 33.9285   2
  -2   5  -9 95.4145 33.8394   2
  -2   6  -9 293.241 43.1091   2
   2   6  -9 425.558 44.3102   2
   2   0 -10 318.342 35.3965   2
   2  -1 -10 18.4086 28.8530   2
   2   1 -10 57.6454 31.1834   2
  -2   1 -10 20.9940 31.3030   2
   2   2 -10 287.193 35.9425   2
  -2   2 -10 443.243 40.8937   2
   2   3 -10-0.75648 34.7056   2
  -2   3 -10 6.67207 32.6432   2
  -2   4 -10 27.7642 37.2051   2
   3   0   0 6.74130 14.1980   0
   3   1   0 334.463 22.4852   1
   3  -1   0 344.836 20.0080   0
   3   2   0 32340.5 149.670   1
   3  -2   0 32138.3 137.921   0
   3  -3   0 3125.84 50.1480   0
   3   3   0 3027.53 51.5164   1
   3   3   0 3047.62 39.8686   2
   3   4   0 6002.99 72.8939   1
   3  -4   0 5613.58 67.9460   0
   3   4   0 5704.39 52.3338   2
   3  -5   0 926.869 35.4306   0
   3   5   0 937.223 37.2449   1
   3  -6   0 161.511 24.4732   0
   3   6   0 145.452 28.4111   1
   3  -7   0 869.757 39.5723   0
   3   7   0 756.843 38.9506   1
   3  -8   0 42.2952 27.7325   0
   3   8   0 49.4573 28.8481   1
   3  -9   0 308.015 36.9834   0
   3   9   0 343.332 36.1655   1
   3  10   0 1132.14 50.9740   1
   3 -10   0 1264.22 53.8751   0
   3  11   0-26.3653 32.0800   1
   3 -11   0 6.68583 31.4902   0
   3 -12   0 73.6708 33.5662   0
   3   0  -1-7.66948 15.2133   0
   3   0   1-8.02696 14.0029   0
   3   0  -1 4.50630 15.0858   1
   3   1  -1 7085.08 64.0308   1
   3   1  -1 7167.61 65.8451   0
   3   1  -1 7073.60 65.9287   2
   3  -1   1 6930.18 60.7345   0
   3  -1  -1 6795.10 63.9760   0
   3   2   1 6104.22 67.6907   1
   3   2  -1 6251.33 65.5861   1
   3   2  -1 6056.16 60.9205   2
   3  -2   1 6204.46 60.7209   0
   3  -2  -1 5923.79 63.0134   0
   3   3  -1 1295.85 31.3243   2
   3  -3   1 1283.22 34.0283   0
   3  -3  -1 1292.38 35.9428   0
   3   3  -1 1333.73 36.8603   1
   3   3   1 1407.13 40.1038   1
   3  -4   1 5476.30 66.1646   0
   3   4  -1 5780.29 73.0918   1
   3  -4  -1 5349.17 67.4832   0
   3   4  -1 5529.14 58.6813   2
   3   4   1 5556.08 71.4632   1
   3  -5  -1 2227.17 50.2792   0
   3  -5   1 2310.91 48.8428   0
   3   5   1 2296.54 51.6925   1
   3   5  -1 2166.49 38.7675   2
   3   5  -1 2279.64 52.8529   1
   3  -6  -1 377.001 28.5662   0
   3  -6   1 363.159 28.1322   0
   3   6   1 371.563 31.5238   1
   3   6  -1 349.988 31.4038   1
   3  -7  -1 247.101 29.6676   0
   3  -7   1 269.000 29.2071   0
   3   7   1 300.153 32.9544   1
   3   7  -1 275.896 31.3487   1
   3   8   1 689.956 40.4933   1
   3  -8  -1 732.005 40.1588   0
   3  -8   1 694.984 39.0906   0
   3   8  -1 741.016 41.8046   1
   3   9   1 1206.16 51.0462   1
   3  -9  -1 1240.49 51.3904   0
   3  -9   1 1272.50 52.5381   0
   3   9  -1 1233.34 51.1566   1
   3 -10   1 13.7725 26.7950   0
   3  10   1-6.68621 30.3810   1
   3  10  -1 28.3843 30.3458   1
   3 -10  -1 14.3580 30.5543   0
   3 -11   1 211.406 34.0386   0
   3  11  -1 249.423 35.1514   1
   3 -11  -1 262.243 37.4219   0
   3 -12   1 186.614 31.9007   0
   3  12  -1 226.650 33.7850   1
   3   0   2 11.9696 12.2755   0
   3   0  -2 3.81185 16.8541   2
   3   0  -2-2.61034 16.5591   0
   3   0  -2 1.30011 12.4569   1
   3  -1  -2 11519.9 90.7676   2
   3  -1  -2 11367.5 63.6009   1
   3   1  -2 11689.2 79.9746   1
   3   1  -2 11512.3 87.0866   2
   3   1  -2 11485.2 83.2006   0
   3  -1   2 11232.8 74.7462   0
   3  -1  -2 11128.7 82.9782   0
   3   2  -2 728.888 28.0174   1
   3   2  -2 695.907 27.7270   2
   3  -2  -2 658.856 27.0149   0
   3  -2   2 670.046 23.5414   0
   3  -3   2 2628.36 43.1158   0
   3   3  -2 2530.06 48.0374   1
   3  -3  -2 2453.81 48.3548   0
   3   3  -2 2549.45 44.3282   2
   3  -4   2 2895.02 47.6955   0
   3   4  -2 2859.98 47.2108   2
   3   4   2 2956.97 54.1721   1
   3   4  -2 2937.35 54.2984   1
   3  -4  -2 2683.17 50.7973   0
   3  -5  -2 2161.57 51.2184   0
   3  -5   2 2132.65 44.8667   0
   3   5   2 2160.51 50.3103   1
   3   5  -2 2164.95 42.7063   2
   3   5  -2 2197.16 51.4287   1
   3  -6  -2 2672.73 56.4701   0
   3  -6   2 2731.85 54.4198   0
   3   6   2 2763.27 57.2743   1
   3   6  -2 2857.77 60.6580   1
   3   6  -2 2919.48 50.3300   2
   3  -7  -2 3560.27 68.2462   0
   3   7   2 3440.55 65.4858   1
   3  -7   2 3294.74 62.6042   0
   3   7  -2 3436.29 70.5866   1
   3   8   2 1316.71 47.7699   1
   3  -8  -2 1345.04 47.8617   0
   3  -8   2 1429.80 48.4398   0
   3   8  -2 1311.88 51.3399   1
   3   9   2 613.652 39.3368   1
   3  -9  -2 551.534 38.5238   0
   3   9  -2 593.117 42.6043   1
   3  -9   2 538.828 37.6701   0
   3 -10  -2 477.152 38.9599   0
   3  10  -2 468.304 41.2314   1
   3 -10   2 344.374 31.2764   0
   3  11  -2 82.0359 32.4047   1
   3 -11  -2 61.2618 31.6744   0
   3   0   3 4.70074 11.1774   0
   3   0  -3 3.75367 18.8351   2
   3   0  -3-4.67010 15.4172   0
   3   0  -3 3.78158 13.0641   1
   3   1  -3 663.635 24.6425   0
   3  -1  -3 653.783 17.4758   1
   3   1  -3 718.138 25.0128   1
   3  -1  -3 609.800 26.7508   2
   3   1  -3 713.182 29.6512   2
   3  -1   3 715.797 20.6907   0
   3  -1  -3 712.131 27.5329   0
   3  -2   3 9978.49 68.3910   0
   3  -2  -3 10265.2 89.1311   0
   3   2  -3 10152.2 83.5261   0
   3   2  -3 10265.8 84.9667   1
   3  -2  -3 9823.75 87.7495   2
   3   2  -3 10205.4 90.1511   2
   3  -3   3 5284.74 53.5471   0
   3  -3  -3 5193.71 67.9181   0
   3   3  -3 5371.69 67.5005   2
   3   3  -3 5349.37 67.5892   1
   3  -4  -3 2626.60 52.2104   0
   3  -4   3 2826.39 44.8758   0
   3   4  -3 2763.79 54.7338   1
   3   4  -3 2817.15 51.4104   2
   3  -5  -3 2650.32 56.1921   0
   3  -5   3 2682.21 45.9748   0
   3   5  -3 2668.26 57.1634   1
   3   5  -3 2858.82 53.1043   2
   3   6  -3 737.911 32.9906   2
   3   6  -3 704.780 38.3031   1
   3  -6  -3 665.099 35.0524   0
   3  -7  -3 850.881 40.0979   0
   3   7   3 767.677 36.7678   1
   3   7  -3 842.178 42.4117   1
   3   8   3 674.244 38.6651   1
   3  -8  -3 665.603 39.5750   0
   3   8  -3 731.974 43.2884   1
   3  -9  -3 549.951 41.6254   0
   3   9  -3 691.516 43.7060   1
  -3  -9  -3 608.791 52.3979   0
   3 -10  -3 417.741 40.4287   0
   3  10  -3 434.101 39.6013   1
   3  11  -3 63.2388 32.2835   1
   3 -11  -3 47.0653 30.6053   0
   3   0   4-4.52372 9.70834   0
   3   0  -4-7.76416 19.8651   2
   3   0  -4-2.48926 16.8439   0
   3   0  -4 31.2317 12.1042   1
   3  -1  -4 1240.64 36.5531   0
   3   1  -4 1157.49 31.1067   1
   3  -1  -4 1125.44 35.5596   2
   3   1  -4 1208.27 38.6349   2
   3   1  -4 1202.85 31.7674   0
   3  -2  -4 1171.92 37.2695   0
   3   2  -4 1207.38 32.3978   0
   3   2  -4 1142.87 37.9767   2
   3  -2  -4 1077.77 33.9995   2
   3  -3  -4 12.3602 19.1869   2
   3  -3  -4 37.5235 20.5986   0
   3   3  -4 26.5675 17.3659   0
   3   3  -4 21.6574 20.1144   2
   3  -4  -4 4568.30 70.6494   0
   3   4  -4 4539.55 68.7924   2
   3  -5  -4 75.7396 24.9055   0
   3   5  -4 94.2604 23.1926   2
   3   5  -4 86.8470 26.1721   1
   3  -6  -4 1769.27 51.3737   0
   3   6  -4 1877.80 54.8960   1
   3   6  -4 1843.22 49.0400   2
   3  -7  -4 2361.94 61.5886   0
   3   7  -4 2590.97 65.6919   1
   3   7  -4 2594.31 58.5945   2
   3  -8  -4 88.2583 28.7351   0
  -3  -8  -4 136.957 38.4949   0
   3   8  -4 53.8641 29.6002   1
   3  -9  -4 264.403 35.4540   0
   3   9  -4 274.345 35.5143   1
  -3  -9  -4 327.084 44.4987   0
  -3  10  -4 736.638 45.7271   2
   3 -10  -4 740.034 47.1091   0
   3  10  -4 669.427 42.9395   1
  -3 -10  -4 638.678 56.5039   0
   3   0  -5-6.10315 20.7523   2
   3   0  -5 7.00462 17.5035   0
   3  -1  -5 1201.36 37.5320   0
   3  -1  -5 1291.65 40.7860   2
   3   1  -5 1261.03 41.7266   2
   3   1  -5 1255.98 34.4554   0
   3  -2  -5 1742.55 44.9748   0
   3  -2  -5 1592.94 42.8887   2
   3   2  -5 1631.83 37.9774   0
   3   2  -5 1629.84 46.1861   2
   3  -3  -5 231.451 23.0303   2
   3  -3  -5 208.844 26.5011   0
   3   3  -5 216.853 20.0306   0
   3   3  -5 217.430 27.4009   2
   3  -4  -5 442.873 31.5591   0
   3   4  -5 424.036 30.8234   2
   3  -5  -5 1290.05 47.0682   0
   3   5  -5 1331.28 45.0935   2
   3  -6  -5 859.669 43.0530   0
   3   6  -5 935.206 41.1926   2
   3  -7  -5 2388.80 64.3673   0
   3   7  -5 2747.68 65.0901   2
   3  -8  -5 658.984 42.6622   0
   3   8  -5 650.205 43.1135   1
  -3   8  -5 684.231 43.9093   2
   3   8  -5 615.738 37.8289   2
  -3   9  -5 69.8205 29.3471   2
   3  -9  -5 2.21794 31.4580   0
   3   9  -5 118.310 33.3958   1
  -3  10  -5 1.33212 28.8051   2
   3 -10  -5 15.4468 33.4219   0
   3  10  -5 9.39983 30.7247   1
  -3   0  -6 14.5805 21.7450   2
   3   0  -6 5.41052 23.9090   2
  -3  -1  -6 322.639 27.1417   2
  -3   1  -6 272.185 28.8019   2
   3  -1  -6 272.005 24.2818   0
   3  -1  -6 271.871 29.8117   2
   3   1  -6 242.223 31.1565   2
   3  -2  -6 2190.61 53.2999   2
   3  -2  -6 2098.79 47.4644   0
   3   2  -6 2146.09 55.5376   2
   3  -3  -6 1300.52 43.6493   0
   3  -3  -6 1347.95 43.3677   2
   3   3  -6 1465.63 48.5141   2
   3  -4  -6 578.592 35.7003   0
   3   4  -6 494.085 33.3790   2
   3  -4  -6 557.460 30.9341   2
  -3   5  -6 1266.98 57.2369   2
   3  -5  -6 1080.47 44.1050   0
   3   5  -6 1144.73 45.9244   2
   3   6  -6 111.066 30.0589   2
  -3   6  -6 167.358 36.5791   2
   3  -6  -6 98.2800 30.3477   0
   3   7  -6 100.662 27.8122   2
  -3   7  -6 120.722 36.4969   2
   3  -7  -6 125.115 29.8344   0
   3   8  -6 171.237 31.3091   2
  -3   8  -6 188.731 35.2605   2
   3  -8  -6 134.247 32.0394   0
  -3   9  -6 333.544 36.1844   2
   3   9  -6 255.759 38.0420   1
   3  -9  -6 328.657 39.3438   0
   3   0  -7-25.9311 27.0613   2
  -3   0  -7 0.23750 24.9029   2
   3   1  -7 139.405 30.3736   2
  -3   1  -7 177.088 30.8400   2
   3  -1  -7 174.169 30.7421   2
  -3   2  -7 1405.30 51.7172   2
   3   2  -7 1362.51 50.5082   2
   3  -2  -7 1303.62 48.7751   2
   3  -3  -7 174.925 27.0419   2
   3   3  -7 150.122 28.9396   2
  -3   3  -7 122.995 31.8109   2
  -3   4  -7 169.006 36.0886   2
   3   4  -7 225.555 32.4462   2
  -3   5  -7 402.156 44.6668   2
   3   5  -7 448.029 36.6108   2
  -3   6  -7 253.424 39.6187   2
   3  -6  -7 209.601 29.7964   0
   3   6  -7 271.034 34.4647   2
  -3   7  -7 513.593 46.6005   2
   3  -7  -7 396.328 37.3153   0
   3   7  -7 476.252 39.6159   2
  -3   8  -7 90.0384 33.2623   2
   3   8  -7 54.5581 27.5119   2
   3  -8  -7 42.2328 34.6118   0
   3   9  -7 71.6814 29.6000   2
   3  -9  -7 120.961 41.0807   0
   3   0  -8 2.96058 28.0828   2
  -3   0  -8-39.6518 25.9421   2
   3   1  -8 66.9777 27.9060   2
  -3   1  -8 5.81503 28.3421   2
   3  -1  -8 89.9631 30.2875   2
  -3   2  -8 711.298 43.7023   2
   3  -2  -8 794.197 43.9816   2
   3   2  -8 701.687 43.6749   2
   3  -3  -8 60.1700 25.8560   2
   3   3  -8-18.4307 28.6670   2
  -3   3  -8 50.5597 29.5763   2
  -3   4  -8 845.346 52.0925   2
   3   4  -8 787.790 45.5574   2
   3   5  -8 13.0019 31.2636   2
  -3   5  -8 13.0983 32.3761   2
   3   6  -8 9.45979 27.0199   2
  -3   6  -8 33.9014 36.9999   2
   3   7  -8 105.244 36.4427   2
  -3   7  -8 83.5300 34.6127   2
   3   0  -9 1.25210 27.5598   2
   3  -1  -9 294.069 37.6494   2
   3   1  -9 287.532 35.1959   2
  -3   1  -9 356.850 39.7992   2
   3  -2  -9 178.119 34.0776   2
  -3   2  -9 179.735 36.7861   2
   3   2  -9 152.082 34.5841   2
   3   3  -9 111.721 34.0363   2
  -3   3  -9 81.5546 30.8343   2
   3   4  -9 90.4826 32.1621   2
  -3   4  -9 13.7695 34.2737   2
   3   5  -9 59.0658 27.0667   2
  -3   5  -9 20.7885 33.4739   2
   3   0 -10 29.5418 28.7976   2
   3  -1 -10 148.666 28.8812   2
   3   1 -10 147.180 27.9294   2
  -3   2 -10-18.3657 33.9444   2
   3   2 -10 8.86387 31.2518   2
  -3   3 -10 1.85248 35.9994   2
   4   0   0 22340.1 126.262   0
   4   1   0 250.316 24.9696   0
   4  -1   0 260.890 23.5935   0
   4  -2   0 147.822 23.3926   0
   4   2   0 176.421 24.6350   1
   4  -3   0 802.843 34.4205   0
   4   3   0 826.401 36.9576   1
   4   4   0 113.034 28.1186   1
   4  -4   0 132.864 27.9196   0
   4  -5   0 12.3948 24.9895   0
   4   5   0 19.7055 27.5989   1
   4  -6   0 5340.01 85.4609   0
   4   6   0 5646.74 88.2860   1
   4  -7   0 551.318 37.7576   0
   4   7   0 537.647 40.9532   1
   4  -8   0 269.688 36.6440   0
   4   8   0 288.084 38.0493   1
   4  -9   0 88.2605 33.3517   0
   4   9   0 34.8094 33.0821   1
   4  10   0 293.597 40.4426   1
   4 -10   0 253.679 38.1713   0
   4 -11   0 34.5474 31.3558   0
   4  11   0 9.25104 28.8207   1
   4   0  -1 8202.24 73.0372   1
   4   0   1 8149.69 76.3123   0
   4   0  -1 7998.12 79.2998   0
   4   1   1 768.566 30.5098   0
   4   1  -1 737.951 30.7456   0
   4   1  -1 764.464 31.1795   1
   4  -1   1 692.112 28.9680   0
   4  -1  -1 724.282 30.4503   0
   4   2  -1 6687.24 76.1002   1
   4  -2   1 6390.58 71.4503   0
   4  -2  -1 6375.26 76.0581   0
   4  -3   1 617.229 31.6180   0
   4  -3  -1 607.370 31.8335   0
   4   3   1 635.946 35.0952   1
   4   3  -1 665.475 33.7618   1
   4   3  -1 596.727 27.5177   2
   4  -4  -1 1130.24 41.5273   0
   4  -4   1 1224.78 39.8593   0
   4   4   1 1302.53 45.0725   1
   4   4  -1 1168.33 42.7252   1
   4   4  -1 1175.40 33.2014   2
   4   5  -1 462.609 24.5197   2
   4  -5  -1 461.396 33.6964   0
   4  -5   1 527.280 33.6459   0
   4   5   1 528.059 37.4546   1
   4   5  -1 496.356 36.5257   1
   4  -6  -1 252.971 31.8525   0
   4  -6   1 260.485 31.3263   0
   4   6   1 261.968 34.0883   1
   4   6  -1 235.054 33.9746   1
   4  -7  -1 303.417 32.2349   0
   4  -7   1 333.404 32.7250   0
   4   7   1 328.191 36.3672   1
   4   7  -1 294.044 35.6857   1
   4  -8  -1 19.5507 30.3545   0
   4  -8   1 29.0881 30.1417   0
   4   8   1 7.03294 33.5422   1
   4   8  -1 26.6811 29.5792   1
   4  -9  -1 1133.58 51.6630   0
   4   9   1 1058.17 52.8481   1
   4  -9   1 978.021 47.8166   0
   4   9  -1 1074.68 52.8423   1
   4  10   1 201.185 38.3660   1
   4 -10  -1 253.218 37.9257   0
   4  10  -1 280.637 38.4339   1
   4 -10   1 219.924 36.4190   0
   4  11   1-16.8018 33.7485   1
   4  11  -1-14.2597 31.6688   1
   4 -11  -1 7.64682 33.0674   0
   4 -11   1-8.00578 27.8003   0
   4   0   2 24888.9 129.233   0
   4   0  -2 25045.4 121.271   1
   4   0  -2 25124.8 139.797   0
   4   1  -2 17030.6 108.788   1
   4   1  -2 16343.8 115.592   0
   4  -1   2 16921.4 107.340   0
   4  -1  -2 16438.0 117.834   0
   4   1  -2 17417.2 120.869   2
   4   2  -2 5982.38 70.9756   1
   4   2  -2 6004.90 74.8610   0
   4   2  -2 5909.84 72.1380   2
   4  -2   2 6030.88 68.4933   0
   4  -2  -2 5960.63 75.7153   0
   4  -3   2 1201.24 35.8018   0
   4  -3  -2 1244.63 43.4409   0
   4   3  -2 1180.07 36.8522   2
   4   3  -2 1285.12 40.7545   1
   4   4  -2 142.870 21.8723   2
   4  -4   2 173.858 22.5418   0
   4   4  -2 157.458 26.7401   1
   4  -4  -2 167.313 28.3154   0
   4  -5  -2 4035.97 71.4298   0
   4  -5   2 4223.38 68.2366   0
   4   5   2 4330.29 73.7435   1
   4   5  -2 4209.71 63.7258   2
   4   5  -2 4155.58 73.1247   1
   4  -6  -2 1527.62 52.4662   0
   4  -6   2 1603.44 48.9487   0
   4   6   2 1628.84 52.3719   1
   4   6  -2 1625.18 53.2035   1
   4  -7  -2 125.425 30.1597   0
   4  -7   2 145.610 28.5483   0
   4   7   2 131.695 32.8142   1
   4   7  -2 110.362 32.5026   1
   4  -8  -2 565.365 41.7118   0
   4   8   2 660.140 43.0407   1
   4  -8   2 570.092 36.6536   0
   4   8  -2 682.541 43.5129   1
   4   9   2 507.065 41.9970   1
   4  -9  -2 472.658 40.5329   0
   4   9  -2 534.759 43.4234   1
   4  10   2-6.25598 33.4358   1
   4 -10  -2 38.6681 31.5480   0
   4  10  -2 38.9615 33.3481   1
   4  11  -2 205.407 34.3028   1
   4   0  -3 2804.79 42.1063   1
   4   0  -3 2817.08 54.2448   2
   4   0   3 2912.15 45.3671   0
   4   0  -3 2899.12 53.1274   0
   4  -1  -3 43.8912 22.1860   2
   4   1  -3 35.1211 21.2964   2
   4   1  -3 21.5679 20.0059   0
   4  -1   3 45.4656 15.6930   0
   4  -1  -3 19.2791 21.3150   0
   4  -1  -3 21.0498 11.4627   1
   4   1  -3 36.2819 17.6474   1
   4  -2  -3 3442.66 60.8073   0
   4   2  -3 3414.61 57.8407   0
   4   2  -3 3655.00 57.4192   1
   4   2  -3 3444.33 59.6843   2
   4  -2   3 3592.84 51.2679   0
   4  -3   3 648.608 27.7711   0
   4  -3  -3 628.126 35.8284   0
   4   3  -3 638.602 31.8545   0
   4   3  -3 613.825 31.9870   1
   4   3  -3 606.695 32.5039   2
   4  -4  -3 1077.28 41.5437   0
   4  -4   3 1119.42 33.8417   0
   4   4  -3 1104.97 42.5219   1
   4   4  -3 1103.16 38.4272   2
   4   5  -3 399.027 28.6676   2
   4  -5  -3 356.621 33.4729   0
   4   5  -3 450.752 35.5584   1
   4  -6  -3 588.107 38.7806   0
   4   6  -3 652.927 41.8830   1
   4   6  -3 683.592 34.2534   2
   4  -7  -3 725.679 42.3302   0
   4   7  -3 849.115 47.1994   1
   4  -8  -3 1137.54 50.8095   0
   4   8  -3 1200.26 53.8569   1
   4  -9  -3 1025.53 50.0748   0
   4   9  -3 1397.10 59.5264   1
   4 -10  -3 33.4795 29.2277   0
   4  10  -3 34.5770 31.3607   1
   4   0  -4 1817.08 35.5529   1
   4   0  -4 2029.28 49.3560   2
   4   0  -4 2182.69 47.8073   0
   4   1  -4 805.563 30.3971   1
   4  -1  -4 734.299 33.6716   2
   4   1  -4 770.706 35.6148   2
   4   1  -4 769.429 32.6568   0
   4  -1  -4 820.073 35.7474   0
   4  -2  -4 1700.51 48.0166   0
   4  -2  -4 1559.99 44.9864   2
   4   2  -4 1592.47 41.5426   1
   4   2  -4 1616.54 46.8008   2
   4   2  -4 1506.50 40.9325   0
   4   3  -4 45.0056 21.3312   0
   4   3  -4 43.4986 23.0588   2
   4   3  -4 56.3511 22.6558   1
   4  -3  -4 48.1791 27.0719   0
   4   4  -4 94.1554 24.7796   2
   4   4  -4 90.3170 25.5534   1
   4  -4  -4 78.6620 29.9119   0
   4  -5  -4 422.081 36.6639   0
   4   5  -4 477.326 36.2627   1
   4   5  -4 493.279 32.8899   2
   4  -6  -4 277.233 35.1090   0
   4   6  -4 235.499 35.0257   1
   4   6  -4 293.972 28.9816   2
   4  -7  -4 373.096 36.5300   0
   4   7  -4 344.926 37.3534   1
   4   7  -4 399.554 32.0701   2
   4  -8  -4 523.754 42.0890   0
   4   8  -4 584.777 43.4854   1
   4  -9  -4 57.8996 32.3908   0
   4   9  -4 44.5181 35.7549   1
   4 -10  -4-3.25001 34.0196   0
   4  10  -4 30.1129 30.7680   1
   4   0  -5 683.159 35.7024   2
   4   0  -5 707.803 34.0469   0
   4  -1  -5 1576.36 46.9485   0
   4  -1  -5 1352.28 44.0979   2
   4   1  -5 1268.91 35.5733   1
   4   1  -5 1397.02 48.1653   2
   4   1  -5 1492.92 43.7914   0
   4  -2  -5 14.6017 22.1227   2
   4   2  -5-0.94905 25.7619   2
   4   2  -5 10.6869 19.7130   0
   4  -2  -5 31.5518 25.3212   0
   4   2  -5 5.76793 20.7447   1
   4  -3  -5 764.259 40.7689   0
   4  -3  -5 676.585 35.4303   2
   4   3  -5 688.462 35.2633   1
   4   3  -5 780.834 34.7779   0
   4   3  -5 751.182 38.6797   2
   4  -4  -5 348.128 34.7065   0
   4   4  -5 345.740 29.6438   0
   4   4  -5 338.161 32.0535   1
   4   4  -5 320.330 31.6920   2
   4   5  -5 161.439 27.1678   2
   4  -5  -5 211.219 33.8600   0
   4   5  -5 268.358 28.4834   0
   4   5  -5 215.685 32.5058   1
   4  -6  -5 1080.24 51.8572   0
   4   6  -5 1082.00 50.0047   1
   4   6  -5 1168.97 45.7561   2
   4   7  -5 117.234 26.9549   2
   4  -7  -5 38.4516 33.2684   0
   4   7  -5 63.2672 31.9185   1
   4  -8  -5 121.915 36.1979   0
   4   8  -5 54.5329 33.1473   1
   4  -9  -5 404.738 42.5733   0
   4   9  -5 341.196 42.1941   1
  -4  10  -5-66.6655 25.6327   2
   4   0  -6 4647.05 82.3569   2
   4   0  -6 4684.42 72.7788   0
   4  -1  -6 1489.58 47.7516   0
   4  -1  -6 1556.63 50.9276   2
   4   1  -6 1389.70 50.8657   2
   4  -2  -6 37.1366 24.4829   2
   4   2  -6 32.4526 24.4709   2
   4  -2  -6 51.9029 28.8696   0
   4  -3  -6 869.689 42.7210   0
   4   3  -6 809.594 39.1255   1
   4  -3  -6 737.299 38.7618   2
   4   3  -6 901.162 43.6763   2
   4  -4  -6 85.1721 33.2358   0
   4   4  -6 107.440 29.1548   2
   4   4  -6 103.865 28.2220   1
   4  -5  -6 975.525 50.1892   0
   4   5  -6 969.049 48.3537   1
   4   5  -6 911.303 43.5758   2
   4   6  -6 467.639 37.4043   2
   4  -6  -6 546.713 41.6594   0
   4   6  -6 541.553 41.9109   1
   4   7  -6 95.6240 27.5765   2
   4  -7  -6 101.911 35.0500   0
   4   7  -6 112.912 35.9831   1
  -4   8  -6 280.532 41.1763   2
   4  -8  -6 257.353 36.6713   0
   4   8  -6 308.009 42.0788   1
   4   8  -6 282.145 35.4828   2
   4  -9  -6-84.5394 34.0542   0
  -4   0  -7 1074.85 43.7138   2
   4   0  -7 1145.80 50.6123   2
  -4   1  -7 545.577 37.9295   2
   4   1  -7 508.196 37.7907   2
   4  -1  -7 538.374 38.4957   2
  -4   2  -7 557.448 41.0113   2
   4  -2  -7 556.278 38.6171   2
   4   2  -7 537.211 38.4738   2
  -4   3  -7 572.296 46.7663   2
   4  -3  -7 453.591 36.3211   2
   4   3  -7 501.335 38.7708   2
   4   4  -7 42.9075 25.8120   2
  -4   4  -7 33.2926 38.9648   2
   4   4  -7 9.85324 28.2965   1
   4  -4  -7 74.9568 27.8939   2
   4   5  -7 45.2793 27.2948   2
   4  -5  -7 44.5316 27.6025   0
   4   5  -7-3.84793 31.0803   1
   4   6  -7 71.0923 29.2731   2
  -4   6  -7 125.451 44.1139   2
   4  -6  -7 39.6856 30.5805   0
   4   6  -7 86.6109 35.1703   1
   4   7  -7 135.407 30.3720   2
  -4   7  -7 174.043 43.4143   2
   4  -7  -7 227.028 36.3021   0
   4   7  -7 148.487 38.7748   1
   4   8  -7 170.058 30.4983   2
   4  -8  -7 299.803 41.9202   0
   4   0  -8 1535.42 58.3883   2
   4  -1  -8 95.6365 29.6866   2
   4   1  -8 128.753 34.3042   2
  -4   1  -8 138.202 29.7767   2
   4  -2  -8 65.0699 29.6166   2
   4   2  -8 72.8995 28.8188   2
  -4   2  -8 131.838 31.2960   2
   4  -3  -8 148.772 30.7278   2
   4   3  -8 116.397 32.2831   2
  -4   3  -8 111.278 31.3000   2
   4   4  -8 68.8981 28.7863   2
  -4   4  -8 66.0050 36.7006   2
   4   5  -8 87.1690 28.5233   2
  -4   5  -8-1.30600 36.8253   2
   4   5  -8 27.9888 28.4977   1
   4   6  -8 126.313 32.3128   2
  -4   6  -8 234.730 51.0698   2
   4   6  -8 95.3610 34.9844   1
   4   0  -9 349.699 39.7135   2
   4  -1  -9 189.929 33.4451   2
   4   1  -9 72.6560 34.6477   2
   4   2  -9 266.706 35.4737   2
  -4   2  -9 210.344 33.7015   2
   4  -2  -9 319.236 36.3390   2
  -4   3  -9 46.5181 30.3312   2
  -4   4  -9 52.7900 35.0060   2
   4  -1 -10 190.255 35.8284   2
   5   0   0-2.80335 20.8586   0
   5   1   0 127.059 25.5784   0
   5  -1   0 133.047 21.7234   0
   5   2   0 202.292 28.5150   1
   5  -2   0 185.921 25.6905   0
   5   2   0 177.559 26.6888   0
   5  -3   0 837.534 38.5270   0
   5   3   0 878.814 41.6959   1
   5  -4   0 7.43361 27.0589   0
   5   4   0 30.8795 30.8960   1
   5   5   0 171.015 35.7391   1
   5  -5   0 115.778 29.9755   0
   5  -6   0 134.285 33.1851   0
   5   6   0 139.700 35.4297   1
   5  -7   0 540.625 45.6135   0
   5   7   0 629.483 45.0838   1
   5  -8   0 1053.47 54.1080   0
   5   8   0 1145.37 56.4728   1
   5  -9   0 137.658 38.7884   0
   5   9   0 97.5906 40.6071   1
   5  10   0 468.567 46.6578   1
   5 -10   0 353.295 43.2886   0
   5   0   1-7.59794 21.4282   0
   5   0  -1 5.71885 23.6833   0
   5   1  -1 3041.07 55.4118   1
   5   1   1 3086.24 57.7584   0
   5   1  -1 3155.56 59.7188   0
   5  -1   1 3093.87 57.5019   0
   5  -1  -1 3032.90 59.4841   0
   5   2  -1 847.089 36.8852   1
   5   2  -1 856.629 36.9608   0
   5  -2   1 877.363 35.6439   0
   5  -2  -1 834.097 38.9471   0
   5   3  -1 256.545 31.9459   1
   5  -3   1 193.235 26.7844   0
   5  -3  -1 206.174 30.6249   0
   5  -4   1 2188.13 56.5880   0
   5  -4  -1 2092.95 59.0297   0
   5   4   1 1997.46 57.7848   1
   5   4  -1 1971.50 56.7351   1
   5   5   1 63.8183 33.6834   1
   5   5  -1 66.1723 33.5033   1
   5  -5  -1 97.4523 30.8218   0
   5  -5   1 48.1647 26.6931   0
   5  -6  -1 542.367 42.1293   0
   5  -6   1 518.356 39.8387   0
   5   6   1 528.261 42.5491   1
   5   6  -1 528.405 42.2789   1
   5  -7  -1 1980.06 66.5101   0
   5  -7   1 2125.64 64.1832   0
   5   7   1 2000.65 64.9747   1
   5   7  -1 1974.03 63.8828   1
   5  -8  -1 220.337 38.2298   0
   5  -8   1 256.123 38.7828   0
   5   8   1 244.846 40.5668   1
   5   8  -1 164.546 37.3275   1
   5  -9  -1 644.872 49.0863   0
   5  -9   1 542.407 45.2360   0
   5   9   1 710.091 49.4980   1
   5   9  -1 639.477 46.9321   1
   5 -10  -1 63.6816 37.6421   0
   5 -10   1 47.0266 29.6424   0
   5  10   1 84.9635 34.9198   1
   5  10  -1 31.1274 34.7651   1
   5 -11   1 95.4503 30.4531   0
   5   0   2-3.19987 19.1954   0
   5   0  -2 11.4905 22.9995   0
   5   0  -2-3.18344 17.8962   1
   5   1   2 569.597 30.6139   0
   5   1  -2 516.457 27.6556   1
   5   1  -2 522.463 32.0871   0
   5  -1   2 560.500 30.2405   0
   5  -1  -2 525.269 33.4254   0
   5   2  -2 3019.93 60.9439   2
   5   2  -2 2858.82 57.1219   1
   5   2  -2 2901.89 59.8297   0
   5  -2   2 2908.56 54.9830   0
   5  -2  -2 2930.84 63.1513   0
   5  -3   2 1473.99 43.9973   0
   5  -3  -2 1471.59 48.9482   0
   5   3  -2 1579.12 48.7244   1
   5   3  -2 1565.08 45.8416   2
   5   3  -2 1507.94 46.4860   0
   5  -4  -2 1835.50 56.9416   0
   5  -4   2 1841.98 52.1374   0
   5   4  -2 1703.77 51.8257   1
   5   4  -2 1766.77 47.8102   2
   5  -5  -2 1080.69 47.2753   0
   5  -5   2 968.904 40.6972   0
   5   5  -2 1075.31 47.4174   1
   5   5  -2 1058.12 38.4995   2
   5  -6  -2 490.192 40.3840   0
   5  -6   2 505.563 37.6883   0
   5   6  -2 538.902 41.9108   1
   5  -7  -2 142.145 35.6713   0
   5  -7   2 157.876 29.5607   0
   5   7   2 102.111 33.5764   1
   5   7  -2 194.974 35.7602   1
   5  -8  -2 466.248 44.0868   0
   5   8   2 515.011 44.0726   1
   5   8  -2 477.167 42.9877   1
   5  -9  -2 450.407 47.5504   0
   5   9   2 396.117 42.3654   1
   5   9  -2 476.834 45.3858   1
   5 -10  -2 3.03846 38.1930   0
   5  10   2-27.4017 32.3520   1
   5  10  -2-21.2685 33.5352   1
   5   0   3-12.6420 18.1007   0
   5   0  -3-50.5155 24.2226   0
   5   0  -3 1.66640 17.2367   1
   5   1  -3 1749.31 42.9157   1
   5   1  -3 1827.63 49.9160   2
   5   1   3 1782.91 43.9406   0
   5   1  -3 1778.12 48.3319   0
   5  -1   3 1806.54 42.2940   0
   5  -1  -3 1714.26 48.4395   0
   5   2  -3-2.71658 24.1692   2
   5   2  -3 42.9634 22.5790   0
   5  -2   3-8.82859 19.6976   0
   5  -2  -3 1.03299 24.6509   0
   5   2  -3-5.77792 21.8723   1
   5  -3   3 523.045 30.8781   0
   5  -3  -3 542.025 38.1312   0
   5   3  -3 556.685 34.3727   1
   5   3  -3 482.741 31.4927   2
   5   3  -3 491.119 33.6676   0
   5  -4  -3 417.711 36.8940   0
   5   4  -3 401.270 34.7621   1
   5   4  -3 389.086 30.2217   2
   5  -5  -3 451.673 38.0333   0
   5   5  -3 550.340 38.2728   1
   5   5  -3 475.209 32.6637   2
   5  -6  -3 1105.76 52.3644   0
   5   6  -3 1145.40 50.1617   1
   5  -7  -3 1105.05 54.1704   0
   5   7  -3 1082.94 52.0579   1
   5  -8  -3 400.032 41.7516   0
   5   8  -3 374.601 42.1328   1
   5  -9  -3 34.5063 36.3160   0
   5   9  -3 111.317 35.0115   1
   5   0  -4-8.03977 24.7239   2
   5   0  -4-13.1489 23.8222   0
   5   1  -4 528.194 27.9031   1
   5   1  -4 551.934 35.0778   2
   5   1  -4 625.649 34.1273   0
   5  -1  -4 653.102 36.8671   0
   5  -2  -4 659.681 38.0419   0
   5   2  -4 578.483 31.3451   1
   5   2  -4 613.020 36.5341   2
   5   2  -4 610.914 35.1664   0
   5   3  -4 170.972 27.2603   1
   5  -3  -4 240.372 34.8726   0
   5   3  -4 203.751 29.5540   2
   5   3  -4 238.763 29.0980   0
   5  -4  -4 771.431 44.2013   0
   5   4  -4 748.633 39.6513   1
   5   4  -4 668.448 36.8301   0
   5   4  -4 726.356 38.4630   2
   5  -5  -4 222.263 33.0088   0
   5   5  -4 197.760 33.1624   1
   5   5  -4 233.565 30.1682   2
   5   6  -4 34.2045 25.4383   2
   5  -6  -4 61.6731 35.5833   0
   5   6  -4 88.9219 33.5636   1
   5  -7  -4 51.2497 34.1099   0
   5   7  -4 77.6076 32.8331   1
   5  -8  -4 175.830 37.4694   0
   5   8  -4 161.294 35.3188   1
   5  -9  -4-4.61626 35.1273   0
   5   9  -4 12.0975 37.9637   1
   5   0  -5 2.91491 26.4412   2
   5   0  -5 21.3051 24.0444   0
   5  -1  -5 269.979 31.4323   2
   5   1  -5 295.420 31.8431   2
   5   1  -5 292.373 29.9568   0
   5  -1  -5 276.864 32.8931   0
   5  -2  -5 264.896 37.2094   0
   5   2  -5 233.066 30.6795   2
   5   2  -5 231.694 28.9673   0
   5  -3  -5 567.210 43.7450   0
   5   3  -5 477.769 34.6011   1
   5   3  -5 524.151 37.5694   2
   5   3  -5 473.084 35.9835   0
   5  -4  -5 436.151 41.1143   0
   5   4  -5 388.380 35.8625   1
   5   4  -5 394.077 35.9656   2
   5   4  -5 419.674 34.0103   0
   5  -5  -5 433.122 42.1924   0
   5   5  -5 348.295 39.1144   1
   5   5  -5 397.379 36.8519   0
   5   5  -5 378.207 34.9992   2
   5   6  -5 17.8789 25.2642   2
   5  -6  -5 25.6292 37.0194   0
   5   6  -5 44.5897 29.1798   0
   5   6  -5 14.1639 33.7509   1
   5   7  -5 87.4249 27.3372   2
   5  -7  -5 120.541 38.7783   0
   5   7  -5 61.3851 39.8925   1
   5  -8  -5 57.0190 39.0927   0
   5   8  -5 5.12541 36.3738   1
   5   0  -6-2.68481 28.3449   2
   5   0  -6 186.350 17.4469   0
   5  -1  -6 44.2568 27.9936   2
   5   1  -6 60.2493 30.4983   2
   5   1  -6 40.3264 23.7965   0
   5  -1  -6 34.2087 29.7217   0
   5  -2  -6 1051.21 51.7953   0
   5  -2  -6 910.715 46.3611   2
   5   2  -6 1015.86 48.3838   2
   5   3  -6 15.9319 28.3996   2
   5  -3  -6 6.71515 32.5827   0
   5  -4  -6 101.526 36.7981   0
   5   4  -6 90.0363 30.5086   2
   5   4  -6 29.3166 27.5554   1
   5  -5  -6 607.894 48.4324   0
   5   5  -6 579.944 42.8278   1
   5   5  -6 552.410 39.5422   2
   5  -6  -6 317.816 44.9798   0
   5   6  -6 338.637 39.6725   1
   5   6  -6 287.289 35.8998   2
   5  -7  -6 438.176 47.3952   0
   5   7  -6 476.161 47.7032   1
   5   7  -6 455.396 38.0163   2
   5  -8  -6 220.560 43.8586   0
   5   0  -7-21.5454 27.6940   2
   5  -1  -7 116.811 30.8628   2
   5   1  -7 63.7431 28.3435   2
   5  -2  -7 662.291 42.0880   2
   5   2  -7 654.890 42.8382   2
   5  -3  -7 414.520 37.5914   2
   5   3  -7 371.704 37.4468   2
   5  -4  -7-40.8512 31.0801   0
   5   4  -7 11.9324 29.9293   2
   5  -5  -7 325.673 41.6755   0
   5   5  -7 283.082 35.1312   1
   5   5  -7 334.900 36.2246   2
   5   6  -7 56.5403 27.6508   2
   5  -6  -7 107.381 38.5540   0
   5   6  -7-2.66978 35.6779   1
   5   7  -7-13.0600 29.2229   2
   5  -7  -7 47.3638 41.7681   0
   5   7  -7 46.6106 31.4436   1
   5   0  -8 62.3925 29.2480   2
   5  -1  -8 23.0009 30.8744   2
   5   1  -8 74.7175 28.9594   2
   5  -2  -8 121.708 30.4877   2
   5   2  -8 111.272 32.1789   2
  -5   2  -8 174.193 27.8857   2
   5  -3  -8 10.6136 29.3166   2
   5   3  -8 59.6052 28.5025   2
  -5   3  -8 20.4669 27.1260   2
   5   4  -8 63.2438 26.3037   2
  -5   4  -8 18.5076 39.2998   2
   5   6  -8 149.660 34.4185   1
   5   0  -9 48.5043 32.1011   2
   5  -1  -9 129.368 35.4624   2
   5  -2  -9-6.82284 30.4577   2
  -5   2  -9-23.9992 26.9302   2
   5  -3  -9-21.8934 32.9803   2
  -5   3  -9 70.9804 28.9999   2
   6   0   0 71.7961 26.8802   0
   6   1   0 1509.16 49.1084   0
   6  -1   0 1522.46 50.6966   0
   6   2   0 32.5010 26.3814   0
   6  -2   0 0.07914 27.5227   0
   6  -3   0 594.136 38.9667   0
   6   3   0 541.996 37.4376   0
   6   4   0 14.6865 33.3895   1
   6  -4   0 15.3507 30.2151   0
   6   5   0 303.931 42.0376   1
   6  -5   0 263.947 37.0918   0
   6  -6   0-7.24344 32.7974   0
   6   6   0 1.47895 35.9260   1
   6  -7   0-13.6898 36.3758   0
   6   7   0 19.3082 37.8124   1
   6  -8   0 71.2442 37.2277   0
   6   8   0 56.7001 35.4820   1
   6  -9   0 102.965 40.8228   0
   6   9   0 170.360 41.1742   1
   6   0   1 490.479 34.1899   0
   6   0  -1 490.544 36.9612   0
   6   1   1 702.238 38.0164   0
   6   1  -1 671.808 36.9721   0
   6  -1   1 738.049 38.9682   0
   6  -1  -1 734.962 41.1992   0
   6   2  -1 217.849 30.8669   1
   6   2   1 259.796 28.5700   0
   6   2  -1 247.637 29.6276   0
   6  -2   1 287.769 30.4203   0
   6  -2  -1 252.448 34.3101   0
   6   3  -1 163.926 29.3246   0
   6  -3   1 167.453 30.3422   0
   6   3  -1 158.715 33.6291   1
   6  -3  -1 186.782 35.0789   0
   6   4  -1 25.6628 32.7455   1
   6  -4   1 48.8350 30.0434   0
   6  -4  -1 37.4531 29.8880   0
   6  -5  -1 683.235 45.5754   0
   6  -5   1 672.936 44.9879   0
   6   5  -1 711.310 45.2165   1
   6  -6  -1 440.283 45.2304   0
   6  -6   1 424.628 41.3312   0
   6   6   1 390.228 41.7734   1
   6   6  -1 432.866 44.7579   1
   6  -7  -1 59.8738 39.5396   0
   6  -7   1 72.8248 35.4765   0
   6   7   1 142.444 39.0021   1
   6   7  -1 150.997 38.1879   1
   6  -8  -1 205.667 43.3756   0
   6  -8   1 241.619 40.5092   0
   6   8   1 181.088 40.4831   1
   6   8  -1 236.301 38.8960   1
   6  -9  -1-10.4882 40.3097   0
   6  -9   1-14.7945 31.0475   0
   6   9   1-28.4692 38.3449   1
   6   9  -1 72.4190 36.5087   1
   6   0   2 1033.63 40.9886   0
   6   0  -2 1102.01 46.6920   0
   6   1  -2 251.671 28.0720   1
   6   1   2 306.743 29.7095   0
   6   1  -2 289.193 34.2331   0
   6  -1   2 302.782 30.7144   0
   6  -1  -2 281.646 34.4700   0
   6   2  -2 623.252 36.8690   1
   6   2   2 616.704 36.2839   0
   6   2  -2 635.657 39.3063   0
   6  -2   2 620.721 36.2904   0
   6  -2  -2 677.915 41.4084   0
   6  -3   2 410.691 34.5208   0
   6  -3  -2 413.408 38.4320   0
   6   3  -2 446.494 36.6058   1
   6   3  -2 400.183 34.3339   0
   6  -4   2 494.100 38.0135   0
   6  -4  -2 478.913 44.4867   0
   6   4  -2 476.326 40.4363   1
   6   4  -2 337.659 33.6712   0
   6   5  -2 153.226 35.3778   1
   6  -5  -2 140.242 37.8080   0
   6  -5   2 195.150 32.1076   0
   6  -6  -2 466.339 47.2157   0
   6  -6   2 487.772 39.6177   0
   6   6  -2 497.062 43.9247   1
   6  -7  -2 393.114 48.4941   0
   6   7  -2 324.872 43.2324   1
   6  -8  -2 131.009 39.9438   0
   6   8  -2 142.758 38.9722   1
   6  -9  -2 440.419 52.0414   0
   6   9  -2 386.579 44.7864   1
   6   0   3 4556.88 73.6720   0
   6   0  -3 4644.38 84.8925   0
   6   1  -3 1878.28 48.1218   1
   6   1   3 1903.28 51.0043   0
   6   1  -3 1911.89 58.2064   0
   6  -1   3 1878.24 51.1937   0
   6  -1  -3 1731.86 54.9399   0
   6   2  -3 1086.12 43.7243   1
   6   2   3 1013.71 41.3953   0
   6   2  -3 1047.13 45.7930   0
   6  -2  -3 1120.22 49.4497   0
   6   3  -3 300.911 32.9883   1
   6  -3  -3 216.033 33.6826   0
   6   3  -3 265.492 31.5869   2
   6   3  -3 270.709 33.2137   0
   6   4  -3 63.0653 25.3762   0
   6   4  -3 57.3217 24.7729   2
   6   4  -3 47.6079 28.9709   1
   6  -4  -3 88.6239 37.8092   0
   6  -5  -3 680.420 47.1408   0
   6   5  -3 727.999 45.7244   1
   6   5  -3 655.747 40.7729   0
   6   5  -3 598.621 36.5250   2
   6  -6  -3 48.3578 37.7303   0
   6   6  -3 70.4307 35.2015   1
   6  -7  -3 32.0944 37.1901   0
   6   7  -3 80.4531 38.7858   1
   6  -8  -3 274.993 47.1726   0
   6   8  -3 179.660 42.4593   1
   6   0  -4 1194.83 48.0448   0
   6   1  -4 19.4261 27.6546   0
   6  -1  -4 52.7232 29.8069   0
   6   1  -4 5.29844 27.1574   2
   6  -2  -4 489.523 39.3857   0
   6   2  -4 496.288 32.0621   1
   6   2  -4 502.977 38.0742   2
   6   2  -4 498.438 38.3186   0
   6   3  -4 124.737 27.7880   2
   6   3  -4 142.193 30.1297   0
   6   3  -4 129.035 29.0460   1
   6  -3  -4 89.7463 34.3437   0
   6   4  -4 299.177 34.6563   1
   6   4  -4 262.172 32.0077   2
   6   4  -4 317.015 33.0591   0
   6  -4  -4 260.896 40.6877   0
   6   5  -4 141.252 38.1193   0
   6   5  -4 185.853 28.6868   2
   6   5  -4 241.434 36.9046   1
   6  -5  -4 221.979 41.7702   0
   6  -6  -4 468.626 48.3454   0
   6   6  -4 470.984 43.2173   1
   6   6  -4 399.046 37.9380   0
   6  -7  -4 69.7758 40.6732   0
   6   7  -4 81.2686 37.9862   1
   6  -8  -4 197.441 45.1560   0
   6   8  -4 208.510 43.7192   1
   6   0  -5 1069.29 48.4415   2
   6   0  -5 1190.70 49.9804   0
   6   1  -5 1088.67 49.3923   2
   6   1  -5 1261.49 50.7393   0
   6  -1  -5 1163.83 52.4842   0
   6   2  -5 75.0281 27.5131   2
   6   2  -5 65.1529 30.8434   0
   6  -2  -5 101.689 34.2309   0
   6  -3  -5 387.333 44.2607   0
   6   3  -5 304.691 33.3030   2
   6   3  -5 281.768 36.0458   0
   6   4  -5 53.9399 28.6247   2
   6   4  -5-5.01770 29.8767   0
   6   4  -5 37.2373 28.5056   1
   6  -4  -5 21.1705 36.2510   0
   6  -5  -5 227.052 42.3248   0
   6   5  -5 200.475 33.3879   0
   6   5  -5 126.572 30.5670   2
   6   5  -5 199.204 36.7049   1
   6  -6  -5 431.569 49.1618   0
   6   6  -5 433.835 41.0358   1
   6   6  -5 376.197 37.0419   0
   6   6  -5 295.966 36.1534   2
   6  -7  -5 95.2351 40.0077   0
   6   7  -5 56.4979 37.7053   1
   6   0  -6 171.847 28.2700   2
   6   0  -6 200.250 35.7977   0
   6  -1  -6 351.472 37.7851   0
   6  -1  -6 337.671 38.7700   2
   6   1  -6 331.466 38.9119   2
   6   1  -6 352.780 36.1144   0
   6   2  -6 143.480 32.0837   2
   6   2  -6 230.798 34.5280   0
   6  -2  -6 238.818 39.1900   0
   6  -3  -6 388.930 45.2634   0
   6   3  -6 305.376 36.0794   2
   6   4  -6 93.5854 31.3449   2
   6  -4  -6 86.4493 40.6572   0
   6  -5  -6 91.7363 35.6921   0
   6   5  -6 145.337 30.2171   2
   6   5  -6 115.109 31.5609   1
   6   6  -6 60.6001 29.0524   2
   6  -6  -6-9.62580 42.8967   0
   6   6  -6 75.8442 37.2121   1
   6   0  -7 451.259 41.6473   2
   6  -1  -7 66.9685 31.8818   2
   6   1  -7 89.0719 33.4270   2
   6   2  -7 43.2330 26.1051   2
   6   3  -7-66.6258 28.2591   2
   6  -3  -7 17.5381 33.8493   0
   6  -4  -7-42.6571 37.7645   0
   6   4  -7 69.2157 29.1235   2
   6   5  -7-2.07827 37.8437   2
   6  -5  -7 31.7927 38.6595   0
   6   6  -7 32.4705 32.1900   1
   6   0  -8 130.185 31.6538   2
   6  -1  -8 41.6713 29.4309   2
   6  -2  -8 30.4537 31.8162   2
   7   0   0-26.3753 29.5196   0
   7   1   0 58.9739 31.2610   0
   7  -1   0 43.4960 29.3789   0
   7   2   0 42.0142 28.3968   0
   7  -2   0 83.4669 32.8297   0
   7  -3   0 560.182 42.9391   0
   7   3   0 548.293 40.1182   0
   7   4   0 47.5078 27.4907   0
   7  -4   0 0.99811 32.5759   0
   7  -5   0 412.712 46.6087   0
   7   5   0 357.348 44.7391   1
   7  -6   0 353.292 46.0466   0
   7   6   0 350.550 46.7528   1
   7  -7   0 688.366 56.2648   0
   7   7   0 538.878 53.6761   1
   7  -8   0 141.887 42.0389   0
   7   0   1 10.9299 27.5616   0
   7   0  -1 5.36411 28.8736   0
[truncated: 12,462 more chars]
