# Supplementary material for: Two 3-amino-1H-pyrazol-2-ium salts containing organic anions, and an ortho­rhom­bic polymorph of 3-amino-1H-pyrazol-2-ium nitrate
Source: Acta Crystallogr E Crystallogr Commun. 2021 Jan 1;77(Pt 1):34–41. doi: 10.1107/S2056989020015959 (PMC7784047; doi:10.1107/S2056989020015959)
Supplement: Supplementary file 2 [file e-77-00034-Isup2.hkl]

data_I                                                                          
_shelx_title ' h5cg'                                                            
_shelx_refln_list_code          4                                               
_shelx_F_calc_maximum      110.90                                               
_exptl_crystal_F_000       324.00                                               
_reflns_d_resolution_high  0.7685                                               
                                                                                
loop_                                                                           
 _space_group_symop_operation_xyz                                               
 'x, y, z'                                                                      
 '-x, -y, -z'                                                                   
                                                                                
_cell_length_a     6.6864                                                       
_cell_length_b     8.1857                                                       
_cell_length_c    12.6490                                                       
_cell_angle_alpha  79.424                                                       
_cell_angle_beta   85.583                                                       
_cell_angle_gamma  75.586                                                       
                                                                                
_shelx_F_squared_multiplier     1.000                                           
                                                                                
loop_                                                                           
 _refln_index_h                                                                 
 _refln_index_k                                                                 
 _refln_index_l                                                                 
 _refln_F_squared_calc                                                          
 _refln_F_squared_meas                                                          
 _refln_F_squared_sigma                                                         
 _refln_observed_status                                                         
   2   0   0      10601.82      10036.11        15.71 o                         
   3   0   0        198.13        182.16         2.82 o                         
   4   0   0        199.31        207.02         3.49 o                         
   5   0   0          2.43          1.04         1.50 o                         
   6   0   0         31.43         31.93         2.45 o                         
   7   0   0          0.19         -0.54         1.80 o                         
   8   0   0          3.44          4.50         2.18 o                         
  -7   1   0          0.32         -2.37         2.73 o                         
  -6   1   0         20.42         19.33         2.18 o                         
  -5   1   0          0.04          0.61         1.60 o                         
  -4   1   0         31.90         32.17         1.86 o                         
  -3   1   0        160.72        165.55         2.87 o                         
  -2   1   0       2251.18       2192.06         7.93 o                         
  -1   1   0        104.22        115.43         4.41 o                         
   0   1   0        502.86        504.62         1.55 o                         
   1   1   0         52.69         61.71         0.95 o                         
   2   1   0      11206.99      10288.37       221.18 o                         
   3   1   0         32.20         34.35         1.49 o                         
   4   1   0       5712.84       5675.75        16.21 o                         
   5   1   0          0.64          0.93         1.42 o                         
   6   1   0        296.11        288.26         5.08 o                         
   7   1   0          1.07          0.80         1.83 o                         
   8   1   0         15.38         14.93         2.65 o                         
  -7   2   0         42.62         40.62         2.06 o                         
  -6   2   0         13.87         12.34         2.15 o                         
  -5   2   0        131.38        122.05         3.46 o                         
  -4   2   0        222.05        215.72         3.92 o                         
  -3   2   0         22.64         22.92         1.61 o                         
  -2   2   0         19.30         17.59         2.42 o                         
  -1   2   0        187.62        185.35         2.86 o                         
   0   2   0        668.45        629.54         3.68 o                         
   1   2   0       1008.05        974.80         2.52 o                         
   2   2   0       1032.71        991.70         3.32 o                         
   3   2   0        231.24        250.09         3.16 o                         
   4   2   0        141.51        134.07         2.66 o                         
   5   2   0        103.07        105.07         2.71 o                         
   6   2   0        135.72        127.34         3.59 o                         
   7   2   0          0.05          0.09         1.91 o                         
   8   2   0        104.10         84.99         3.68 o                         
  -7   3   0          0.62         -0.54         1.51 o                         
  -6   3   0          2.76          3.98         1.45 o                         
  -5   3   0         59.14         58.15         2.28 o                         
  -4   3   0          2.55          1.75         1.10 o                         
  -3   3   0        926.03        981.55        11.60 o                         
  -2   3   0         19.08         15.75         0.80 o                         
  -1   3   0       1459.20       1536.58         7.72 o                         
   0   3   0        842.81        803.96         1.81 o                         
   1   3   0         14.58         10.89         0.34 o                         
   2   3   0        177.44        186.88         2.53 o                         
   3   3   0        221.47        224.29         1.70 o                         
   4   3   0         49.13         41.46         1.13 o                         
   5   3   0        129.54        133.67         2.91 o                         
   6   3   0         59.25         59.27         2.61 o                         
   7   3   0         68.72         63.32         2.88 o                         
   8   3   0         24.47         17.45         2.61 o                         
  -6   4   0         11.01         11.40         1.62 o                         
  -5   4   0          0.49         -0.08         1.32 o                         
  -4   4   0          2.66          2.27         1.18 o                         
  -3   4   0         11.57         14.10         1.17 o                         
  -2   4   0          5.17          4.11         0.71 o                         
  -1   4   0        267.18        286.05         2.04 o                         
   0   4   0       1126.87       1133.07         3.83 o                         
   1   4   0       1529.60       1595.01         4.49 o                         
   2   4   0         32.37         29.59         0.58 o                         
   3   4   0        170.59        177.71         1.68 o                         
   4   4   0          2.73          0.99         0.76 o                         
   5   4   0         23.27         25.27         1.12 o                         
   6   4   0          7.71          5.94         1.42 o                         
   7   4   0         13.42          8.53         1.37 o                         
   8   4   0          2.75          1.87         1.34 o                         
  -6   5   0         23.03         22.60         1.82 o                         
  -5   5   0          0.69          1.01         1.72 o                         
  -4   5   0         11.97         13.85         1.38 o                         
  -3   5   0         12.41         15.20         1.19 o                         
  -2   5   0        160.59        167.15         3.69 o                         
  -1   5   0         15.80         15.34         1.65 o                         
   0   5   0         55.43         59.82         1.41 o                         
   1   5   0          3.67          7.57         0.61 o                         
   2   5   0        169.39        184.74         1.67 o                         
   3   5   0         29.92         36.01         1.60 o                         
   4   5   0        108.78        106.77         1.70 o                         
   5   5   0        121.22        119.46         2.97 o                         
   6   5   0          3.26          3.23         0.95 o                         
   7   5   0         20.77         16.64         1.68 o                         
  -5   6   0         10.54         15.74         2.75 o                         
  -4   6   0         58.28         59.41         3.09 o                         
  -3   6   0         39.09         38.98         2.60 o                         
  -2   6   0        261.77        247.63         4.48 o                         
  -1   6   0         10.59         13.89         1.19 o                         
   0   6   0         34.66         25.88         1.23 o                         
   1   6   0          1.10          2.34         0.62 o                         
   2   6   0        292.88        304.72         4.23 o                         
   3   6   0         23.45         24.16         1.57 o                         
   4   6   0         14.73         19.17         1.46 o                         
   5   6   0         20.66         21.78         1.18 o                         
   6   6   0         22.19         21.41         1.55 o                         
   7   6   0          9.97          9.57         1.11 o                         
  -4   7   0         11.49         13.99         2.50 o                         
  -3   7   0          0.83          4.91         1.93 o                         
  -2   7   0         87.91         78.05         2.98 o                         
  -1   7   0         75.83         69.11         2.71 o                         
   0   7   0         76.09         55.67         1.69 o                         
   1   7   0         16.35         12.08         0.99 o                         
   2   7   0        186.40        188.75         2.52 o                         
   3   7   0          0.00         -0.01         1.17 o                         
   4   7   0          2.06          3.43         1.19 o                         
   5   7   0          0.38          0.29         1.22 o                         
   6   7   0          4.73          3.08         0.97 o                         
   7   7   0         10.51          9.11         1.11 o                         
  -3   8   0          1.11          2.21         1.80 o                         
  -2   8   0          9.99         11.01         2.11 o                         
  -1   8   0          8.40          6.06         1.74 o                         
   0   8   0        111.23        109.84         5.45 o                         
   1   8   0         18.14         17.13         1.58 o                         
   2   8   0         42.12         32.43         1.97 o                         
   3   8   0          1.75          1.34         1.24 o                         
   4   8   0         15.93         15.64         1.78 o                         
   5   8   0          4.95          1.79         1.43 o                         
   6   8   0          7.41          6.26         1.75 o                         
  -2   9   0         10.02         18.11         2.40 o                         
  -1   9   0          0.66          6.20         1.66 o                         
   0   9   0         19.20         18.93         1.87 o                         
   1   9   0          3.16          6.13         1.64 o                         
   2   9   0          8.24          8.20         1.53 o                         
   3   9   0         30.59         28.79         1.98 o                         
   4   9   0         16.91         15.92         1.90 o                         
   5   9   0         24.37         31.49         2.24 o                         
   1  10   0          3.05          4.40         1.47 o                         
   2  10   0          5.85         10.81         1.76 o                         
  -1 -10   1          2.89          6.74         1.63 o                         
  -5  -9   1          1.01          2.22         1.46 o                         
  -4  -9   1          0.30          5.69         1.70 o                         
  -3  -9   1          7.03         11.23         1.69 o                         
  -2  -9   1         17.94         16.96         1.79 o                         
  -1  -9   1          2.78          3.05         1.46 o                         
   0  -9   1          2.04          4.53         1.31 o                         
   1  -9   1          8.11          7.62         1.16 o                         
   2  -9   1          1.18          5.66         1.93 o                         
  -6  -8   1         21.52         23.47         2.01 o                         
  -5  -8   1          0.32          0.53         1.53 o                         
  -4  -8   1          6.71          9.72         1.67 o                         
  -3  -8   1          4.96          4.61         1.45 o                         
  -2  -8   1          4.67          6.11         1.51 o                         
  -1  -8   1         57.18         54.03         2.30 o                         
   0  -8   1          5.61          3.79         0.97 o                         
   1  -8   1          2.74          4.49         1.60 o                         
   2  -8   1          0.88          0.64         1.74 o                         
   3  -8   1          0.03         -2.16         2.16 o                         
  -7  -7   1          2.24          3.23         1.61 o                         
  -6  -7   1          0.35          0.91         0.99 o                         
  -5  -7   1          7.75          7.43         1.48 o                         
  -4  -7   1         18.38         15.90         1.61 o                         
  -3  -7   1         15.66         18.16         1.58 o                         
  -2  -7   1          1.55          0.31         1.19 o                         
  -1  -7   1          0.00          0.79         0.79 o                         
   0  -7   1          8.93         11.11         1.55 o                         
   1  -7   1         98.11         89.73         2.92 o                         
   2  -7   1          0.76          0.41         1.87 o                         
   3  -7   1         44.36         34.24         2.45 o                         
   4  -7   1          1.50          6.20         2.19 o                         
  -7  -6   1         10.71         10.89         1.30 o                         
  -6  -6   1          7.10          6.52         1.07 o                         
  -5  -6   1          0.93          0.57         0.81 o                         
  -4  -6   1         10.69         11.07         1.34 o                         
  -3  -6   1          0.31          0.08         1.08 o                         
  -2  -6   1         66.65         72.56         1.36 o                         
  -1  -6   1          5.22          5.17         0.76 o                         
   0  -6   1          6.79          6.58         1.35 o                         
   1  -6   1         36.34         30.65         2.04 o                         
   2  -6   1          1.07          1.90         1.58 o                         
   3  -6   1         12.24         10.26         1.90 o                         
   4  -6   1          0.06          2.03         2.13 o                         
   5  -6   1         37.19         39.89         2.99 o                         
  -7  -5   1          5.82          4.47         1.43 o                         
  -6  -5   1         10.61         10.66         1.05 o                         
  -5  -5   1          0.13         -0.22         0.87 o                         
  -4  -5   1        174.41        175.43         2.22 o                         
  -3  -5   1         81.04         85.42         1.25 o                         
  -2  -5   1          4.84          7.15         0.62 o                         
  -1  -5   1          0.68          2.37         0.54 o                         
   0  -5   1        369.38        383.28         4.18 o                         
   1  -5   1          8.33          6.99         1.29 o                         
   2  -5   1         57.94         52.74         3.01 o                         
   3  -5   1         29.31         30.51         1.34 o                         
   4  -5   1         11.06         12.01         1.33 o                         
   5  -5   1          0.01         -0.78         1.30 o                         
   6  -5   1          9.99         11.04         1.54 o                         
  -8  -4   1          0.18          0.95         1.33 o                         
  -7  -4   1          0.01         -0.32         1.36 o                         
  -6  -4   1         29.61         27.73         1.77 o                         
  -5  -4   1         34.65         37.52         2.31 o                         
  -4  -4   1          0.00          0.13         0.74 o                         
  -3  -4   1        513.24        512.05         1.89 o                         
  -2  -4   1        422.01        436.55         1.91 o                         
  -1  -4   1        193.84        190.57         1.15 o                         
   0  -4   1        395.48        440.20         4.60 o                         
   1  -4   1        209.32        239.53         2.02 o                         
   2  -4   1         65.07         72.57         1.48 o                         
   3  -4   1          5.47          7.95         1.11 o                         
   4  -4   1         35.83         38.93         1.64 o                         
   5  -4   1          6.49          8.84         1.42 o                         
   6  -4   1          0.42          1.01         1.40 o                         
  -8  -3   1         15.82         13.65         2.59 o                         
  -7  -3   1          1.16          0.11         1.66 o                         
  -6  -3   1          1.16          1.34         1.33 o                         
  -5  -3   1          3.56          2.87         1.21 o                         
  -4  -3   1        194.97        183.71         2.16 o                         
  -3  -3   1         41.74         35.94         0.70 o                         
  -2  -3   1        195.81        201.19         1.90 o                         
  -1  -3   1        445.00        441.48         2.82 o                         
   0  -3   1        247.53        220.42         1.02 o                         
   1  -3   1        285.68        289.82         4.65 o                         
   2  -3   1        340.10        370.31         2.85 o                         
   3  -3   1         55.38         52.09         1.54 o                         
   4  -3   1         61.99         63.49         1.86 o                         
   5  -3   1          9.01          8.88         1.37 o                         
   6  -3   1          3.27          2.72         1.48 o                         
   7  -3   1          0.56         -1.80         1.94 o                         
  -8  -2   1          0.58         -2.28         2.28 o                         
  -7  -2   1         34.52         31.20         2.50 o                         
  -6  -2   1        225.66        233.16         4.39 o                         
  -5  -2   1         33.88         35.60         1.93 o                         
  -4  -2   1        463.36        473.49         4.81 o                         
  -3  -2   1        219.74        219.61         1.48 o                         
  -2  -2   1        128.80        133.35         2.03 o                         
  -1  -2   1        125.45        125.69         3.87 o                         
   0  -2   1        569.80        542.42         1.41 o                         
   1  -2   1        765.06        791.56         3.49 o                         
   2  -2   1        121.22        124.77         3.47 o                         
   3  -2   1         94.89         97.83         1.78 o                         
   4  -2   1         19.74         18.98         2.63 o                         
   5  -2   1         53.85         51.24         1.82 o                         
   6  -2   1          1.44         -0.81         2.62 o                         
   7  -2   1          2.33          5.57         1.76 o                         
  -8  -1   1         11.94          8.22         2.26 o                         
  -7  -1   1          3.67          3.30         2.06 o                         
  -6  -1   1         82.57         87.11         3.11 o                         
  -5  -1   1          0.02          0.13         1.42 o                         
  -4  -1   1          4.73          6.29         1.40 o                         
  -3  -1   1        229.51        237.01         3.11 o                         
  -2  -1   1       9991.55       9129.42        15.49 o                         
  -1  -1   1        184.68        184.54         1.39 o                         
   0  -1   1        663.57        619.62         1.91 o                         
   1  -1   1       1638.83       1658.64         4.44 o                         
   2  -1   1        770.88        749.24         2.40 o                         
   3  -1   1         59.37         53.01         1.85 o                         
   4  -1   1         25.32         23.49         1.73 o                         
   5  -1   1          3.86          1.53         0.98 o                         
   6  -1   1         13.52         12.04         1.30 o                         
   7  -1   1         30.72         26.80         2.56 o                         
  -8   0   1          1.52          3.08         1.86 o                         
  -7   0   1          1.79          4.66         2.04 o                         
  -6   0   1         41.88         43.24         2.56 o                         
  -5   0   1          0.21          1.15         1.54 o                         
  -4   0   1        124.46        135.24         2.98 o                         
  -3   0   1        517.43        507.27         4.60 o                         
  -2   0   1       4121.30       4086.70         5.74 o                         
  -1   0   1        243.59        248.25         2.49 o                         
   1   0   1        182.72        197.23         1.63 o                         
   2   0   1       3340.67       3114.25         8.40 o                         
   3   0   1         36.31         37.03         1.61 o                         
   4   0   1          2.39          1.31         1.29 o                         
   5   0   1         38.43         31.18         2.11 o                         
   6   0   1         17.80         17.29         2.12 o                         
   7   0   1          0.05          0.83         1.97 o                         
   8   0   1          4.82          6.80         2.33 o                         
  -7   1   1         10.18          4.38         1.97 o                         
  -6   1   1          0.23         -1.06         1.81 o                         
  -5   1   1          0.66          0.57         1.55 o                         
  -4   1   1         79.78         81.62         2.59 o                         
  -3   1   1        151.86        150.68         2.74 o                         
  -2   1   1        147.17        177.74         4.42 o                         
  -1   1   1          0.06          0.08         0.46 o                         
   0   1   1       1576.40       1469.13         6.91 o                         
   1   1   1         20.77         21.01         0.46 o                         
   2   1   1      12297.80      10978.31        47.56 o                         
   3   1   1        244.10        261.50         4.46 o                         
   4   1   1        459.12        470.46         4.78 o                         
   5   1   1          2.83          1.27         1.44 o                         
   6   1   1          7.00          4.98         1.87 o                         
   7   1   1          4.17          5.83         2.08 o                         
   8   1   1          0.58         -0.47         2.30 o                         
  -7   2   1          0.02         -1.32         1.37 o                         
  -6   2   1          3.50          1.94         1.97 o                         
  -5   2   1         95.37         93.69         3.22 o                         
  -4   2   1          0.82          1.75         1.42 o                         
  -3   2   1         38.78         42.15         1.22 o                         
  -2   2   1        409.92        394.16        10.01 o                         
  -1   2   1        103.07        103.81         1.54 o                         
   0   2   1        146.59        149.80         1.51 o                         
   1   2   1       1520.54       1480.29         5.89 o                         
   2   2   1          3.74          4.54         0.27 o                         
   3   2   1        122.37        110.30         2.08 o                         
   4   2   1       1453.70       1453.25         7.83 o                         
   5   2   1         66.55         69.50         2.29 o                         
   6   2   1        805.30        784.15         7.60 o                         
   7   2   1          6.63          5.04         2.00 o                         
   8   2   1         49.32         42.46         3.00 o                         
  -7   3   1          6.61          4.91         1.63 o                         
  -6   3   1          4.18          4.56         1.50 o                         
  -5   3   1         72.64         72.39         3.05 o                         
  -4   3   1         50.79         47.52         2.31 o                         
  -3   3   1         21.42         21.22         1.14 o                         
  -2   3   1        224.34        221.68         8.10 o                         
  -1   3   1        499.07        464.27         4.59 o                         
   0   3   1        240.60        264.06         2.04 o                         
   1   3   1         60.48         65.39         1.02 o                         
   2   3   1        436.76        457.61         1.19 o                         
   3   3   1         83.37         88.62         1.17 o                         
   4   3   1          0.29          0.07         0.61 o                         
   5   3   1         40.18         34.38         1.73 o                         
   6   3   1         21.02         19.57         1.89 o                         
   7   3   1          0.57          2.11         1.88 o                         
   8   3   1        110.00        103.80         3.95 o                         
  -6   4   1          5.47          7.88         1.56 o                         
  -5   4   1          2.65          1.91         1.35 o                         
  -4   4   1         11.84          8.89         1.26 o                         
  -3   4   1         25.82         28.95         1.12 o                         
  -2   4   1          8.86          7.14         0.77 o                         
  -1   4   1       1145.82       1194.59        13.69 o                         
   0   4   1          4.94          5.13         0.32 o                         
   1   4   1        241.95        280.89         2.12 o                         
   2   4   1        131.71        135.28         1.38 o                         
   3   4   1         36.51         35.78         0.94 o                         
   4   4   1         36.50         27.71         1.01 o                         
   5   4   1          0.13         -0.39         0.75 o                         
   6   4   1          0.16          0.52         1.21 o                         
   7   4   1          0.01          0.04         1.22 o                         
   8   4   1          1.05          2.09         1.32 o                         
  -6   5   1         14.77         16.10         1.78 o                         
  -5   5   1         12.01         11.44         1.52 o                         
  -4   5   1        104.98        108.79         2.47 o                         
  -3   5   1          3.14          3.01         1.02 o                         
  -2   5   1         24.54         25.30         0.99 o                         
  -1   5   1         23.25         20.85         1.17 o                         
   0   5   1        504.80        471.99         8.26 o                         
   1   5   1        249.57        274.70         2.00 o                         
   2   5   1          3.08          2.78         0.41 o                         
   3   5   1        678.23        732.95         5.48 o                         
   4   5   1         21.96         23.54         0.98 o                         
   5   5   1          2.33          2.64         0.84 o                         
   6   5   1          6.74          5.58         0.98 o                         
   7   5   1          0.54          0.90         1.30 o                         
   8   5   1          0.71          1.40         1.32 o                         
  -5   6   1          0.51         -0.32         2.21 o                         
  -4   6   1          0.82          1.19         2.05 o                         
  -3   6   1         31.52         29.72         2.42 o                         
  -2   6   1          0.01         -0.30         1.19 o                         
  -1   6   1          6.52          6.63         1.06 o                         
   0   6   1         78.97         79.96         1.69 o                         
   1   6   1          0.64          0.65         0.60 o                         
   2   6   1         40.24         41.45         1.27 o                         
   3   6   1          9.88          7.14         1.18 o                         
   4   6   1         41.91         43.19         1.86 o                         
   5   6   1         95.35        104.98         2.07 o                         
   6   6   1          6.85         10.25         1.16 o                         
   7   6   1         39.07         34.90         1.44 o                         
  -4   7   1         30.33         29.70         2.59 o                         
  -3   7   1         11.99         10.22         1.94 o                         
  -2   7   1         42.60         36.22         2.38 o                         
  -1   7   1          8.04          5.60         1.27 o                         
   0   7   1        133.74        125.64         3.93 o                         
   1   7   1          1.72          2.54         0.92 o                         
   2   7   1        116.84        109.58         1.99 o                         
   3   7   1         30.69         33.42         1.87 o                         
   4   7   1          0.08          0.00         1.14 o                         
   5   7   1          1.88          2.69         1.31 o                         
   6   7   1          0.38          1.69         0.84 o                         
   7   7   1          0.56          0.71         1.21 o                         
  -3   8   1          0.23         -1.43         2.16 o                         
  -2   8   1          7.38          6.08         1.94 o                         
  -1   8   1          3.27          2.63         1.26 o                         
   0   8   1        131.72        106.48         3.28 o                         
   1   8   1         70.62         64.24         1.81 o                         
   2   8   1        135.69        120.29         2.27 o                         
   3   8   1         41.88         47.35         2.21 o                         
   4   8   1        120.89        125.50         3.32 o                         
   5   8   1          0.16          0.44         1.25 o                         
   6   8   1          7.26          6.32         1.54 o                         
  -2   9   1         14.63         14.40         2.22 o                         
  -1   9   1          0.02         10.07         1.75 o                         
   0   9   1          0.04          0.88         1.30 o                         
   1   9   1          0.01          0.71         1.46 o                         
   2   9   1         26.56         24.75         1.94 o                         
   3   9   1          5.34          6.69         1.41 o                         
   4   9   1         56.52         55.56         2.63 o                         
   5   9   1          5.94          9.96         1.87 o                         
   1  10   1          0.19          1.04         1.51 o                         
   2  10   1          8.47          8.80         1.64 o                         
   3  10   1          0.39          0.58         1.61 o                         
  -4  -9   2          0.45         -0.22         1.50 o                         
  -3  -9   2         22.00         21.72         1.98 o                         
  -2  -9   2          4.09          5.09         1.66 o                         
  -1  -9   2          0.75          0.87         1.15 o                         
   0  -9   2          0.11         -1.37         1.95 o                         
   1  -9   2          0.70          0.56         1.01 o                         
  -6  -8   2         17.09         14.64         2.07 o                         
  -5  -8   2         11.62         11.13         1.72 o                         
  -4  -8   2          9.18         10.58         1.59 o                         
  -3  -8   2          0.88          1.25         1.21 o                         
  -2  -8   2          0.54         -0.16         1.31 o                         
  -1  -8   2         31.30         27.99         1.64 o                         
   0  -8   2          0.15          2.26         0.97 o                         
   1  -8   2         21.71         19.48         2.73 o                         
   2  -8   2          5.69          6.29         1.84 o                         
   3  -8   2          0.00          1.14         1.84 o                         
  -6  -7   2          3.27          4.97         1.61 o                         
  -5  -7   2          6.48          6.34         1.56 o                         
  -4  -7   2         68.98         72.20         2.57 o                         
  -3  -7   2          0.03         -0.12         1.15 o                         
  -2  -7   2         97.97         99.93         2.68 o                         
  -1  -7   2         23.03         24.03         1.14 o                         
   0  -7   2         11.15         13.32         1.02 o                         
   1  -7   2          0.53          0.86         1.55 o                         
   2  -7   2          2.45          2.24         1.79 o                         
   3  -7   2          7.40          9.17         2.17 o                         
   4  -7   2          2.09          0.87         1.88 o                         
  -7  -6   2          7.08          9.52         1.75 o                         
  -6  -6   2          0.29          0.83         0.93 o                         
  -5  -6   2         91.59         89.72         4.54 o                         
  -4  -6   2          3.42          2.69         1.32 o                         
  -3  -6   2         93.18         90.23         2.43 o                         
  -2  -6   2         27.94         31.50         1.92 o                         
  -1  -6   2        197.65        193.09         2.20 o                         
   0  -6   2         94.18         90.41         1.66 o                         
   1  -6   2          4.18          5.40         1.66 o                         
   2  -6   2         12.78         11.19         1.92 o                         
   3  -6   2         13.09         13.12         1.98 o                         
   4  -6   2          3.88          6.69         1.97 o                         
   5  -6   2          2.30          2.92         1.96 o                         
  -7  -5   2          1.58         -0.94         1.43 o                         
  -6  -5   2         18.32         19.50         1.24 o                         
  -5  -5   2         14.09         14.46         1.37 o                         
  -4  -5   2         34.83         34.73         1.21 o                         
  -3  -5   2        333.69        330.32        10.07 o                         
  -2  -5   2         43.59         43.40         1.01 o                         
  -1  -5   2        575.07        625.75         3.41 o                         
   0  -5   2         37.06         33.73         2.92 o                         
   1  -5   2        171.62        168.28         3.26 o                         
   2  -5   2          3.77          3.14         0.86 o                         
   3  -5   2         27.36         26.61         3.49 o                         
   4  -5   2          2.68          2.50         1.21 o                         
   5  -5   2         15.98         15.35         1.56 o                         
   6  -5   2          0.01          2.44         1.86 o                         
  -8  -4   2          0.04         -0.36         1.21 o                         
  -7  -4   2          0.27         -0.93         1.34 o                         
  -6  -4   2          5.31          5.16         1.45 o                         
  -5  -4   2         26.33         28.66         1.24 o                         
  -4  -4   2          0.18          0.68         0.54 o                         
  -3  -4   2          2.69          2.03         0.39 o                         
  -2  -4   2        329.35        353.21         5.34 o                         
  -1  -4   2          0.81          2.37         0.30 o                         
   0  -4   2         87.36         95.40         0.79 o                         
   1  -4   2        452.49        436.70         2.69 o                         
   2  -4   2         12.52         11.57         0.93 o                         
   3  -4   2         64.11         63.99         2.52 o                         
   4  -4   2         24.44         25.31         1.41 o                         
   5  -4   2          7.46          8.27         1.36 o                         
   6  -4   2          2.60          3.84         1.77 o                         
  -8  -3   2         12.85          4.93         2.41 o                         
  -7  -3   2          1.18         -0.84         1.61 o                         
  -6  -3   2         39.98         37.01         2.09 o                         
  -5  -3   2          0.21          1.13         1.17 o                         
  -4  -3   2          0.12         -0.21         0.50 o                         
  -3  -3   2          3.08          2.90         0.40 o                         
  -2  -3   2         95.41         83.47         0.74 o                         
  -1  -3   2       1574.01       1561.89         2.67 o                         
   0  -3   2         10.42         14.66         0.38 o                         
   1  -3   2          4.48          4.97         0.68 o                         
   2  -3   2        105.70         99.93         1.99 o                         
   3  -3   2         47.04         48.68         1.51 o                         
   4  -3   2         20.54         22.41         1.37 o                         
   5  -3   2          3.57          4.77         1.26 o                         
   6  -3   2          0.72         -0.78         1.22 o                         
   7  -3   2          0.67          0.05         1.54 o                         
  -7  -2   2          1.57          0.10         1.52 o                         
  -6  -2   2         14.37         13.75         1.87 o                         
  -5  -2   2          6.86          4.94         1.35 o                         
  -4  -2   2        787.02        816.99         6.38 o                         
  -3  -2   2         49.74         43.32         0.80 o                         
  -2  -2   2        196.97        215.37         1.56 o                         
  -1  -2   2        469.15        466.35         1.48 o                         
   0  -2   2        151.12        152.22         0.74 o                         
   1  -2   2        472.21        471.61         7.15 o                         
   2  -2   2         51.67         41.08         1.11 o                         
   3  -2   2        159.18        149.48         2.09 o                         
   4  -2   2          8.91          8.57         1.11 o                         
   5  -2   2         45.80         48.71         2.75 o                         
   6  -2   2          9.19         10.02         1.60 o                         
   7  -2   2         27.19         27.23         1.78 o                         
  -8  -1   2          3.83          1.23         2.21 o                         
  -7  -1   2          2.00         13.18         1.83 o                         
  -6  -1   2         21.27         22.50         2.20 o                         
  -5  -1   2        130.81        141.85         3.43 o                         
  -4  -1   2          0.00         -0.40         1.29 o                         
  -3  -1   2        103.80         96.94         2.12 o                         
  -2  -1   2        478.16        480.50         9.77 o                         
  -1  -1   2         92.77        113.22         1.41 o                         
   0  -1   2       3284.71       3031.39        24.76 o                         
   1  -1   2          1.12          2.00         0.58 o                         
   2  -1   2        104.04        111.85         0.96 o                         
   3  -1   2        128.89        117.51         3.15 o                         
   4  -1   2          0.63          0.83         0.94 o                         
   5  -1   2          7.06          4.34         1.08 o                         
   6  -1   2          0.69          0.23         1.09 o                         
   7  -1   2          0.30         -1.85         2.14 o                         
  -7   0   2          0.13          2.20         1.84 o                         
  -6   0   2         13.65         14.90         2.12 o                         
  -5   0   2         48.46         52.11         2.50 o                         
  -4   0   2        260.39        259.89         4.01 o                         
  -3   0   2          3.86          4.50         0.50 o                         
  -2   0   2        536.25        562.37         6.09 o                         
  -1   0   2        326.96        315.41         2.14 o                         
   0   0   2       1960.62       1731.05        19.36 o                         
   1   0   2        782.07        812.94         2.49 o                         
   2   0   2        132.07        112.72         2.27 o                         
   3   0   2         38.56         40.09         0.98 o                         
   4   0   2        123.97        127.57         1.45 o                         
   5   0   2          8.40          5.98         1.02 o                         
   6   0   2         17.11         20.47         2.20 o                         
   7   0   2          1.00          0.30         1.81 o                         
   8   0   2          0.01          4.64         2.00 o                         
  -7   1   2          5.65          2.10         2.10 o                         
  -6   1   2          0.17         -1.67         1.67 o                         
  -5   1   2         10.87         11.68         1.84 o                         
  -4   1   2         61.84         55.85         2.32 o                         
  -3   1   2         33.72         29.98         0.96 o                         
  -2   1   2        332.07        325.52         2.90 o                         
  -1   1   2       3606.48       3450.76         5.51 o                         
   0   1   2       1076.46       1075.74         3.81 o                         
   1   1   2        185.47        183.72         1.38 o                         
   2   1   2        636.11        627.00         8.79 o                         
   3   1   2         24.80         19.44         0.91 o                         
   4   1   2        805.71        799.25         4.16 o                         
   5   1   2          7.18          9.84         1.56 o                         
   6   1   2         38.58         35.00         2.49 o                         
   7   1   2          6.35          7.83         2.01 o                         
   8   1   2          1.22         -2.23         2.23 o                         
  -7   2   2          6.21          8.05         2.48 o                         
  -6   2   2         10.86         11.80         2.07 o                         
  -5   2   2          1.61          2.87         1.59 o                         
  -4   2   2         52.56         56.19         1.50 o                         
  -3   2   2         95.34         91.22         3.23 o                         
  -2   2   2         25.43         28.83         1.67 o                         
  -1   2   2        523.11        539.68         2.61 o                         
   0   2   2        150.58        166.44         1.26 o                         
   1   2   2        548.38        537.96         2.31 o                         
   2   2   2        210.86        209.22         1.57 o                         
   3   2   2        742.40        687.49         4.40 o                         
   4   2   2         10.77          8.38         1.59 o                         
   5   2   2          0.02         -0.99         1.21 o                         
   6   2   2         57.86         54.26         2.75 o                         
   7   2   2          2.34          1.21         1.80 o                         
   8   2   2         40.79         33.85         2.80 o                         
  -7   3   2          5.64          7.80         1.73 o                         
  -6   3   2         11.06         12.02         2.36 o                         
  -5   3   2          0.83          2.48         1.64 o                         
  -4   3   2         14.58         16.92         1.16 o                         
  -3   3   2        376.22        375.47         6.35 o                         
  -2   3   2         93.04         84.33         2.54 o                         
  -1   3   2         87.75        102.33         2.34 o                         
   0   3   2        704.16        768.07         5.13 o                         
   1   3   2        172.75        160.26         1.08 o                         
   2   3   2        319.29        312.76         1.66 o                         
   3   3   2         40.98         38.34         0.55 o                         
   4   3   2          7.79          6.35         0.64 o                         
   5   3   2         15.35         14.73         1.47 o                         
   6   3   2         76.12         75.87         2.70 o                         
   7   3   2          0.41          0.76         1.75 o                         
   8   3   2         22.24         15.45         2.66 o                         
  -6   4   2          3.04          3.92         1.53 o                         
  -5   4   2          4.45          2.83         1.39 o                         
  -4   4   2         42.09         40.59         1.59 o                         
  -3   4   2        135.13        139.27         2.22 o                         
  -2   4   2        851.77        836.16         6.37 o                         
  -1   4   2          4.92          5.19         0.46 o                         
   0   4   2        592.55        588.99         1.66 o                         
   1   4   2       1127.26       1184.96         3.16 o                         
   2   4   2        147.29        143.99         1.41 o                         
   3   4   2         27.87         24.52         0.52 o                         
   4   4   2         85.58         83.30         1.70 o                         
   5   4   2          1.68          2.28         0.78 o                         
   6   4   2         23.96         25.31         1.61 o                         
   7   4   2          5.63          4.50         1.40 o                         
   8   4   2          7.95          5.02         1.39 o                         
  -6   5   2          0.00         -0.38         1.43 o                         
  -5   5   2          8.49         10.48         1.60 o                         
  -4   5   2          1.96          0.40         1.25 o                         
  -3   5   2          0.92          0.87         0.85 o                         
  -2   5   2          1.22          1.23         0.74 o                         
  -1   5   2         10.43         12.11         1.09 o                         
   0   5   2        257.03        271.39         2.75 o                         
   1   5   2        373.09        392.86         3.65 o                         
   2   5   2        320.76        329.29         3.19 o                         
   3   5   2         16.61         20.62         0.78 o                         
   4   5   2         44.57         48.46         1.07 o                         
   5   5   2         16.01         14.80         0.98 o                         
   6   5   2          0.85         -0.37         0.90 o                         
   7   5   2          0.03          0.57         1.32 o                         
   8   5   2          0.40         -0.65         1.49 o                         
  -5   6   2          6.01          9.31         2.37 o                         
  -4   6   2         11.92         12.31         2.41 o                         
  -3   6   2          0.00          1.67         1.34 o                         
  -2   6   2         17.50         15.38         1.46 o                         
  -1   6   2          4.49          3.80         1.09 o                         
   0   6   2         37.77         36.27         1.32 o                         
   1   6   2         67.82         60.90         1.10 o                         
   2   6   2          1.94          1.58         0.65 o                         
   3   6   2         54.62         58.64         1.81 o                         
   4   6   2          9.53         10.79         1.29 o                         
   5   6   2        137.28        130.18         2.59 o                         
   6   6   2          0.25          0.71         0.88 o                         
   7   6   2          0.28         -0.18         1.62 o                         
  -4   7   2         16.91         21.53         2.91 o                         
  -3   7   2         17.06         16.40         2.09 o                         
  -2   7   2          2.98          1.57         1.25 o                         
  -1   7   2         79.31         73.66         2.03 o                         
   0   7   2         37.62         30.23         1.37 o                         
   1   7   2         17.43         12.13         1.10 o                         
   2   7   2         17.32         20.19         1.48 o                         
   3   7   2          5.42          4.21         1.35 o                         
   4   7   2          1.78          1.39         1.26 o                         
   5   7   2         10.75         12.95         1.42 o                         
   6   7   2          6.89          7.33         0.99 o                         
   7   7   2         24.77         28.28         2.22 o                         
  -3   8   2          4.30          1.81         1.83 o                         
  -2   8   2         57.43         54.17         2.05 o                         
  -1   8   2          0.00          1.81         1.18 o                         
   0   8   2         74.06         63.10         2.94 o                         
   1   8   2         45.62         42.14         1.60 o                         
   2   8   2          1.58          1.11         1.00 o                         
   3   8   2         18.97         16.70         1.67 o                         
   4   8   2          6.90          7.57         1.43 o                         
   5   8   2         14.44         20.32         1.94 o                         
   6   8   2          0.06          3.06         1.16 o                         
  -2   9   2          7.24          5.38         1.91 o                         
  -1   9   2          0.05         -0.41         1.94 o                         
   0   9   2          1.19          0.43         1.75 o                         
   1   9   2          1.41          1.14         1.08 o                         
   2   9   2         36.53         29.91         3.60 o                         
   3   9   2          0.02         -1.42         1.42 o                         
   4   9   2         30.66         33.62         2.15 o                         
   5   9   2          0.00         -1.28         1.28 o                         
   1  10   2          2.73          2.18         2.44 o                         
   2  10   2          1.70          3.53         1.43 o                         
   3  10   2          0.13          0.91         1.37 o                         
  -4  -9   3          4.15          6.35         1.70 o                         
  -3  -9   3          6.91          8.80         1.68 o                         
  -2  -9   3          0.29          3.86         1.33 o                         
  -1  -9   3          9.52         11.32         1.54 o                         
   0  -9   3         15.14         15.47         1.24 o                         
   1  -9   3          1.55         -0.10         1.68 o                         
  -5  -8   3          0.40          1.53         1.55 o                         
  -4  -8   3         17.80         18.26         1.98 o                         
  -3  -8   3          9.63          9.17         1.63 o                         
  -2  -8   3          1.28         -1.20         1.20 o                         
  -1  -8   3          0.02         -1.33         1.75 o                         
   0  -8   3         12.41          8.46         1.07 o                         
   1  -8   3          8.82          8.69         1.12 o                         
   2  -8   3          3.74          0.84         1.90 o                         
  -6  -7   3          9.59          7.20         1.62 o                         
  -5  -7   3         44.34         41.74         2.26 o                         
  -4  -7   3         16.33         13.69         1.62 o                         
  -3  -7   3         27.64         27.32         1.81 o                         
  -2  -7   3          3.08          1.82         0.85 o                         
  -1  -7   3          4.73          3.93         0.92 o                         
   0  -7   3          9.15         10.67         1.04 o                         
   1  -7   3         10.94         11.07         1.02 o                         
   2  -7   3         17.37         16.24         2.07 o                         
   3  -7   3          2.72          5.35         2.12 o                         
  -7  -6   3         11.58         12.34         1.74 o                         
  -6  -6   3          1.64          1.69         1.01 o                         
  -5  -6   3          2.46          4.39         0.95 o                         
  -4  -6   3          8.70          8.62         1.40 o                         
  -3  -6   3         52.36         52.87         1.27 o                         
  -2  -6   3         47.88         46.22         1.24 o                         
  -1  -6   3          3.57          2.09         0.81 o                         
   0  -6   3        162.32        152.18         3.05 o                         
   1  -6   3          4.90          2.97         1.47 o                         
   2  -6   3          2.04          1.10         1.67 o                         
   3  -6   3          0.00         -1.60         1.95 o                         
   4  -6   3          0.26          0.42         2.14 o                         
  -7  -5   3          0.86          0.15         1.53 o                         
  -6  -5   3          2.26          0.39         1.26 o                         
  -5  -5   3         50.42         53.75         1.52 o                         
  -4  -5   3          0.02          0.16         0.79 o                         
  -3  -5   3        254.05        264.46         2.34 o                         
  -2  -5   3          8.90          8.84         0.72 o                         
  -1  -5   3         30.92         33.50         1.04 o                         
   0  -5   3         14.51         16.89         0.90 o                         
   1  -5   3          8.24          7.48         1.55 o                         
   2  -5   3        227.93        215.30         5.37 o                         
   3  -5   3         13.12         13.73         1.21 o                         
   4  -5   3        103.89        108.25         8.24 o                         
   5  -5   3          1.99          4.40         1.35 o                         
   6  -5   3          0.82         -0.93         1.67 o                         
  -7  -4   3          4.32          3.69         1.46 o                         
  -6  -4   3          9.63         10.97         1.50 o                         
  -5  -4   3          0.71          0.21         1.27 o                         
  -4  -4   3         14.45         14.34         0.71 o                         
  -3  -4   3         43.78         42.14         0.71 o                         
  -2  -4   3         37.14         38.16         0.74 o                         
  -1  -4   3        224.74        235.35         1.17 o                         
   0  -4   3          2.67          3.27         0.47 o                         
   1  -4   3        773.21        776.37        14.46 o                         
   2  -4   3         20.95         20.18         1.30 o                         
   3  -4   3        136.09        136.46         2.21 o                         
   4  -4   3          5.80          3.29         1.96 o                         
   5  -4   3          1.27          0.49         1.39 o                         
   6  -4   3         29.99         34.45         2.88 o                         
  -8  -3   3          0.02          4.31         1.82 o                         
  -7  -3   3          0.56         -0.32         1.58 o                         
  -6  -3   3         11.57         13.19         1.72 o                         
  -5  -3   3         55.49         58.79         2.25 o                         
  -4  -3   3          0.07          0.73         0.50 o                         
  -3  -3   3         11.95         12.96         0.58 o                         
  -2  -3   3         53.82         53.25         1.04 o                         
  -1  -3   3        234.04        251.57         2.15 o                         
   0  -3   3          1.12          2.52         0.32 o                         
   1  -3   3        271.97        279.26         4.27 o                         
   2  -3   3        174.97        178.01         2.06 o                         
   3  -3   3         90.76         89.92         1.81 o                         
   4  -3   3          3.70          3.02         1.19 o                         
   5  -3   3        109.33        117.45         2.44 o                         
   6  -3   3          0.00         -0.77         1.28 o                         
   7  -3   3          3.72          4.96         2.09 o                         
  -8  -2   3          0.28          5.38         1.95 o                         
  -7  -2   3          7.59         -1.08         1.53 o                         
  -6  -2   3          9.56         12.95         1.89 o                         
  -5  -2   3         17.84         17.89         1.67 o                         
  -4  -2   3         14.87         14.75         0.96 o                         
  -3  -2   3          3.62          3.56         0.53 o                         
  -2  -2   3         86.79         86.15         1.05 o                         
  -1  -2   3       1168.36       1172.52         2.38 o                         
   0  -2   3        112.27        101.74         1.81 o                         
   1  -2   3        260.44        276.81         4.98 o                         
   2  -2   3        173.21        151.37         7.55 o                         
   3  -2   3        125.34        128.58         2.20 o                         
   4  -2   3          1.25          2.32         1.26 o                         
   5  -2   3         27.96         25.38         1.49 o                         
   6  -2   3          2.04          3.00         1.26 o                         
   7  -2   3          1.29          4.17         2.15 o                         
  -8  -1   3          8.27          9.78         2.07 o                         
  -7  -1   3          0.96          1.59         1.73 o                         
  -6  -1   3          2.60          0.84         1.64 o                         
  -5  -1   3         11.10         11.90         1.75 o                         
  -4  -1   3         32.74         34.17         1.80 o                         
  -3  -1   3        101.04        108.12         1.54 o                         
  -2  -1   3        782.88        737.12         3.01 o                         
  -1  -1   3        269.52        216.32         3.27 o                         
   0  -1   3       1317.86       1279.28         2.49 o                         
   1  -1   3        404.35        431.32         6.85 o                         
   2  -1   3         34.32         37.67         1.92 o                         
   3  -1   3        218.81        217.87         2.50 o                         
   4  -1   3          0.74          0.65         0.86 o                         
   5  -1   3         13.78         13.56         1.50 o                         
   6  -1   3          8.64         10.91         1.20 o                         
   7  -1   3         16.82         16.53         2.36 o                         
  -7   0   3         15.48         17.23         2.25 o                         
  -6   0   3         31.84         33.71         2.41 o                         
  -5   0   3         35.01         35.09         2.26 o                         
  -4   0   3         39.20         36.02         2.04 o                         
  -3   0   3        391.89        400.72         2.34 o                         
  -2   0   3         74.47         77.24         1.34 o                         
  -1   0   3         24.13         22.39         0.80 o                         
   0   0   3       1815.28       1721.74         3.00 o                         
   1   0   3        106.22        130.50         4.66 o                         
   2   0   3        752.84        715.25        18.22 o                         
   3   0   3         21.67         26.12         1.24 o                         
   4   0   3        110.90        116.29         1.77 o                         
   5   0   3         12.23          9.78         1.09 o                         
   6   0   3          0.31         -0.16         1.67 o                         
   7   0   3          1.11          2.24         1.83 o                         
  -7   1   3          0.11          4.94         1.87 o                         
  -6   1   3          0.13         -1.64         1.81 o                         
  -5   1   3          7.87          6.93         1.80 o                         
  -4   1   3         18.83         19.32         1.84 o                         
  -3   1   3        175.41        167.37         3.88 o                         
  -2   1   3        131.92        118.72         1.38 o                         
  -1   1   3        284.55        299.06         2.47 o                         
   0   1   3          0.80          0.90         0.35 o                         
   1   1   3       3016.65       3034.72         5.80 o                         
   2   1   3        406.54        402.57         4.86 o                         
   3   1   3         41.12         41.77         0.77 o                         
   4   1   3         88.42         83.33         1.75 o                         
   5   1   3          1.37          0.76         0.95 o                         
   6   1   3         30.27         31.58         2.32 o                         
   7   1   3          0.20          1.80         1.89 o                         
   8   1   3          3.70          0.18         2.14 o                         
  -7   2   3          0.30          0.40         1.77 o                         
  -6   2   3          1.94          3.23         1.82 o                         
  -5   2   3         18.77         17.34         2.02 o                         
  -4   2   3         16.65         16.00         1.44 o                         
  -3   2   3         75.79         71.67         1.46 o                         
  -2   2   3         90.25         99.63         2.20 o                         
  -1   2   3       1304.20       1333.94        16.74 o                         
   0   2   3        290.40        263.70         1.26 o                         
   1   2   3        106.65        111.70         1.92 o                         
   2   2   3         67.01         56.24         0.78 o                         
   3   2   3        288.96        278.89         4.77 o                         
   4   2   3         69.58         75.30         1.53 o                         
   5   2   3         61.89         60.78         1.61 o                         
   6   2   3         12.78         10.04         2.06 o                         
   7   2   3          4.14          5.24         1.91 o                         
   8   2   3          0.09         -0.25         2.14 o                         
  -7   3   3          8.32          8.73         2.44 o                         
  -6   3   3          6.04         10.00         2.05 o                         
  -5   3   3          3.94          4.93         1.78 o                         
  -4   3   3         32.91         32.40         2.02 o                         
  -3   3   3          8.07          6.24         0.94 o                         
  -2   3   3          2.47          2.77         0.73 o                         
  -1   3   3         14.63         17.04         0.68 o                         
   0   3   3        458.64        515.05         2.19 o                         
   1   3   3       1617.66       1581.20         2.92 o                         
   2   3   3        113.24        119.79         1.17 o                         
   3   3   3        322.64        312.66         2.15 o                         
   4   3   3        155.23        165.87         1.58 o                         
   5   3   3          1.19          0.06         0.93 o                         
   6   3   3          1.90         -0.72         1.51 o                         
   7   3   3          0.76          1.02         1.68 o                         
   8   3   3         21.27         18.93         2.42 o                         
  -6   4   3         24.74         29.44         2.86 o                         
  -5   4   3          8.51         10.92         2.03 o                         
  -4   4   3          0.52          0.58         1.01 o                         
  -3   4   3          8.19          8.36         1.70 o                         
  -2   4   3         51.47         54.10         1.44 o                         
  -1   4   3        190.60        205.67         1.46 o                         
   0   4   3         35.07         36.61         1.51 o                         
   1   4   3        103.02        122.32         1.52 o                         
   2   4   3         43.22         38.71         0.88 o                         
   3   4   3         96.57         96.67         0.95 o                         
   4   4   3         72.86         83.33         1.87 o                         
   5   4   3         50.65         45.72         1.48 o                         
   6   4   3          0.03          0.00         1.13 o                         
   7   4   3          1.40          0.84         1.23 o                         
   8   4   3          6.53          5.61         1.43 o                         
  -6   5   3          6.31         12.57         2.39 o                         
  -5   5   3          5.12          4.53         1.41 o                         
  -4   5   3          0.08         -1.00         1.00 o                         
  -3   5   3          0.49          0.10         1.09 o                         
  -2   5   3          0.59          0.28         0.83 o                         
  -1   5   3        111.66        102.61         1.93 o                         
   0   5   3         13.89         10.81         0.87 o                         
   1   5   3          0.21          0.61         0.53 o                         
   2   5   3         54.09         52.13         1.18 o                         
   3   5   3        215.69        215.70         2.82 o                         
   4   5   3         12.38         11.80         0.73 o                         
   5   5   3          3.49          1.62         0.73 o                         
   6   5   3          7.52          9.29         1.00 o                         
   7   5   3          0.01          0.76         1.18 o                         
   8   5   3          0.53          1.29         1.35 o                         
  -5   6   3         18.26         15.71         2.47 o                         
  -4   6   3         19.95         21.14         1.67 o                         
  -3   6   3         83.40         85.44         2.50 o                         
  -2   6   3        215.65        224.88         3.24 o                         
  -1   6   3          6.88          5.82         2.11 o                         
   0   6   3         30.29         31.72         1.27 o                         
   1   6   3        117.86        115.20         2.53 o                         
   2   6   3          0.05         -0.18         0.65 o                         
   3   6   3        182.46        192.24         1.93 o                         
   4   6   3          0.06         -0.45         0.85 o                         
   5   6   3          3.32          4.68         0.86 o                         
   6   6   3          1.37          1.22         0.83 o                         
   7   6   3          5.00          4.97         0.99 o                         
  -4   7   3          2.50          0.25         2.11 o                         
  -3   7   3          0.04         -1.43         1.43 o                         
  -2   7   3          4.61          4.67         1.36 o                         
  -1   7   3         55.54         53.28         1.80 o                         
   0   7   3        192.12        180.22         4.68 o                         
   1   7   3         26.48         22.13         2.01 o                         
   2   7   3        221.11        216.05         7.27 o                         
   3   7   3          0.20         -0.02         1.05 o                         
   4   7   3          0.81          1.73         1.02 o                         
   5   7   3         42.72         45.83         2.09 o                         
   6   7   3          0.18          0.61         0.98 o                         
   7   7   3         20.38         20.15         1.20 o                         
  -3   8   3          0.23          3.94         1.54 o                         
  -2   8   3          9.15         11.11         1.48 o                         
  -1   8   3          4.44          6.05         1.23 o                         
   0   8   3          0.02         -0.92         1.71 o                         
   1   8   3          6.85          6.83         1.04 o                         
   2   8   3         20.15         20.38         1.33 o                         
   3   8   3          1.65          2.58         1.32 o                         
   4   8   3         22.92         25.35         1.86 o                         
   5   8   3          2.70          2.21         1.44 o                         
   6   8   3          6.50          7.24         1.55 o                         
   7   8   3          0.24          8.69         1.81 o                         
  -2   9   3          1.38          0.70         1.78 o                         
  -1   9   3          8.38         10.81         2.17 o                         
   0   9   3          0.65          0.87         1.69 o                         
   1   9   3          0.00          0.49         1.41 o                         
   2   9   3         38.93         39.76         3.07 o                         
   3   9   3         32.46         37.77         2.18 o                         
   4   9   3          2.77          7.46         1.30 o                         
   5   9   3         19.95         17.91         1.70 o                         
   0  10   3          9.44          8.26         2.39 o                         
   1  10   3          5.14          8.51         1.22 o                         
   2  10   3          3.42          1.13         1.63 o                         
   3  10   3          5.29          2.69         1.80 o                         
  -4  -9   4          0.03         -1.52         1.52 o                         
  -3  -9   4          9.12          9.33         1.28 o                         
  -2  -9   4          0.45         -1.44         1.44 o                         
  -1  -9   4          3.67          7.49         1.68 o                         
   0  -9   4          2.02          2.03         1.39 o                         
  -5  -8   4         25.35         21.67         2.14 o                         
  -4  -8   4          9.38          8.02         1.67 o                         
  -3  -8   4          0.05          3.41         1.40 o                         
  -2  -8   4         12.15         11.81         1.61 o                         
  -1  -8   4         27.50         27.23         1.34 o                         
   0  -8   4          3.05          0.91         0.94 o                         
   1  -8   4         23.96         22.94         2.04 o                         
   2  -8   4         13.20         15.04         2.06 o                         
  -6  -7   4         21.82         22.20         2.03 o                         
  -5  -7   4         43.71         38.81         2.29 o                         
  -4  -7   4          9.04          9.37         1.60 o                         
  -3  -7   4         88.46         80.65         2.70 o                         
  -2  -7   4          9.13          9.73         2.70 o                         
  -1  -7   4         17.84         15.30         1.10 o                         
   0  -7   4         13.21         13.06         1.08 o                         
   1  -7   4         17.02         14.34         1.12 o                         
   2  -7   4          2.55          0.57         1.67 o                         
   3  -7   4         11.91         12.66         2.28 o                         
  -7  -6   4          2.59          3.39         1.59 o                         
  -6  -6   4         12.81         13.63         1.30 o                         
  -5  -6   4         44.33         46.90         1.97 o                         
  -4  -6   4         43.38         44.05         2.02 o                         
  -3  -6   4         19.42         23.76         1.12 o                         
  -2  -6   4         67.30         68.31         2.14 o                         
  -1  -6   4         68.94         66.92         1.54 o                         
   0  -6   4         28.24         26.27         1.19 o                         
   1  -6   4         23.29         21.52         1.91 o                         
   2  -6   4         30.45         19.19         2.13 o                         
   3  -6   4         24.01         22.23         2.17 o                         
   4  -6   4          7.27         10.12         2.29 o                         
  -7  -5   4          0.42          1.25         1.47 o                         
  -6  -5   4          6.12          5.82         1.56 o                         
  -5  -5   4         14.29         15.13         1.44 o                         
  -4  -5   4         11.64         10.86         0.72 o                         
  -3  -5   4          0.00         -0.01         0.66 o                         
  -2  -5   4         58.28         55.85         3.10 o                         
  -1  -5   4        417.31        441.08         4.16 o                         
   0  -5   4         61.90         60.71         2.11 o                         
   1  -5   4        115.63        115.09         1.76 o                         
   2  -5   4         53.20         56.29         1.50 o                         
   3  -5   4         19.24         15.84         2.32 o                         
   4  -5   4         11.68         11.43         1.47 o                         
   5  -5   4          1.89          1.75         1.30 o                         
  -7  -4   4          0.79         -0.41         1.28 o                         
  -6  -4   4          7.25          5.69         1.69 o                         
  -5  -4   4         10.77         11.01         0.97 o                         
  -4  -4   4          7.93          7.22         0.67 o                         
  -3  -4   4         37.60         40.52         0.77 o                         
  -2  -4   4          2.04          1.61         0.57 o                         
  -1  -4   4        192.00        195.98         1.35 o                         
   0  -4   4        148.60        164.08         1.93 o                         
   1  -4   4          6.71          8.47         1.14 o                         
   2  -4   4          2.56          3.65         0.86 o                         
   3  -4   4        343.51        347.98        13.90 o                         
   4  -4   4         61.33         65.17         3.58 o                         
   5  -4   4         18.31         16.19         1.48 o                         
   6  -4   4         19.84         16.88         1.65 o                         
  -8  -3   4          1.27          6.57         2.07 o                         
  -7  -3   4         39.59         37.97         2.38 o                         
  -6  -3   4          3.12          4.91         1.59 o                         
  -5  -3   4        102.84         96.33         3.39 o                         
  -4  -3   4         21.66         25.31         0.74 o                         
  -3  -3   4          9.98         10.92         0.53 o                         
  -2  -3   4          1.90          1.85         0.34 o                         
  -1  -3   4         74.69         78.67         1.11 o                         
   0  -3   4         14.92         15.94         0.42 o                         
   1  -3   4          6.42          2.15         0.66 o                         
   2  -3   4          6.92          7.48         0.86 o                         
   3  -3   4         54.68         58.76         1.56 o                         
   4  -3   4          5.28          5.07         1.23 o                         
   5  -3   4          5.45          8.34         3.01 o                         
   6  -3   4          3.96          1.94         1.40 o                         
   7  -3   4         20.98         23.45         2.38 o                         
  -8  -2   4          0.89          3.37         1.98 o                         
  -7  -2   4          0.89          2.14         1.64 o                         
  -6  -2   4          0.01         -0.44         1.55 o                         
  -5  -2   4         64.35         62.93         2.51 o                         
  -4  -2   4         21.54         23.89         1.69 o                         
  -3  -2   4       1083.72       1031.75         7.71 o                         
  -2  -2   4        145.12        166.56         2.36 o                         
  -1  -2   4       1352.06       1367.20         5.40 o                         
   0  -2   4          0.02          1.66         0.27 o                         
   1  -2   4         11.20         16.63         0.76 o                         
   2  -2   4         68.33         58.25         3.03 o                         
   3  -2   4         26.25         23.77         1.11 o                         
   4  -2   4         29.91         30.76         1.40 o                         
   5  -2   4          0.00         -1.04         1.11 o                         
   6  -2   4          1.04          1.62         1.82 o                         
   7  -2   4         10.67          6.84         2.50 o                         
  -7  -1   4          1.93          5.28         1.83 o                         
  -6  -1   4          2.14          3.02         1.72 o                         
  -5  -1   4         64.08         61.61         2.57 o                         
  -4  -1   4         24.70         19.68         1.61 o                         
  -3  -1   4        330.56        316.96         2.53 o                         
  -2  -1   4         30.53         32.49         1.17 o                         
  -1  -1   4        655.65        666.60         5.38 o                         
   0  -1   4         18.69         18.87         0.78 o                         
   1  -1   4       2027.67       2075.41         4.70 o                         
   2  -1   4          8.69          9.59         0.77 o                         
   3  -1   4        850.59        873.62         3.92 o                         
   4  -1   4         24.48         22.62         1.16 o                         
   5  -1   4         36.11         32.17         1.45 o                         
   6  -1   4          1.87          2.51         1.79 o                         
   7  -1   4          2.42          2.61         1.93 o                         
  -7   0   4         12.01         10.34         1.97 o                         
  -6   0   4         32.70         28.02         2.47 o                         
  -5   0   4          1.66          1.05         1.60 o                         
  -4   0   4          1.91          3.04         1.41 o                         
  -3   0   4        179.36        169.51         3.85 o                         
  -2   0   4         83.34         87.39         1.08 o                         
  -1   0   4       1631.62       1623.36         5.56 o                         
   0   0   4         81.03         86.28         0.84 o                         
   1   0   4        594.30        631.39         4.47 o                         
   2   0   4         55.23         55.98         1.10 o                         
   3   0   4         26.27         25.48         0.74 o                         
   4   0   4         20.02         18.32         0.81 o                         
   5   0   4        127.51        118.48         9.42 o                         
   6   0   4          0.03         -0.11         1.52 o                         
   7   0   4         25.83         22.05         2.20 o                         
  -7   1   4          2.60          1.37         1.61 o                         
  -6   1   4         23.09         18.56         2.18 o                         
  -5   1   4         81.62         83.79         3.05 o                         
  -4   1   4        234.33        247.01         4.20 o                         
  -3   1   4        613.72        581.36         3.62 o                         
  -2   1   4         20.79         19.71         0.76 o                         
  -1   1   4        706.47        668.57         2.74 o                         
   0   1   4          2.30          0.99         0.35 o                         
   1   1   4         30.97         32.48         0.72 o                         
   2   1   4        186.72        196.65         5.54 o                         
   3   1   4         40.33         39.55         1.42 o                         
   4   1   4         11.49         10.76         0.68 o                         
   5   1   4          0.44          0.29         0.95 o                         
   6   1   4          2.74          2.22         1.62 o                         
   7   1   4          0.00         -0.01         1.68 o                         
   8   1   4          0.35         -1.08         2.12 o                         
  -7   2   4          0.28         -0.08         2.14 o                         
  -6   2   4          0.29          2.13         2.03 o                         
  -5   2   4          0.03          0.45         1.61 o                         
  -4   2   4          1.46          1.73         0.80 o                         
  -3   2   4         17.63         19.00         0.97 o                         
  -2   2   4        154.13        183.99         5.45 o                         
  -1   2   4        974.87        961.12         2.51 o                         
   0   2   4        538.08        533.87         3.61 o                         
   1   2   4        931.84        894.96         2.85 o                         
   2   2   4        276.62        280.01         3.48 o                         
   3   2   4         27.52         29.93         0.49 o                         
   4   2   4         39.03         42.47         2.02 o                         
   5   2   4         57.12         63.30         3.35 o                         
   6   2   4         45.09         46.27         3.33 o                         
   7   2   4          0.34          0.59         1.64 o                         
   8   2   4          6.62          4.25         2.05 o                         
  -6   3   4          0.72          2.74         1.81 o                         
  -5   3   4          0.08          1.68         1.70 o                         
  -4   3   4         59.81         62.11         1.71 o                         
  -3   3   4          3.97          5.73         0.91 o                         
  -2   3   4         57.95         60.10         1.37 o                         
  -1   3   4          0.96          2.03         0.57 o                         
   0   3   4        548.79        535.72         9.05 o                         
   1   3   4        157.40        137.31         3.93 o                         
   2   3   4         93.94        105.68         1.56 o                         
   3   3   4          7.33          6.18         0.42 o                         
   4   3   4         10.94         12.27         0.56 o                         
   5   3   4         13.08         15.28         1.23 o                         
   6   3   4          0.58          1.46         1.15 o                         
   7   3   4         25.76         26.67         2.20 o                         
   8   3   4          2.55          0.80         1.96 o                         
  -6   4   4          2.55          3.62         2.21 o                         
  -5   4   4         89.33         97.30         3.62 o                         
  -4   4   4          1.59          1.89         1.04 o                         
  -3   4   4         15.69         19.17         1.19 o                         
  -2   4   4         93.67         96.54         1.79 o                         
  -1   4   4          2.40          2.99         0.44 o                         
   0   4   4          0.00          0.02         0.51 o                         
   1   4   4          2.57          0.69         0.47 o                         
   2   4   4        275.86        283.00         1.25 o                         
   3   4   4          1.45          1.79         0.32 o                         
   4   4   4        190.04        208.13         2.44 o                         
   5   4   4          2.70          1.65         0.64 o                         
   6   4   4          8.39         10.17         1.17 o                         
   7   4   4          0.00          3.45         1.14 o                         
   8   4   4          0.98          1.12         1.25 o                         
  -6   5   4         15.11         11.47         2.30 o                         
  -5   5   4         91.31        103.52         3.63 o                         
  -4   5   4        152.06        166.00         4.36 o                         
  -3   5   4        185.89        192.68         2.82 o                         
  -2   5   4          2.08          1.15         1.04 o                         
  -1   5   4         15.23         14.76         1.72 o                         
   0   5   4         33.21         34.47         1.92 o                         
   1   5   4         17.43         16.76         0.55 o                         
   2   5   4          2.76          3.21         0.59 o                         
   3   5   4         43.08         46.02         1.00 o                         
   4   5   4          6.28          7.41         0.67 o                         
   5   5   4          0.27          0.59         0.70 o                         
   6   5   4         27.47         28.31         1.05 o                         
   7   5   4          0.06          0.16         1.42 o                         
   8   5   4          1.90          2.25         1.54 o                         
  -5   6   4          0.40         -0.48         2.36 o                         
  -4   6   4          4.73          9.88         1.52 o                         
  -3   6   4         30.29         28.38         2.99 o                         
  -2   6   4         99.91         97.28         2.34 o                         
  -1   6   4        178.83        177.64         2.70 o                         
   0   6   4        208.59        210.27         4.05 o                         
   1   6   4        148.04        140.42         2.84 o                         
   2   6   4        164.82        162.94         3.48 o                         
   3   6   4          7.05          5.94         0.77 o                         
   4   6   4         13.58         15.12         2.51 o                         
   5   6   4          7.15          8.78         0.81 o                         
   6   6   4          1.92          1.92         0.81 o                         
   7   6   4          1.95          4.54         1.52 o                         
  -4   7   4          0.15         -1.85         3.72 o                         
  -3   7   4          0.01         -0.87         1.36 o                         
  -2   7   4          8.83          8.16         2.25 o                         
  -1   7   4         16.23         15.52         1.42 o                         
   0   7   4        147.29        134.81         3.79 o                         
   1   7   4          8.34          8.05         1.92 o                         
   2   7   4         28.89         29.17         1.09 o                         
   3   7   4        110.11        108.45         1.74 o                         
   4   7   4         14.28         16.41         2.06 o                         
   5   7   4         54.57         59.15         1.83 o                         
   6   7   4          3.85          1.71         1.46 o                         
   7   7   4          2.41          4.36         1.06 o                         
  -3   8   4         12.62         15.46         2.62 o                         
  -2   8   4          2.35          2.58         2.16 o                         
  -1   8   4          0.29         -0.40         1.70 o                         
   0   8   4         28.27         22.35         2.36 o                         
   1   8   4         30.04         31.24         1.47 o                         
   2   8   4         41.00         39.91         1.52 o                         
   3   8   4         86.74         79.83         1.95 o                         
   4   8   4         84.75         99.77         5.43 o                         
   5   8   4          1.69          4.03         1.50 o                         
   6   8   4          5.65          2.32         1.42 o                         
   7   8   4         14.53         16.46         1.79 o                         
  -1   9   4         12.03         23.15         2.70 o                         
   0   9   4          0.20          1.15         1.77 o                         
   1   9   4          2.68          6.38         1.13 o                         
   2   9   4          0.08          1.48         2.53 o                         
   3   9   4         11.04          9.41         1.78 o                         
   4   9   4         17.16         22.33         1.90 o                         
   5   9   4         22.76         26.40         1.97 o                         
   6   9   4          4.98         11.78         1.70 o                         
   0  10   4          3.27          4.13         2.07 o                         
   1  10   4          2.15          3.54         1.90 o                         
   2  10   4         52.39         58.30        12.34 o                         
   3  10   4          0.24         -0.03         1.41 o                         
  -3  -9   5          7.82         10.14         1.55 o                         
  -2  -9   5          1.37          0.71         1.55 o                         
  -1  -9   5         15.57         13.74         1.54 o                         
   0  -9   5         37.41         36.93         2.29 o                         
  -5  -8   5          0.00         -1.75         1.75 o                         
  -4  -8   5          2.16          2.12         1.53 o                         
  -3  -8   5          3.40          6.91         1.60 o                         
  -2  -8   5          0.17         -0.48         0.84 o                         
  -1  -8   5          1.20         -0.16         0.88 o                         
   0  -8   5         17.04         16.49         1.80 o                         
   1  -8   5         46.87         57.74         2.77 o                         
  -5  -7   5        216.73        234.43         4.84 o                         
  -4  -7   5          1.26          2.71         1.51 o                         
  -3  -7   5         67.69         71.12         2.61 o                         
  -2  -7   5         71.09         69.15         2.27 o                         
  -1  -7   5         51.97         57.27         2.75 o                         
   0  -7   5         31.57         29.82         1.98 o                         
   1  -7   5          1.72          3.14         1.55 o                         
   2  -7   5          0.95          2.45         1.81 o                         
   3  -7   5          0.07         -0.94         1.89 o                         
  -6  -6   5         33.00         33.02         1.50 o                         
  -5  -6   5         31.40         35.03         2.18 o                         
  -4  -6   5         58.18         63.03         2.50 o                         
  -3  -6   5        718.38        752.11         8.57 o                         
  -2  -6   5         30.37         34.14         1.28 o                         
  -1  -6   5        903.39        953.16         7.65 o                         
   0  -6   5         43.56         40.18         1.83 o                         
   1  -6   5         84.32         82.84         2.74 o                         
   2  -6   5        142.97        131.90         3.58 o                         
   3  -6   5         38.42         41.24         2.53 o                         
   4  -6   5          9.88         10.80         2.14 o                         
  -7  -5   5          1.10          1.18         1.70 o                         
  -6  -5   5          3.62          4.96         1.45 o                         
  -5  -5   5         11.41         13.65         1.06 o                         
  -4  -5   5         54.05         57.22         1.77 o                         
  -3  -5   5          1.91          1.20         0.77 o                         
  -2  -5   5        180.18        178.42         9.13 o                         
  -1  -5   5         53.22         54.54         1.30 o                         
   0  -5   5        377.46        383.10         3.00 o                         
   1  -5   5       1130.29       1090.51         8.03 o                         
   2  -5   5         12.06         11.41         1.18 o                         
   3  -5   5        227.51        216.44         9.68 o                         
   4  -5   5          9.20          9.69         1.87 o                         
   5  -5   5         31.00         30.15         1.66 o                         
  -7  -4   5          7.58          4.98         1.73 o                         
  -6  -4   5         49.86         56.13         2.42 o                         
  -5  -4   5          0.05          1.60         0.93 o                         
  -4  -4   5         34.37         34.56         0.95 o                         
  -3  -4   5          9.80          9.92         0.65 o                         
  -2  -4   5         70.02         71.05         3.12 o                         
  -1  -4   5         84.77         80.01         0.99 o                         
   0  -4   5         99.16         98.63         1.10 o                         
   1  -4   5        163.57        163.31         3.37 o                         
   2  -4   5        312.10        298.82         5.52 o                         
   3  -4   5          5.44          6.34         1.17 o                         
   4  -4   5         81.73         82.03         2.70 o                         
   5  -4   5         69.24         71.04         2.17 o                         
   6  -4   5          0.04         -1.20         1.49 o                         
  -7  -3   5          1.21         -0.85         1.83 o                         
  -6  -3   5         53.67         53.09         4.28 o                         
  -5  -3   5          8.87          9.64         0.83 o                         
  -4  -3   5        219.72        239.76         2.34 o                         
  -3  -3   5         34.17         35.97         0.83 o                         
  -2  -3   5        113.87        120.33         3.94 o                         
  -1  -3   5        223.97        204.80         4.33 o                         
   0  -3   5         18.07         18.61         0.47 o                         
   1  -3   5         85.65         81.73         1.29 o                         
   2  -3   5        118.89        118.11         1.77 o                         
   3  -3   5         27.86         27.20         1.27 o                         
   4  -3   5         57.79         59.45         1.77 o                         
   5  -3   5        192.05        205.95         6.07 o                         
   6  -3   5         63.72         67.26         4.74 o                         
  -7  -2   5          6.73          8.73         1.78 o                         
  -6  -2   5          0.49          1.08         1.62 o                         
  -5  -2   5         44.30         46.14         2.34 o                         
  -4  -2   5         19.88         17.90         1.09 o                         
  -3  -2   5        290.08        301.16         2.71 o                         
  -2  -2   5         77.43         70.87         0.79 o                         
  -1  -2   5        133.65        135.08         1.07 o                         
   0  -2   5        116.07        122.97         0.80 o                         
   1  -2   5         69.94         71.94         3.85 o                         
   2  -2   5          3.43          2.53         0.74 o                         
   3  -2   5        183.70        170.97         5.32 o                         
   4  -2   5         30.80         31.40         1.38 o                         
   5  -2   5         27.03         27.13         1.51 o                         
   6  -2   5          8.70          8.20         1.26 o                         
   7  -2   5         42.14         42.52         3.01 o                         
  -7  -1   5          3.27          4.96         1.71 o                         
  -6  -1   5         10.99         12.53         2.00 o                         
  -5  -1   5          3.34          2.83         1.53 o                         
  -4  -1   5          9.08          8.37         1.00 o                         
  -3  -1   5        194.37        191.97         4.12 o                         
  -2  -1   5          0.12          1.00         0.87 o                         
  -1  -1   5        935.77        961.18         3.66 o                         
   0  -1   5        338.69        385.57         5.43 o                         
   1  -1   5       2755.32       2727.12        14.84 o                         
   2  -1   5         64.97         69.35         1.78 o                         
   3  -1   5         28.97         27.28         1.08 o                         
   4  -1   5          0.00          0.16         0.92 o                         
   5  -1   5          0.06          0.12         0.95 o                         
   6  -1   5          3.00          1.68         1.78 o                         
   7  -1   5          2.91          2.82         2.05 o                         
  -7   0   5         25.08         23.56         2.44 o                         
  -6   0   5         11.11          6.89         1.98 o                         
  -5   0   5        118.87        120.63         3.43 o                         
  -4   0   5          0.00          0.71         1.40 o                         
  -3   0   5        229.18        225.96         2.92 o                         
  -2   0   5        113.95         95.82         1.92 o                         
  -1   0   5        501.57        475.61         3.36 o                         
   0   0   5         15.13         19.13         0.59 o                         
   1   0   5        935.25        956.86         3.51 o                         
   2   0   5        217.33        236.75         6.20 o                         
   3   0   5        576.68        597.34         5.11 o                         
   4   0   5         79.30         80.39         1.94 o                         
   5   0   5        228.88        228.80         4.08 o                         
   6   0   5          0.04         -1.06         1.73 o                         
   7   0   5          4.34          1.23         1.93 o                         
  -7   1   5          0.26          3.67         1.98 o                         
  -6   1   5         16.92         18.95         2.15 o                         
  -5   1   5         29.57         31.63         2.34 o                         
  -4   1   5          4.33          3.40         1.48 o                         
  -3   1   5        345.11        353.14         2.74 o                         
  -2   1   5         61.08         63.32         1.54 o                         
  -1   1   5       1322.33       1302.50        10.23 o                         
   0   1   5        132.83        120.44         1.07 o                         
   1   1   5        325.98        341.05         3.10 o                         
   2   1   5         25.40         32.70         0.71 o                         
   3   1   5        315.92        320.93         2.11 o                         
   4   1   5         49.57         51.82         1.39 o                         
   5   1   5         31.95         31.66         2.47 o                         
   6   1   5         13.57         10.10         1.80 o                         
   7   1   5         46.82         42.79         2.59 o                         
   8   1   5          0.05         -2.23         2.23 o                         
  -7   2   5          0.29         -1.43         2.26 o                         
  -6   2   5         33.48         34.01         2.60 o                         
  -5   2   5          2.28          2.54         1.69 o                         
  -4   2   5         24.82         28.51         2.06 o                         
  -3   2   5         33.59         29.22         1.15 o                         
  -2   2   5        427.04        457.97         3.41 o                         
  -1   2   5        915.91        967.95         2.35 o                         
   0   2   5         73.04         58.85         0.73 o                         
   1   2   5         58.33         80.13         0.83 o                         
   2   2   5          1.36          1.15         0.22 o                         
   3   2   5        216.22        215.73         7.89 o                         
   4   2   5          0.30          1.65         0.90 o                         
   5   2   5          1.63          1.54         1.04 o                         
   6   2   5          1.91         -0.03         1.19 o                         
   7   2   5          0.49         -0.69         1.70 o                         
   8   2   5          4.16          3.18         1.61 o                         
  -6   3   5          7.47          7.98         2.19 o                         
  -5   3   5         32.02         29.86         2.55 o                         
  -4   3   5         71.80         82.08         1.92 o                         
  -3   3   5         55.65         59.39         1.58 o                         
  -2   3   5         35.05         43.06         1.27 o                         
  -1   3   5         18.59         18.42         0.84 o                         
   0   3   5        694.05        769.61         2.57 o                         
   1   3   5        141.16        141.54         1.26 o                         
   2   3   5       1260.04       1277.92         3.16 o                         
   3   3   5          7.90         10.90         0.44 o                         
   4   3   5         23.02         21.23         0.62 o                         
   5   3   5          0.64          0.42         1.03 o                         
   6   3   5          0.16         -0.03         1.14 o                         
   7   3   5          5.64          4.67         1.65 o                         
   8   3   5          0.90          1.05         2.03 o                         
  -6   4   5         62.29         71.55         3.54 o                         
  -5   4   5          6.80          7.79         2.04 o                         
  -4   4   5         22.00         22.00         1.36 o                         
  -3   4   5          0.59         -0.22         0.92 o                         
  -2   4   5          0.04          0.17         0.45 o                         
  -1   4   5        199.60        208.54         2.18 o                         
   0   4   5        145.71        137.54         2.72 o                         
   1   4   5        121.47        116.58         1.28 o                         
   2   4   5         79.60         87.44         1.16 o                         
   3   4   5        144.55        149.85         1.40 o                         
   4   4   5        310.17        326.04         3.14 o                         
   5   4   5         12.34         16.04         0.81 o                         
   6   4   5         75.25         78.47         1.90 o                         
   7   4   5          0.40          0.37         1.25 o                         
   8   4   5          4.80          2.35         1.38 o                         
  -6   5   5          1.01          2.68         2.08 o                         
  -5   5   5        106.53        123.55         4.02 o                         
  -4   5   5         41.96         40.23         3.78 o                         
  -3   5   5        101.28        104.93         2.29 o                         
  -2   5   5        219.61        235.03         2.86 o                         
  -1   5   5         97.52         98.99         2.91 o                         
   0   5   5         41.57         38.78         1.97 o                         
   1   5   5        209.94        192.66         1.77 o                         
   2   5   5         19.27         19.99         1.27 o                         
   3   5   5         19.90         19.72         0.84 o                         
   4   5   5         26.42         28.83         0.86 o                         
   5   5   5         19.89         19.22         1.07 o                         
   6   5   5          5.02          5.36         1.10 o                         
   7   5   5         15.01         14.63         1.54 o                         
   8   5   5          9.45          6.72         1.33 o                         
  -5   6   5         27.12         29.18         2.93 o                         
  -4   6   5          0.31          1.82         1.58 o                         
  -3   6   5        352.62        354.02         6.08 o                         
  -2   6   5         52.28         56.41         2.90 o                         
  -1   6   5       1290.85       1351.33        10.40 o                         
   0   6   5         86.83         83.36         1.86 o                         
   1   6   5        287.16        288.73         2.96 o                         
   2   6   5        111.77        110.57         1.54 o                         
   3   6   5        206.51        205.61         2.13 o                         
   4   6   5          0.40          0.41         0.84 o                         
   5   6   5         68.12         74.75         1.39 o                         
   6   6   5          0.08          0.56         1.07 o                         
   7   6   5          6.15          9.92         1.46 o                         
  -4   7   5          1.38          1.73         2.12 o                         
  -3   7   5         39.46         41.58         2.07 o                         
  -2   7   5         33.26         36.97         3.37 o                         
  -1   7   5        220.31        217.59         6.02 o                         
   0   7   5         40.38         36.15         2.42 o                         
   1   7   5       1203.79       1192.32         9.72 o                         
   2   7   5        186.07        193.12         3.11 o                         
   3   7   5        705.21        725.75         9.85 o                         
   4   7   5         31.00         34.98         3.42 o                         
   5   7   5         75.00         80.85         2.04 o                         
   6   7   5         26.75         28.56         2.76 o                         
   7   7   5         28.41         29.03         1.96 o                         
  -3   8   5          0.76         -0.61         1.32 o                         
  -2   8   5          0.74         -0.84         1.30 o                         
  -1   8   5         33.65         32.07         2.76 o                         
   0   8   5          0.04         -1.37         1.83 o                         
   1   8   5        128.56        126.76         3.75 o                         
   2   8   5         13.24         16.22         1.26 o                         
   3   8   5        116.89        116.72         4.27 o                         
   4   8   5         57.47         58.45         3.74 o                         
   5   8   5        232.56        234.40         3.34 o                         
   6   8   5         19.88         19.38         1.77 o                         
  -1   9   5         20.98         24.72         2.58 o                         
   0   9   5         10.57          9.18         2.16 o                         
   1   9   5          0.57          0.92         1.92 o                         
   2   9   5          8.34          8.03         1.11 o                         
   3   9   5         13.43         11.12         1.49 o                         
   4   9   5          2.00          2.58         1.16 o                         
   5   9   5          0.01          0.68         1.34 o                         
   6   9   5          0.27          4.09         1.55 o                         
   1  10   5         17.43         18.63         1.66 o                         
   2  10   5         11.32         14.79         4.73 o                         
   3  10   5          6.60          6.54         1.42 o                         
   4  10   5          1.23         -1.56         1.56 o                         
  -1  -9   6         15.08          6.08         1.54 o                         
  -4  -8   6         14.07         14.41         2.03 o                         
  -3  -8   6          2.97          3.68         1.33 o                         
  -2  -8   6          0.22          0.21         1.37 o                         
  -1  -8   6          0.71         -1.49         1.49 o                         
   0  -8   6          0.64          1.50         1.83 o                         
   1  -8   6          3.70          4.38         1.77 o                         
  -5  -7   6          6.00          5.73         1.63 o                         
  -4  -7   6          0.05          3.03         1.67 o                         
  -3  -7   6         46.03         50.49         1.57 o                         
  -2  -7   6          5.02          3.57         0.96 o                         
  -1  -7   6          4.70          3.57         1.56 o                         
   0  -7   6         23.62         20.06         2.11 o                         
   1  -7   6          0.16          1.09         1.51 o                         
   2  -7   6         20.80         24.05         2.25 o                         
  -6  -6   6          4.16          6.60         1.48 o                         
  -5  -6   6         98.67         98.75         3.27 o                         
  -4  -6   6          1.14          1.62         0.96 o                         
  -3  -6   6        249.36        238.47         2.76 o                         
  -2  -6   6         14.77         17.04         1.62 o                         
  -1  -6   6          8.50         10.54         1.42 o                         
   0  -6   6         44.71         38.87         2.20 o                         
   1  -6   6          1.95          5.08         1.64 o                         
   2  -6   6          0.42          1.52         1.65 o                         
   3  -6   6          3.02          2.21         1.73 o                         
   4  -6   6          0.17          2.31         1.96 o                         
  -7  -5   6          6.70          8.81         1.64 o                         
  -6  -5   6          5.87          5.85         1.50 o                         
  -5  -5   6         19.65         17.69         1.16 o                         
  -4  -5   6         41.37         35.86         1.41 o                         
  -3  -5   6         16.55         14.14         0.98 o                         
  -2  -5   6         91.25         85.64         1.65 o                         
  -1  -5   6        841.02        824.84         4.97 o                         
   0  -5   6         30.38         37.67         2.08 o                         
   1  -5   6        699.61        714.01         6.68 o                         
   2  -5   6          0.00          0.24         1.63 o                         
   3  -5   6         24.04         20.66         2.35 o                         
   4  -5   6         28.60         29.81         3.47 o                         
   5  -5   6          2.16          2.48         1.23 o                         
  -7  -4   6          0.52          1.05         1.66 o                         
  -6  -4   6          4.76          4.68         1.52 o                         
  -5  -4   6          1.99          1.73         0.90 o                         
  -4  -4   6          5.57          5.87         0.69 o                         
  -3  -4   6         88.82         87.59         1.59 o                         
  -2  -4   6         29.61         25.99         0.98 o                         
  -1  -4   6         56.98         54.33         0.92 o                         
   0  -4   6         85.42         88.23         1.09 o                         
   1  -4   6         72.69         65.78         2.35 o                         
   2  -4   6         54.72         59.26         1.54 o                         
   3  -4   6        862.40        851.88        10.03 o                         
   4  -4   6         11.12         12.81         1.82 o                         
   5  -4   6        182.04        191.73         3.72 o                         
   6  -4   6          1.49          1.44         1.43 o                         
  -7  -3   6          0.46          1.24         2.84 o                         
  -6  -3   6         16.70         17.05         3.42 o                         
  -5  -3   6          0.54          1.12         0.81 o                         
  -4  -3   6          0.30         -0.12         0.65 o                         
  -3  -3   6          0.07         -0.13         0.54 o                         
  -2  -3   6          4.10          3.53         0.49 o                         
  -1  -3   6         94.66         94.60         1.64 o                         
   0  -3   6        100.22         99.98         0.87 o                         
   1  -3   6        159.50        157.43         1.77 o                         
   2  -3   6          0.47          0.33         0.84 o                         
   3  -3   6          4.90          4.91         1.08 o                         
   4  -3   6         66.15         64.47         1.84 o                         
   5  -3   6         68.79         63.57         4.47 o                         
   6  -3   6          4.27          2.94         2.84 o                         
  -7  -2   6         10.76         10.32         2.06 o                         
  -6  -2   6          0.08          1.31         1.50 o                         
  -5  -2   6          5.00          4.66         1.12 o                         
  -4  -2   6        104.61        108.54         1.91 o                         
  -3  -2   6         14.36         10.59         0.77 o                         
  -2  -2   6        628.61        660.17         3.71 o                         
  -1  -2   6        125.58        135.40         1.81 o                         
   0  -2   6         91.20        109.01         1.31 o                         
   1  -2   6        125.15        114.83         3.65 o                         
   2  -2   6         51.06         54.86         1.29 o                         
   3  -2   6         47.68         46.18         1.35 o                         
   4  -2   6          0.55          0.79         1.00 o                         
   5  -2   6          0.05          0.47         1.09 o                         
   6  -2   6          9.14          6.31         1.98 o                         
  -7  -1   6         20.85         19.81         2.36 o                         
  -6  -1   6          4.60          2.79         1.66 o                         
  -5  -1   6        130.12        130.95         3.55 o                         
  -4  -1   6         24.60         21.92         1.25 o                         
  -3  -1   6         14.82         12.12         0.93 o                         
  -2  -1   6          0.06         -0.29         0.29 o                         
  -1  -1   6          8.16          8.60         0.49 o                         
   0  -1   6       1296.45       1314.81        12.82 o                         
   1  -1   6         36.42         32.32         0.88 o                         
   2  -1   6        674.81        763.90        12.74 o                         
   3  -1   6         41.14         48.31         1.88 o                         
   4  -1   6         29.10         29.19         1.25 o                         
   5  -1   6         14.88         12.71         1.20 o                         
   6  -1   6         15.35         12.92         2.00 o                         
   7  -1   6          5.37          5.74         2.25 o                         
  -7   0   6          0.87         -1.69         1.69 o                         
  -6   0   6          0.77          1.25         1.81 o                         
  -5   0   6          3.43          3.47         1.65 o                         
  -4   0   6         29.88         27.49         1.97 o                         
  -3   0   6        147.44        140.50         3.54 o                         
  -2   0   6         13.70         14.35         0.70 o                         
  -1   0   6        620.31        635.47         4.21 o                         
   0   0   6          3.48          2.30         0.52 o                         
   1   0   6         29.74         17.51         0.84 o                         
   2   0   6         53.17         51.61         1.91 o                         
   3   0   6         68.36         68.81         1.28 o                         
   4   0   6        216.67        216.74         5.34 o                         
   5   0   6          8.08         11.35         1.82 o                         
   6   0   6         25.76         22.02         2.17 o                         
   7   0   6          2.79          2.72         1.99 o                         
  -7   1   6         13.52         14.74         2.27 o                         
  -6   1   6          0.22          0.36         1.65 o                         
  -5   1   6         50.38         55.47         2.63 o                         
  -4   1   6         44.57         44.14         2.35 o                         
  -3   1   6         21.50         22.52         1.08 o                         
  -2   1   6         25.22         24.41         1.04 o                         
  -1   1   6        817.94        785.01        10.85 o                         
   0   1   6         47.18         45.89         2.66 o                         
   1   1   6         17.90         20.67         0.62 o                         
   2   1   6        237.32        236.27         4.02 o                         
   3   1   6        113.12        115.42         6.63 o                         
   4   1   6          0.00          0.22         0.90 o                         
   5   1   6         34.56         32.75         3.70 o                         
   6   1   6          7.19          6.75         1.73 o                         
   7   1   6          4.11         -0.25         1.88 o                         
  -6   2   6          2.60          2.56         1.91 o                         
  -5   2   6          5.63          3.65         1.90 o                         
  -4   2   6          0.24          0.88         1.48 o                         
  -3   2   6        396.63        424.05        11.53 o                         
  -2   2   6        125.36        134.43         1.86 o                         
  -1   2   6        472.59        523.07         4.41 o                         
   0   2   6        489.88        485.74         4.08 o                         
   1   2   6        962.53       1005.82         8.12 o                         
   2   2   6         11.50          9.92         0.27 o                         
   3   2   6        675.86        724.76         4.86 o                         
   4   2   6         66.21         71.10         1.54 o                         
   5   2   6          1.64          2.16         1.78 o                         
   6   2   6          3.68          2.73         1.18 o                         
   7   2   6         12.15          9.82         1.84 o                         
   8   2   6          0.20          1.29         1.81 o                         
  -6   3   6          1.12          0.76         1.78 o                         
  -5   3   6          4.24          6.69         1.98 o                         
  -4   3   6         11.03         13.52         1.95 o                         
  -3   3   6          3.14          7.25         3.51 o                         
  -2   3   6          2.24          1.17         0.76 o                         
  -1   3   6         35.47         39.71         1.69 o                         
   0   3   6         35.89         35.78         0.64 o                         
   1   3   6       2102.39       2106.25         4.92 o                         
   2   3   6        194.25        192.71         3.06 o                         
   3   3   6        436.77        467.53         3.83 o                         
   4   3   6         29.40         31.39         0.87 o                         
   5   3   6        136.13        138.70         4.83 o                         
   6   3   6          1.16         -0.99         1.13 o                         
   7   3   6          5.76          7.01         2.22 o                         
   8   3   6          0.16          2.14         1.94 o                         
  -6   4   6         14.21         11.51         2.17 o                         
  -5   4   6         57.96         64.74         3.19 o                         
  -4   4   6          7.71          9.79         1.36 o                         
  -3   4   6         59.84         59.03         1.70 o                         
  -2   4   6        144.56        153.26         2.32 o                         
  -1   4   6        252.48        259.22         4.56 o                         
   0   4   6          4.83          6.99         1.30 o                         
   1   4   6         91.47         82.05         1.10 o                         
   2   4   6          0.20          2.04         0.37 o                         
   3   4   6         91.00         83.14         1.32 o                         
   4   4   6          8.44         11.18         0.66 o                         
   5   4   6        102.73        104.31         1.90 o                         
   6   4   6          2.33          1.71         1.03 o                         
   7   4   6         12.44         13.93         2.56 o                         
  -5   5   6         15.88         19.10         2.30 o                         
  -4   5   6        101.14        100.54         2.45 o                         
  -3   5   6        364.95        401.87         4.10 o                         
  -2   5   6         61.94         63.00         2.58 o                         
  -1   5   6         54.28         54.15         2.39 o                         
   0   5   6         57.22         53.43         2.21 o                         
   1   5   6        114.51        108.71         2.79 o                         
   2   5   6         56.70         59.69         1.28 o                         
   3   5   6         56.37         60.60         1.14 o                         
   4   5   6         38.47         39.94         0.85 o                         
   5   5   6         18.12         17.28         1.10 o                         
   6   5   6         36.68         30.71         1.43 o                         
   7   5   6          0.54          1.97         2.19 o                         
  -4   6   6          0.68         -1.83         1.83 o                         
  -3   6   6         39.86         39.28         2.59 o                         
  -2   6   6        100.36        106.97         3.52 o                         
  -1   6   6         81.50         80.34         3.11 o                         
   0   6   6        428.49        397.94         5.72 o                         
   1   6   6        197.68        199.84         3.72 o                         
   2   6   6         18.85         15.16         0.89 o                         
   3   6   6          7.78          5.97         1.15 o                         
   4   6   6          0.10         -0.78         0.78 o                         
   5   6   6         12.74         13.56         2.44 o                         
   6   6   6         11.11         10.61         1.12 o                         
   7   6   6          0.26          5.71         2.65 o                         
  -4   7   6          2.19          3.95         2.66 o                         
  -3   7   6          7.52          8.89         1.40 o                         
  -2   7   6          1.22          1.52         1.25 o                         
  -1   7   6         38.18         34.24         1.61 o                         
   0   7   6          0.01          1.42         1.69 o                         
   1   7   6        341.65        347.98         5.55 o                         
   2   7   6        164.00        167.99         2.05 o                         
   3   7   6          2.98          4.25         0.91 o                         
   4   7   6         90.61         98.57         2.05 o                         
   5   7   6          0.56          0.67         1.00 o                         
   6   7   6          4.96          4.65         2.32 o                         
  -3   8   6          0.18          0.83         1.36 o                         
  -2   8   6          0.08         -1.08         1.08 o                         
  -1   8   6         29.21         33.30         2.76 o                         
   0   8   6         22.01         25.30         2.30 o                         
   1   8   6         10.46          7.46         1.80 o                         
   2   8   6          2.26          2.36         1.06 o                         
   3   8   6        234.44        238.77         3.02 o                         
   4   8   6          0.03         -1.05         1.05 o                         
   5   8   6        167.45        175.89         3.00 o                         
   6   8   6         16.50         14.62         2.59 o                         
  -1   9   6          8.63          8.92         1.99 o                         
   0   9   6          1.69         -1.72         2.02 o                         
   1   9   6          1.35          3.98         1.11 o                         
   2   9   6          1.85          2.68         1.03 o                         
   3   9   6         28.58         31.40         1.95 o                         
   4   9   6          2.80          1.58         1.19 o                         
   5   9   6         39.72         40.21         1.93 o                         
   1  10   6         11.28         16.62         2.58 o                         
   2  10   6          1.71          1.39         1.03 o                         
   3  10   6         10.23          8.39         1.61 o                         
   4  10   6          1.84          0.41         1.37 o                         
  -4  -8   7          0.82          2.55         1.79 o                         
  -2  -8   7          0.77          1.53         1.55 o                         
  -1  -8   7          0.18          0.82         1.77 o                         
   0  -8   7         63.55         73.83         3.06 o                         
  -5  -7   7         15.83         11.08         2.03 o                         
  -4  -7   7          8.92         11.20         1.86 o                         
  -3  -7   7          4.30          6.92         1.19 o                         
  -2  -7   7          5.10          8.82         1.49 o                         
  -1  -7   7          1.22          1.96         1.51 o                         
   0  -7   7         23.45         27.34         1.98 o                         
   1  -7   7          0.77          3.26         1.82 o                         
   2  -7   7          0.02          0.52         1.44 o                         
  -5  -6   7         29.68         29.65         2.18 o                         
  -4  -6   7          0.28         -0.66         0.99 o                         
  -3  -6   7         36.03         32.78         1.32 o                         
  -2  -6   7         88.65         92.51         2.68 o                         
  -1  -6   7        102.69         98.02         2.82 o                         
   0  -6   7         14.50         17.96         1.75 o                         
   1  -6   7          1.68          1.17         1.59 o                         
   2  -6   7          2.62          3.60         1.77 o                         
   3  -6   7          0.10         -1.07         1.61 o                         
  -6  -5   7          0.31          1.46         1.40 o                         
  -5  -5   7          0.04          1.44         1.67 o                         
  -4  -5   7          8.23          8.71         1.04 o                         
  -3  -5   7         65.21         68.37         1.71 o                         
  -2  -5   7          1.44          1.95         0.84 o                         
  -1  -5   7         67.21         71.58         2.34 o                         
   0  -5   7          0.06         -0.44         1.49 o                         
   1  -5   7        200.92        201.00         3.89 o                         
   2  -5   7         78.63         88.00         2.94 o                         
   3  -5   7         64.15         58.27         2.65 o                         
   4  -5   7          0.73          1.50         1.13 o                         
   5  -5   7          2.84          2.83         1.47 o                         
  -7  -4   7          2.50          2.45         1.39 o                         
  -6  -4   7          6.03          8.08         1.62 o                         
  -5  -4   7          0.00          0.30         0.85 o                         
  -4  -4   7          2.87          3.33         0.82 o                         
  -3  -4   7          0.92          0.99         0.81 o                         
  -2  -4   7          2.63          2.24         0.76 o                         
  -1  -4   7         46.85         47.48         1.32 o                         
   0  -4   7         96.58         93.82         3.47 o                         
   1  -4   7         73.23         70.16         1.49 o                         
   2  -4   7         25.13         22.48         1.23 o                         
   3  -4   7          4.61          4.16         1.16 o                         
   4  -4   7          0.07         -0.82         1.10 o                         
   5  -4   7         16.21         17.10         1.42 o                         
  -7  -3   7          0.39          2.01         2.90 o                         
  -6  -3   7         10.84         12.42         1.68 o                         
  -5  -3   7          0.01          1.21         0.76 o                         
  -4  -3   7         83.39         86.39         1.40 o                         
  -3  -3   7         18.24         18.15         1.00 o                         
  -2  -3   7          0.31          0.64         0.68 o                         
  -1  -3   7          0.01         -0.26         0.48 o                         
   0  -3   7         25.30         28.29         0.70 o                         
   1  -3   7         38.49         36.28         2.33 o                         
   2  -3   7          8.34          8.10         0.93 o                         
   3  -3   7          4.19          5.16         1.15 o                         
   4  -3   7          0.28          0.76         1.08 o                         
   5  -3   7         58.54         53.28         3.47 o                         
   6  -3   7         14.90         14.33         1.48 o                         
  -7  -2   7          0.56         -2.01         2.01 o                         
  -6  -2   7          9.06          7.46         1.68 o                         
  -5  -2   7         34.58         34.73         1.55 o                         
  -4  -2   7          6.88          6.57         0.88 o                         
  -3  -2   7        118.71        112.08         1.60 o                         
  -2  -2   7        543.68        557.11         6.96 o                         
  -1  -2   7         47.35         41.16         0.78 o                         
   0  -2   7        552.36        590.10         3.27 o                         
   1  -2   7         87.09         87.58         1.40 o                         
   2  -2   7          4.96          4.37         0.81 o                         
   3  -2   7          1.42          0.80         0.89 o                         
   4  -2   7         10.73          9.04         1.11 o                         
   5  -2   7          1.67          2.21         1.09 o                         
   6  -2   7          4.26          3.75         1.91 o                         
  -7  -1   7          3.44          1.23         1.99 o                         
  -6  -1   7          5.57          5.47         1.94 o                         
  -5  -1   7         13.04         11.86         1.87 o                         
  -4  -1   7         16.69         18.07         1.21 o                         
  -3  -1   7         23.64         20.64         1.58 o                         
  -2  -1   7          6.50          9.04         0.65 o                         
  -1  -1   7        438.69        407.06         8.22 o                         
   0  -1   7          7.51         12.05         0.42 o                         
   1  -1   7         55.56         44.55         1.85 o                         
   2  -1   7        418.54        457.57        15.52 o                         
   3  -1   7         44.89         45.12         1.29 o                         
   4  -1   7         18.99         16.58         1.54 o                         
   5  -1   7          2.37          1.40         1.61 o                         
   6  -1   7          6.09          6.58         1.89 o                         
  -7   0   7          5.73          7.66         2.15 o                         
  -6   0   7         20.35         18.67         2.36 o                         
  -5   0   7         13.25         11.68         2.00 o                         
  -4   0   7         23.07         20.99         1.87 o                         
  -3   0   7        255.53        244.67         2.68 o                         
  -2   0   7         18.31         21.91         0.86 o                         
  -1   0   7         38.10         34.35         1.37 o                         
   0   0   7        367.79        357.80        10.49 o                         
   1   0   7         33.58         39.97         3.13 o                         
   2   0   7        172.91        181.58         2.57 o                         
   3   0   7          2.54          3.65         0.76 o                         
   4   0   7         46.91         48.44         2.95 o                         
   5   0   7          2.29          2.50         1.60 o                         
   6   0   7          0.01          0.68         1.73 o                         
   7   0   7          3.11          3.40         1.83 o                         
  -6   1   7          0.99          1.18         1.64 o                         
  -5   1   7          1.25          1.68         1.76 o                         
  -4   1   7         69.16         72.87         2.79 o                         
  -3   1   7          1.48          2.54         0.74 o                         
  -2   1   7        281.41        291.52         5.18 o                         
  -1   1   7         59.45         70.07         1.77 o                         
   0   1   7        154.01        157.74         4.08 o                         
   1   1   7        337.49        359.15         8.30 o                         
   2   1   7         58.72         58.36         1.69 o                         
   3   1   7         23.87         22.54         0.82 o                         
   4   1   7          0.00          1.42         1.30 o                         
   5   1   7         29.20         34.79         1.46 o                         
   6   1   7         75.51         73.28         2.79 o                         
   7   1   7          7.09          9.25         1.94 o                         
  -6   2   7          0.07         -1.85         1.85 o                         
  -5   2   7         27.04         31.80         2.44 o                         
  -4   2   7          2.66          2.36         1.74 o                         
  -3   2   7        137.94        146.48         2.19 o                         
  -2   2   7        123.15        125.58         2.58 o                         
  -1   2   7         20.33         18.54         0.88 o                         
   0   2   7        627.11        620.87         4.98 o                         
   1   2   7         44.25         43.50         2.01 o                         
   2   2   7        198.38        207.46         1.51 o                         
   3   2   7          1.87          2.32         1.06 o                         
   4   2   7         70.26         67.74         1.59 o                         
   5   2   7          2.14          2.75         1.08 o                         
   6   2   7          0.48          1.39         1.16 o                         
   7   2   7          0.67          2.96         1.84 o                         
  -6   3   7          4.77          2.21         2.07 o                         
  -5   3   7          1.23          3.24         1.66 o                         
  -4   3   7          7.58          7.62         1.79 o                         
  -3   3   7          0.86          1.32         0.94 o                         
  -2   3   7         44.45         49.95         1.42 o                         
  -1   3   7        486.67        528.29         5.15 o                         
   0   3   7         47.66         34.84         1.53 o                         
   1   3   7        214.07        237.41         2.90 o                         
   2   3   7         84.26         77.92         1.50 o                         
   3   3   7         13.74         11.54         0.99 o                         
   4   3   7          5.59          4.88         1.01 o                         
   5   3   7         21.46         20.21         1.32 o                         
   6   3   7         22.81         28.08         1.54 o                         
   7   3   7          0.14         -0.98         1.24 o                         
   8   3   7          2.10          3.74         1.85 o                         
  -6   4   7          0.85         -1.71         1.96 o                         
  -5   4   7         87.39        104.90         3.97 o                         
  -4   4   7          5.43          5.40         1.12 o                         
  -3   4   7         17.46         17.83         1.28 o                         
  -2   4   7         15.10         14.27         1.12 o                         
  -1   4   7          6.88          6.64         1.07 o                         
   0   4   7         34.67         38.19         1.84 o                         
   1   4   7         36.60         29.88         0.76 o                         
   2   4   7          7.21          7.06         0.62 o                         
   3   4   7        154.67        166.30         1.70 o                         
   4   4   7         12.92         11.98         1.37 o                         
   5   4   7         64.59         72.20         3.01 o                         
   6   4   7          9.66          8.64         2.26 o                         
   7   4   7          8.24          7.77         2.48 o                         
  -5   5   7          3.27          0.39         1.76 o                         
  -4   5   7          6.54          6.78         1.28 o                         
  -3   5   7         44.86         46.19         1.78 o                         
  -2   5   7          0.16          0.35         1.06 o                         
  -1   5   7        332.77        330.39         5.04 o                         
   0   5   7         23.47         28.13         1.84 o                         
   1   5   7          8.00          9.73         1.45 o                         
   2   5   7         12.54         11.40         0.79 o                         
   3   5   7         96.13         90.44         1.94 o                         
   4   5   7          0.00         -0.30         0.90 o                         
   5   5   7          4.11          6.43         2.23 o                         
   6   5   7         18.20         20.34         2.39 o                         
   7   5   7         13.19         10.62         2.29 o                         
  -4   6   7          9.10          9.78         2.21 o                         
  -3   6   7         10.11         14.78         2.14 o                         
  -2   6   7         46.77         46.14         2.60 o                         
  -1   6   7         91.13         88.60         3.23 o                         
   0   6   7          1.12         -0.27         1.64 o                         
   1   6   7         23.46         21.35         2.00 o                         
   2   6   7         22.59         26.61         0.98 o                         
   3   6   7         73.13         76.18         1.40 o                         
   4   6   7          5.03          6.01         1.12 o                         
   5   6   7         12.58         15.17         2.31 o                         
   6   6   7          2.95          1.24         2.10 o                         
   7   6   7          6.22          6.81         2.70 o                         
  -4   7   7          0.00         -1.52         2.07 o                         
  -3   7   7          9.42         10.22         2.11 o                         
  -2   7   7         11.11         13.99         2.34 o                         
  -1   7   7         92.82         98.63         3.56 o                         
   0   7   7          4.43          7.30         1.81 o                         
   1   7   7          9.16          6.40         1.72 o                         
   2   7   7         28.41         28.06         1.12 o                         
   3   7   7        148.57        160.26         2.07 o                         
   4   7   7         14.41         16.02         1.31 o                         
   5   7   7          1.69          3.69         2.29 o                         
   6   7   7          1.20          1.10         2.34 o                         
  -3   8   7         14.60          8.39         2.12 o                         
  -2   8   7          3.14          4.57         1.68 o                         
  -1   8   7         32.98         37.10         2.76 o                         
   0   8   7         10.82         11.51         2.07 o                         
   1   8   7          1.57          1.31         1.60 o                         
   2   8   7         13.53         13.77         1.79 o                         
   3   8   7         10.39         10.50         1.65 o                         
   4   8   7         12.77          7.71         1.84 o                         
   5   8   7         19.88         20.03         2.91 o                         
   6   8   7          9.84         12.16         2.65 o                         
  -1   9   7         10.24         12.63         2.23 o                         
   0   9   7          0.68          5.06         1.89 o                         
   1   9   7         17.39         24.97         2.50 o                         
   2   9   7          1.08          1.92         1.44 o                         
   3   9   7          0.44          2.75         2.22 o                         
   4   9   7          8.27          9.40         1.26 o                         
   5   9   7          2.58         -2.34         2.34 o                         
   2  10   7          0.67         -0.58         1.95 o                         
   3  10   7         13.04         17.59         1.87 o                         
  -2  -8   8          0.90         -1.42         1.42 o                         
  -3  -7   8         14.64         13.09         1.57 o                         
  -2  -7   8          3.08          3.68         1.42 o                         
  -1  -7   8          1.14          2.91         1.70 o                         
   0  -7   8         15.27         17.20         1.87 o                         
   1  -7   8          0.04          3.14         1.80 o                         
  -4  -6   8          9.70          8.84         1.15 o                         
  -3  -6   8          0.54         -1.06         1.39 o                         
  -2  -6   8         16.94         16.37         1.65 o                         
  -1  -6   8         67.73         64.48         2.48 o                         
   0  -6   8          6.00          7.88         1.69 o                         
   1  -6   8         12.80         14.38         1.99 o                         
   2  -6   8         13.47         12.31         2.09 o                         
   3  -6   8          0.22         -1.11         1.56 o                         
  -5  -5   8         29.36         32.26         2.03 o                         
  -4  -5   8         23.27         21.31         1.40 o                         
  -3  -5   8         63.24         62.41         2.44 o                         
  -2  -5   8          0.32         -0.15         1.29 o                         
  -1  -5   8          5.15          2.85         1.40 o                         
   0  -5   8         48.02         44.98         2.23 o                         
   1  -5   8          0.55          1.24         1.67 o                         
   2  -5   8          1.94          1.65         1.64 o                         
   3  -5   8          4.07          3.87         1.00 o                         
   4  -5   8          0.35          0.58         1.09 o                         
  -6  -4   8          1.93          1.62         1.50 o                         
  -5  -4   8         13.79         13.71         1.69 o                         
  -4  -4   8         19.63         21.09         1.78 o                         
  -3  -4   8          1.62          1.97         0.85 o                         
  -2  -4   8          0.08          0.28         1.26 o                         
  -1  -4   8        175.08        173.94         2.05 o                         
   0  -4   8          0.60          0.59         0.83 o                         
   1  -4   8         72.27         78.01         1.64 o                         
   2  -4   8          0.00          0.11         0.96 o                         
   3  -4   8         13.81         13.46         1.20 o                         
   4  -4   8         13.27         11.51         1.82 o                         
   5  -4   8          7.74          8.74         1.75 o                         
  -7  -3   8          0.95         -2.06         2.06 o                         
  -6  -3   8          0.09         -1.64         1.64 o                         
  -5  -3   8          2.17          0.49         1.05 o                         
  -4  -3   8         37.29         40.42         2.85 o                         
  -3  -3   8         10.46         10.81         1.45 o                         
  -2  -3   8          2.26          3.02         0.71 o                         
  -1  -3   8         69.35         69.83         3.42 o                         
   0  -3   8        142.79        149.05         5.77 o                         
   1  -3   8          0.04          0.05         0.82 o                         
   2  -3   8          2.48          2.14         0.93 o                         
   3  -3   8         82.42         79.89         1.80 o                         
   4  -3   8         10.74         10.27         2.12 o                         
   5  -3   8          0.23          0.23         1.13 o                         
  -7  -2   8          1.94         -1.01         2.12 o                         
  -6  -2   8          5.95          7.61         1.67 o                         
  -5  -2   8          0.00         -0.15         1.07 o                         
  -4  -2   8          8.28          9.45         1.06 o                         
  -3  -2   8         12.77         12.70         1.51 o                         
  -2  -2   8         61.92         55.81         1.92 o                         
  -1  -2   8          0.70          0.72         0.98 o                         
   0  -2   8         53.07         67.88         1.27 o                         
   1  -2   8          5.62          9.93         3.40 o                         
   2  -2   8         13.80         11.08         1.15 o                         
   3  -2   8         59.13         63.67         1.68 o                         
   4  -2   8          0.30          0.53         0.97 o                         
   5  -2   8          0.53          1.84         1.05 o                         
   6  -2   8          0.92          1.88         1.86 o                         
  -6  -1   8         19.58         14.37         2.65 o                         
  -5  -1   8          0.48          1.31         1.67 o                         
  -4  -1   8          0.53          0.45         1.03 o                         
  -3  -1   8         10.04         11.22         1.54 o                         
  -2  -1   8         95.36         94.37         2.32 o                         
  -1  -1   8         77.34         77.84         1.93 o                         
   0  -1   8        158.23        172.35         1.75 o                         
   1  -1   8         36.71         37.41         1.05 o                         
   2  -1   8        105.46        118.59         1.67 o                         
   3  -1   8         22.95         23.13         1.12 o                         
   4  -1   8          0.64          1.64         0.94 o                         
   5  -1   8          0.05          1.23         1.50 o                         
   6  -1   8          1.36          0.61         1.63 o                         
  -6   0   8         14.61          7.58         2.01 o                         
  -5   0   8          1.18         -1.90         1.90 o                         
  -4   0   8         79.22         87.08         2.85 o                         
  -3   0   8          2.27          1.22         1.37 o                         
  -2   0   8         32.16         32.11         1.65 o                         
  -1   0   8          0.36         -0.64         0.96 o                         
   0   0   8        134.77        134.81         6.53 o                         
   1   0   8        131.99        129.58         1.49 o                         
   2   0   8         84.99         86.01         1.44 o                         
   3   0   8        147.52        148.58         2.10 o                         
   4   0   8         65.54         65.43         2.40 o                         
   5   0   8          6.02          5.24         1.59 o                         
   6   0   8          5.05          4.68         1.76 o                         
   7   0   8          3.58          4.90         1.78 o                         
  -6   1   8          5.97          8.43         1.82 o                         
  -5   1   8          1.97          0.30         1.66 o                         
  -4   1   8          1.64          1.79         1.57 o                         
  -3   1   8         16.15         13.88         1.65 o                         
  -2   1   8         49.58         46.45         1.22 o                         
  -1   1   8          3.89          3.67         1.02 o                         
   0   1   8          0.72          3.25         0.61 o                         
   1   1   8         59.50         47.88         0.95 o                         
   2   1   8          0.01         -0.36         0.51 o                         
   3   1   8         38.19         37.43         1.73 o                         
   4   1   8        121.45        120.13         2.88 o                         
   5   1   8          4.49          5.27         1.15 o                         
   6   1   8          9.63          7.98         1.80 o                         
   7   1   8          8.45          9.72         1.83 o                         
  -6   2   8          0.16          2.19         1.94 o                         
  -5   2   8          4.20          4.00         2.10 o                         
  -4   2   8          0.23          0.58         1.60 o                         
  -3   2   8          1.92          1.64         0.90 o                         
  -2   2   8         82.70         84.65         2.26 o                         
  -1   2   8          0.03          0.21         0.66 o                         
   0   2   8         93.64         92.46         2.90 o                         
   1   2   8          1.09          0.37         0.53 o                         
   2   2   8         59.79         54.93         0.95 o                         
   3   2   8         26.28         26.75         1.38 o                         
   4   2   8          2.50          2.72         1.38 o                         
   5   2   8         28.56         33.77         1.68 o                         
   6   2   8          2.46          2.79         1.17 o                         
   7   2   8          0.04          2.09         1.78 o                         
  -6   3   8          0.49          1.38         2.22 o                         
  -5   3   8         12.51         16.51         2.28 o                         
  -4   3   8          6.45          7.25         1.84 o                         
  -3   3   8          0.78          1.01         0.94 o                         
  -2   3   8         17.50         15.26         1.07 o                         
  -1   3   8        132.13        134.04         2.85 o                         
   0   3   8          1.23          2.14         1.05 o                         
   1   3   8          6.61          4.41         0.50 o                         
   2   3   8        305.14        320.70         2.92 o                         
   3   3   8         61.86         66.70         1.71 o                         
   4   3   8        119.35        126.13         2.02 o                         
   5   3   8         14.47         15.21         1.63 o                         
   6   3   8          9.15         12.23         3.02 o                         
   7   3   8          4.95          3.07         1.16 o                         
  -5   4   8          2.60          0.55         2.03 o                         
  -4   4   8          8.97         11.31         2.06 o                         
  -3   4   8         78.21         81.90         2.08 o                         
  -2   4   8         26.50         25.99         1.31 o                         
  -1   4   8          0.19         -0.17         1.20 o                         
   0   4   8          1.35         -0.05         1.20 o                         
   1   4   8         17.41         23.18         1.17 o                         
   2   4   8          3.86          3.45         0.64 o                         
   3   4   8         39.05         41.96         1.06 o                         
   4   4   8         48.21         48.53         1.36 o                         
   5   4   8          7.52          7.40         2.04 o                         
   6   4   8         24.69         21.14         2.34 o                         
   7   4   8          9.92         13.70         2.80 o                         
  -5   5   8          5.03         -0.82         1.83 o                         
  -4   5   8          5.63          5.17         1.19 o                         
  -3   5   8        141.33        146.22         2.77 o                         
  -2   5   8         11.39         10.58         1.20 o                         
  -1   5   8         43.04         45.21         4.53 o                         
   0   5   8        192.43        194.84         3.84 o                         
   1   5   8         25.34         25.20         1.85 o                         
   2   5   8         47.77         45.49         2.00 o                         
   3   5   8          0.00          1.21         1.18 o                         
   4   5   8          5.50          8.49         1.11 o                         
   5   5   8          0.00         -0.19         1.95 o                         
   6   5   8          0.90          0.33         2.18 o                         
   7   5   8          0.48          1.61         2.43 o                         
  -4   6   8         22.54         25.44         2.35 o                         
  -3   6   8          2.22          1.32         1.62 o                         
  -2   6   8          5.68          5.37         1.87 o                         
  -1   6   8        134.82        137.52         3.78 o                         
   0   6   8          4.36          2.51         1.66 o                         
   1   6   8        574.61        537.20         6.40 o                         
   2   6   8         48.02         46.48         1.34 o                         
   3   6   8         79.80         79.79         2.01 o                         
   4   6   8         42.01         37.28         1.56 o                         
   5   6   8          0.58         -0.52         1.96 o                         
   6   6   8          7.13          3.99         2.38 o                         
   7   6   8          0.57          0.69         2.51 o                         
  -3   7   8          0.43         -0.99         2.13 o                         
  -2   7   8         17.41         21.75         2.50 o                         
  -1   7   8         42.12         44.91         2.66 o                         
   0   7   8         93.94         94.82         3.44 o                         
   1   7   8         20.83         22.09         2.06 o                         
   2   7   8          2.62          2.46         0.78 o                         
   3   7   8         74.70         69.00         4.32 o                         
   4   7   8          0.18         -0.30         1.93 o                         
   5   7   8         90.38         85.58         3.60 o                         
   6   7   8          2.09          0.80         2.40 o                         
  -2   8   8          0.92          1.86         2.03 o                         
  -1   8   8          0.28          4.28         2.06 o                         
   0   8   8          0.42          2.66         1.68 o                         
   1   8   8         10.95         12.64         2.11 o                         
   2   8   8         33.14         37.27         2.15 o                         
   3   8   8          7.99         11.12         0.98 o                         
   4   8   8         10.47          9.93         2.38 o                         
   5   8   8          2.25          2.56         2.57 o                         
   0   9   8          5.44          5.11         2.22 o                         
   1   9   8         12.92         13.92         2.12 o                         
   2   9   8          0.17          1.44         1.98 o                         
   3   9   8          1.28          2.80         1.05 o                         
   4   9   8          0.06          3.83         2.29 o                         
   2  10   8          9.16          9.11         1.86 o                         
   3  10   8          0.07          0.69         1.34 o                         
  -3  -7   9         23.96         24.53         2.10 o                         
  -2  -7   9         52.31         56.98         2.57 o                         
  -1  -7   9          6.04          4.29         1.78 o                         
   0  -7   9         28.41         35.08         2.33 o                         
  -4  -6   9          9.75         10.97         1.70 o                         
  -3  -6   9          2.52          2.52         1.41 o                         
  -2  -6   9          3.94          2.54         1.60 o                         
  -1  -6   9          8.44         10.83         1.53 o                         
   0  -6   9         25.33         26.21         2.12 o                         
   1  -6   9          4.88          8.34         1.80 o                         
   2  -6   9         26.35         30.08         2.55 o                         
  -5  -5   9          8.14          7.63         1.81 o                         
  -4  -5   9         19.75         17.23         1.84 o                         
  -3  -5   9         34.87         35.97         1.96 o                         
  -2  -5   9         10.69         10.78         1.65 o                         
  -1  -5   9         11.38         11.57         1.69 o                         
   0  -5   9          2.02          0.00         1.48 o                         
   1  -5   9          3.09          3.31         1.63 o                         
   2  -5   9          0.03          0.01         1.55 o                         
   3  -5   9          0.49          1.04         1.72 o                         
   4  -5   9          4.13          1.68         1.37 o                         
  -6  -4   9          1.43          1.19         1.58 o                         
  -5  -4   9          0.94         -0.40         1.32 o                         
  -4  -4   9          9.93         12.61         1.56 o                         
  -3  -4   9         70.10         68.50         2.39 o                         
  -2  -4   9        107.63        103.95         2.77 o                         
  -1  -4   9          4.71          4.20         0.91 o                         
   0  -4   9         15.42         14.83         2.18 o                         
   1  -4   9         58.28         64.77         1.57 o                         
   2  -4   9          0.08          0.25         0.95 o                         
   3  -4   9          0.76          0.53         1.11 o                         
   4  -4   9          7.01          7.80         1.29 o                         
   5  -4   9          3.52          6.37         1.96 o                         
  -6  -3   9          0.01          0.88         1.28 o                         
  -5  -3   9         23.60         22.81         1.42 o                         
  -4  -3   9          6.39          6.31         1.00 o                         
  -3  -3   9         44.41         51.25         2.20 o                         
  -2  -3   9         91.04         91.33         2.48 o                         
  -1  -3   9          1.11          2.10         0.83 o                         
   0  -3   9          5.52          6.21         0.90 o                         
   1  -3   9        138.76        124.20         6.56 o                         
   2  -3   9          0.14          0.05         0.94 o                         
   3  -3   9          1.10          1.20         0.97 o                         
   4  -3   9          0.38          0.10         1.02 o                         
   5  -3   9          1.35          0.22         1.28 o                         
  -6  -2   9         12.20          8.48         1.86 o                         
  -5  -2   9          5.87          8.05         1.17 o                         
  -4  -2   9          4.75          5.74         1.04 o                         
  -3  -2   9         13.27         14.60         1.58 o                         
  -2  -2   9          2.33          1.64         1.24 o                         
  -1  -2   9         21.36         19.18         1.00 o                         
   0  -2   9         49.04         41.02         1.17 o                         
   1  -2   9        225.15        207.10         2.46 o                         
   2  -2   9        126.25        129.21         4.15 o                         
   3  -2   9          0.00          0.90         0.97 o                         
   4  -2   9         32.04         30.62         1.38 o                         
   5  -2   9         33.65         31.40         2.37 o                         
  -6  -1   9         49.14         49.56         3.00 o                         
  -5  -1   9         36.80         39.16         2.52 o                         
  -4  -1   9         61.53         61.20         1.83 o                         
  -3  -1   9          0.48          1.49         1.40 o                         
  -2  -1   9          0.89          2.46         1.24 o                         
  -1  -1   9          9.92         11.03         1.22 o                         
   0  -1   9         25.75         24.49         0.95 o                         
   1  -1   9         47.69         43.30         1.13 o                         
   2  -1   9          0.18          0.20         0.79 o                         
   3  -1   9         13.90         12.51         1.36 o                         
   4  -1   9          9.41          6.81         1.10 o                         
   5  -1   9         69.58         78.82         2.95 o                         
   6  -1   9          3.57          4.21         1.68 o                         
  -6   0   9         11.70         11.26         2.10 o                         
  -5   0   9         14.17         11.97         2.24 o                         
  -4   0   9          7.10          6.07         1.22 o                         
  -3   0   9         62.69         63.70         2.43 o                         
  -2   0   9         52.58         59.25         2.16 o                         
  -1   0   9          9.85          9.46         1.21 o                         
   0   0   9         46.30         40.37         1.20 o                         
   1   0   9        101.19        102.64         2.07 o                         
   2   0   9          1.56          1.59         0.76 o                         
   3   0   9          6.45          6.57         1.23 o                         
   4   0   9          0.22          0.80         1.54 o                         
   5   0   9         17.34         20.24         2.02 o                         
   6   0   9          1.59          3.37         1.75 o                         
  -6   1   9          2.02         -1.66         2.04 o                         
  -5   1   9         11.04         11.36         2.10 o                         
  -4   1   9         30.60         28.07         2.14 o                         
  -3   1   9          0.07         -0.03         1.07 o                         
  -2   1   9         84.49         89.15         1.65 o                         
  -1   1   9          4.32          5.55         1.17 o                         
   0   1   9          4.08          5.29         0.74 o                         
   1   1   9          0.86          1.47         0.62 o                         
   2   1   9        157.52        150.70         1.67 o                         
   3   1   9         55.62         54.50         1.96 o                         
   4   1   9         27.75         25.03         1.83 o                         
   5   1   9          0.00         -0.65         1.59 o                         
   6   1   9          0.33         -0.24         1.53 o                         
   7   1   9          0.73          7.90         1.86 o                         
  -6   2   9          0.51         -1.34         1.97 o                         
  -5   2   9          0.73         -0.47         1.85 o                         
  -4   2   9         50.65         55.29         2.81 o                         
  -3   2   9         11.44         12.36         1.78 o                         
  -2   2   9         61.83         58.43         2.10 o                         
  -1   2   9          9.36          9.49         0.97 o                         
   0   2   9        139.39        151.17         3.45 o                         
   1   2   9        173.98        164.27         8.26 o                         
   2   2   9        120.03        126.80         2.20 o                         
   3   2   9         10.11         13.82         1.36 o                         
   4   2   9          6.41          4.54         1.50 o                         
   5   2   9          4.42          2.65         2.87 o                         
   6   2   9         26.66         29.05         2.04 o                         
   7   2   9          0.53          2.99         1.69 o                         
  -5   3   9         20.47         26.61         2.48 o                         
  -4   3   9          1.46          0.55         2.00 o                         
  -3   3   9          0.86          0.49         0.94 o                         
  -2   3   9          6.65          6.75         1.42 o                         
  -1   3   9         10.05         10.12         1.38 o                         
   0   3   9         97.46         89.92         1.61 o                         
   1   3   9         26.20         26.58         1.12 o                         
   2   3   9          9.40          9.87         1.01 o                         
   3   3   9          0.76          0.59         1.02 o                         
   4   3   9         36.12         32.86         1.66 o                         
   5   3   9         11.75         13.53         1.88 o                         
   6   3   9         24.58         29.88         2.95 o                         
   7   3   9          4.28          8.17         1.83 o                         
  -5   4   9         20.39         19.48         2.44 o                         
  -4   4   9          1.96          5.51         1.93 o                         
  -3   4   9          1.13          2.15         1.09 o                         
  -2   4   9         12.84         15.33         1.24 o                         
  -1   4   9        131.19        127.17         3.20 o                         
   0   4   9          2.45          3.22         1.27 o                         
   1   4   9         27.04         24.17         1.64 o                         
   2   4   9          8.57          7.87         0.91 o                         
   3   4   9         10.22         10.58         1.01 o                         
   4   4   9          6.85          7.31         1.00 o                         
   5   4   9          5.71          8.74         2.03 o                         
   6   4   9          1.81          3.11         2.25 o                         
   7   4   9          0.27          0.89         2.35 o                         
  -5   5   9          0.09          0.66         2.21 o                         
  -4   5   9         13.01         13.94         2.24 o                         
  -3   5   9         19.05         14.26         1.48 o                         
  -2   5   9         14.95         15.38         1.29 o                         
  -1   5   9        108.53         95.46         2.18 o                         
   0   5   9         23.43         24.95         1.91 o                         
   1   5   9          1.64          1.67         1.40 o                         
   2   5   9          4.72          2.69         1.34 o                         
   3   5   9        109.75         98.64         2.76 o                         
   4   5   9         11.66         12.39         1.19 o                         
   5   5   9          1.27          1.51         2.27 o                         
   6   5   9          0.00         -1.98         2.01 o                         
   7   5   9          0.04          1.25         2.55 o                         
  -3   6   9          2.92          3.04         1.83 o                         
  -2   6   9        107.20        117.85         3.88 o                         
  -1   6   9          3.46          3.27         1.83 o                         
   0   6   9         67.64         65.84         2.81 o                         
   1   6   9          0.84          1.04         1.45 o                         
   2   6   9         92.41         97.71         3.13 o                         
   3   6   9         24.02         22.84         1.49 o                         
   4   6   9         44.67         42.32         1.64 o                         
   5   6   9          1.91          1.50         2.13 o                         
   6   6   9          3.49          6.95         2.31 o                         
  -3   7   9         14.28         17.14         2.39 o                         
  -2   7   9          0.47         -1.63         1.63 o                         
  -1   7   9         14.25         15.88         2.30 o                         
   0   7   9         22.74         21.66         2.25 o                         
   1   7   9         11.20          6.32         1.80 o                         
   2   7   9         57.57         53.68         1.83 o                         
   3   7   9         43.26         39.88         1.71 o                         
   4   7   9         42.02         45.95         3.12 o                         
   5   7   9          5.36          8.63         2.53 o                         
   6   7   9         25.95         23.77         2.99 o                         
  -1   8   9          0.85         -1.12         1.65 o                         
   0   8   9          9.26         10.14         2.05 o                         
   1   8   9          0.21          0.12         1.64 o                         
   2   8   9         11.90         10.18         3.25 o                         
   3   8   9         20.43         24.40         1.77 o                         
   4   8   9          0.00          1.07         2.20 o                         
   5   8   9         20.80         18.78         2.82 o                         
   1   9   9          0.99          1.64         2.05 o                         
   2   9   9         21.86         24.43         1.45 o                         
   3   9   9          7.35          9.17         2.14 o                         
   4   9   9          6.98          7.10         2.55 o                         
  -4  -6  10          4.12          6.63         1.48 o                         
  -3  -6  10          3.54          4.75         1.57 o                         
  -2  -6  10         36.08         42.39         2.33 o                         
  -1  -6  10         25.01         31.38         2.09 o                         
   0  -6  10         47.88         61.13         2.76 o                         
   1  -6  10         15.42         19.33         2.29 o                         
  -5  -5  10          3.13          6.86         1.68 o                         
  -4  -5  10         11.31          9.03         1.71 o                         
  -3  -5  10          0.19         -0.30         1.50 o                         
  -2  -5  10          1.32          2.02         1.41 o                         
  -1  -5  10          9.27          9.78         1.79 o                         
   0  -5  10         17.23         17.98         1.92 o                         
   1  -5  10         13.35         17.20         1.73 o                         
   2  -5  10         42.17         41.29         2.35 o                         
   3  -5  10         12.84         16.71         2.05 o                         
  -5  -4  10         25.93         28.37         2.17 o                         
  -4  -4  10         20.94         14.02         1.67 o                         
  -3  -4  10         14.95         11.60         1.56 o                         
  -2  -4  10          0.18          0.55         1.43 o                         
  -1  -4  10         18.17         17.92         1.09 o                         
   0  -4  10          2.58          5.42         1.17 o                         
   1  -4  10          2.93          2.42         0.96 o                         
   2  -4  10          8.30          7.75         1.06 o                         
   3  -4  10          0.80          1.96         1.05 o                         
   4  -4  10          2.60          4.37         1.35 o                         
  -6  -3  10          0.82         -0.71         1.24 o                         
  -5  -3  10          7.51          7.00         1.25 o                         
  -4  -3  10          0.28         -0.26         0.96 o                         
  -3  -3  10         23.87         22.82         1.85 o                         
  -2  -3  10         36.15         29.72         1.85 o                         
  -1  -3  10        209.98        183.18         6.20 o                         
   0  -3  10         56.94         50.51         1.42 o                         
   1  -3  10         16.94         15.03         1.07 o                         
   2  -3  10         39.65         35.64         2.57 o                         
   3  -3  10          9.84         10.99         1.15 o                         
   4  -3  10          1.26          1.98         1.17 o                         
   5  -3  10          0.20         -0.37         1.91 o                         
  -6  -2  10          1.00          2.19         1.99 o                         
  -5  -2  10          0.97          0.22         1.19 o                         
  -4  -2  10          2.85          3.37         1.07 o                         
  -3  -2  10          5.61          3.68         1.56 o                         
  -2  -2  10         21.42         21.16         1.72 o                         
  -1  -2  10          8.98         12.24         0.99 o                         
   0  -2  10          1.67          0.55         0.85 o                         
   1  -2  10         57.24         40.82         1.29 o                         
   2  -2  10         48.99         39.59         2.25 o                         
   3  -2  10        179.73        164.98         2.62 o                         
   4  -2  10         32.65         30.74         1.50 o                         
   5  -2  10          3.59          2.58         1.83 o                         
  -6  -1  10         61.28         63.50         3.36 o                         
  -5  -1  10          1.55          0.98         1.95 o                         
  -4  -1  10         34.40         29.72         2.02 o                         
  -3  -1  10         13.27         17.42         1.81 o                         
  -2  -1  10         30.63         33.80         1.88 o                         
  -1  -1  10        125.66        132.47         2.76 o                         
   0  -1  10          0.22         -0.09         0.79 o                         
   1  -1  10         40.94         46.24         1.27 o                         
   2  -1  10          5.42          7.05         1.43 o                         
   3  -1  10         53.55         54.93         3.16 o                         
   4  -1  10          8.46          8.32         1.76 o                         
   5  -1  10         10.88         11.17         2.02 o                         
  -6   0  10         71.84         71.52         3.62 o                         
  -5   0  10         29.75         31.83         2.49 o                         
  -4   0  10        461.43        485.98         4.55 o                         
  -3   0  10         77.24         76.16         2.81 o                         
  -2   0  10        475.50        478.40         5.33 o                         
  -1   0  10         40.23         40.79         1.83 o                         
   0   0  10        161.85        155.25         3.78 o                         
   1   0  10        177.55        166.25         6.08 o                         
   2   0  10        154.72        157.63         1.93 o                         
   3   0  10         35.58         39.20         2.00 o                         
   4   0  10         16.34         16.56         1.82 o                         
   5   0  10         39.14         37.98         2.33 o                         
   6   0  10          1.84          2.27         1.79 o                         
  -5   1  10          1.29          0.80         1.94 o                         
  -4   1  10          5.52          2.67         1.59 o                         
  -3   1  10         11.14          9.56         1.86 o                         
  -2   1  10        578.66        542.70        10.61 o                         
  -1   1  10        415.14        390.91         4.55 o                         
   0   1  10       1520.96       1467.59         7.81 o                         
   1   1  10        212.13        212.98         2.10 o                         
   2   1  10        310.38        299.38         4.74 o                         
   3   1  10         12.27         11.56         1.47 o                         
   4   1  10         75.57         70.09         2.41 o                         
   5   1  10          7.42          7.59         1.81 o                         
   6   1  10         30.75         29.49         2.32 o                         
  -5   2  10          8.73          6.94         2.15 o                         
  -4   2  10         10.88         11.05         2.11 o                         
  -3   2  10         52.14         61.52         2.62 o                         
  -2   2  10          0.39         -0.52         0.92 o                         
  -1   2  10         17.97         14.33         1.03 o                         
   0   2  10          0.43          1.05         1.11 o                         
   1   2  10        131.96        121.44         5.06 o                         
   2   2  10        330.19        341.84         3.65 o                         
   3   2  10        280.86        297.93         3.68 o                         
   4   2  10        329.48        357.57         4.36 o                         
   5   2  10         11.77         12.24         2.98 o                         
   6   2  10         41.71         44.40         2.60 o                         
  -5   3  10         16.90         23.64         2.56 o                         
  -4   3  10          7.89         14.93         2.23 o                         
  -3   3  10          0.00          1.01         1.01 o                         
  -2   3  10         21.29         21.06         1.81 o                         
  -1   3  10         25.17         17.11         1.53 o                         
   0   3  10         67.30         71.03         1.60 o                         
   1   3  10        232.94        209.66         4.53 o                         
   2   3  10         22.64         20.22         1.35 o                         
   3   3  10         30.63         33.61         1.56 o                         
   4   3  10         70.52         83.02         2.32 o                         
   5   3  10         39.91         39.21         4.30 o                         
   6   3  10         11.57          9.82         1.40 o                         
   7   3  10         17.36         13.92         2.37 o                         
  -5   4  10         28.85         36.62         2.88 o                         
  -4   4  10         11.41         15.64         2.15 o                         
  -3   4  10        104.74        102.06         2.39 o                         
  -2   4  10          0.16         -0.81         1.10 o                         
  -1   4  10         22.82         15.32         1.71 o                         
   0   4  10          3.62          4.04         1.37 o                         
   1   4  10         19.94         17.18         1.69 o                         
   2   4  10          0.79          1.71         0.74 o                         
   3   4  10         45.52         44.75         1.56 o                         
   4   4  10          2.86          4.04         1.14 o                         
   5   4  10         44.35         56.21         3.02 o                         
   6   4  10         64.92         69.91         3.28 o                         
   7   4  10          6.65          6.04         2.31 o                         
  -4   5  10          4.26          2.20         1.86 o                         
  -3   5  10          7.95          9.05         1.39 o                         
  -2   5  10         14.56         13.61         1.55 o                         
  -1   5  10         26.96         24.06         2.14 o                         
   0   5  10         56.43         47.03         2.41 o                         
   1   5  10         96.94         80.35         2.80 o                         
   2   5  10          0.72          1.31         1.39 o                         
   3   5  10         31.27         31.05         1.96 o                         
   4   5  10          9.50          6.87         1.15 o                         
   5   5  10          0.14          0.27         1.98 o                         
   6   5  10          5.60          7.15         2.38 o                         
  -3   6  10          0.17          0.55         1.72 o                         
  -2   6  10          3.81         -1.81         1.81 o                         
  -1   6  10          1.54          3.40         1.75 o                         
   0   6  10          0.09         -0.22         1.75 o                         
   1   6  10         11.78          8.86         1.80 o                         
   2   6  10         22.10         18.72         1.90 o                         
   3   6  10          0.01          1.07         1.35 o                         
   4   6  10         13.51         12.70         1.32 o                         
   5   6  10         40.58         39.00         2.99 o                         
   6   6  10          3.72          7.04         2.58 o                         
  -2   7  10         24.78         35.32         2.70 o                         
  -1   7  10         11.90         11.23         2.05 o                         
   0   7  10         30.93         25.36         2.32 o                         
   1   7  10         20.06         20.39         2.18 o                         
   2   7  10         31.53         31.91         2.34 o                         
   3   7  10         36.56         33.88         1.72 o                         
   4   7  10          3.77          1.59         1.28 o                         
   5   7  10         15.00         11.04         2.41 o                         
  -1   8  10          8.52          7.84         2.11 o                         
   0   8  10         42.18         49.09         2.98 o                         
   1   8  10         26.23         23.10         2.26 o                         
   2   8  10          1.22          1.07         1.31 o                         
   3   8  10          0.44          2.03         1.86 o                         
   4   8  10         21.48         17.45         2.61 o                         
   2   9  10          2.50          4.01         1.95 o                         
   3   9  10          0.56         -0.15         1.42 o                         
  -4  -5  11          0.81          3.43         1.68 o                         
  -3  -5  11          0.24          0.25         1.57 o                         
  -2  -5  11          0.01         -0.90         1.39 o                         
  -1  -5  11          4.76          6.27         1.51 o                         
   0  -5  11         18.36         22.80         2.09 o                         
   1  -5  11          2.55          4.58         1.72 o                         
   2  -5  11          4.59          6.08         1.90 o                         
  -4  -4  11         44.22         40.69         2.37 o                         
  -3  -4  11          9.13          9.69         1.61 o                         
  -2  -4  11         57.24         52.42         2.37 o                         
  -1  -4  11          0.01          1.08         1.51 o                         
   0  -4  11         73.35         65.51         1.66 o                         
   1  -4  11          2.11          2.82         1.01 o                         
   2  -4  11          0.09          0.28         1.07 o                         
   3  -4  11          1.37          1.94         1.09 o                         
  -5  -3  11         12.89          9.82         2.40 o                         
  -4  -3  11          3.13          2.63         1.82 o                         
  -3  -3  11         28.15         29.00         2.01 o                         
  -2  -3  11         41.59         44.19         2.14 o                         
  -1  -3  11          0.14          1.28         1.46 o                         
   0  -3  11        148.74        138.88         2.12 o                         
   1  -3  11         13.44         11.15         1.49 o                         
   2  -3  11         94.45         88.93         1.88 o                         
   3  -3  11          2.19          1.59         1.09 o                         
   4  -3  11         25.66         25.21         2.16 o                         
  -5  -2  11         15.80         15.26         1.97 o                         
  -4  -2  11         18.83         20.75         3.03 o                         
  -3  -2  11         75.83         71.12         2.72 o                         
  -2  -2  11          0.09          0.02         1.45 o                         
  -1  -2  11         93.51         89.37         2.60 o                         
   0  -2  11          7.40          5.89         0.95 o                         
   1  -2  11        114.85         96.22         4.21 o                         
   2  -2  11         43.90         48.34         2.79 o                         
   3  -2  11          0.32          0.16         1.29 o                         
   4  -2  11         13.73         14.81         2.30 o                         
  -5  -1  11         42.55         41.87         2.75 o                         
  -4  -1  11         47.52         45.22         3.64 o                         
  -3  -1  11         42.79         48.50         2.51 o                         
  -2  -1  11         23.94         22.11         1.85 o                         
  -1  -1  11        108.48        101.47         2.62 o                         
   0  -1  11        100.07         97.41         6.84 o                         
   1  -1  11         54.08         55.09         1.44 o                         
   2  -1  11          5.40          5.68         1.43 o                         
   3  -1  11        109.91         99.93         3.87 o                         
   4  -1  11         13.96         13.12         1.84 o                         
   5  -1  11         49.54         45.92         2.58 o                         
  -5   0  11          0.06         -1.17         1.79 o                         
  -4   0  11          6.71          5.62         1.35 o                         
  -3   0  11         87.33         92.05         3.04 o                         
  -2   0  11         57.15         54.11         2.37 o                         
  -1   0  11         88.67         83.11         2.49 o                         
   0   0  11          7.08         10.32         0.97 o                         
   1   0  11         13.68         14.87         0.99 o                         
   2   0  11          0.98          0.31         0.84 o                         
   3   0  11          2.92          3.25         1.46 o                         
   4   0  11         10.53         13.71         1.72 o                         
   5   0  11          5.49          4.61         1.74 o                         
  -5   1  11          0.01         -0.59         1.74 o                         
  -4   1  11        125.74        115.76         3.70 o                         
  -3   1  11         12.51         14.39         1.88 o                         
  -2   1  11        630.04        601.51         4.29 o                         
  -1   1  11          2.12          5.05         1.55 o                         
   0   1  11        279.73        282.55         8.76 o                         
   1   1  11         65.13         63.91         1.82 o                         
   2   1  11         20.67         23.22         1.65 o                         
   3   1  11          0.10          0.97         1.46 o                         
   4   1  11         43.09         46.83         2.18 o                         
   5   1  11          3.57          2.61         1.73 o                         
   6   1  11          0.56         -0.06         1.90 o                         
  -5   2  11          0.10         -1.42         1.90 o                         
  -4   2  11          4.05          3.62         1.73 o                         
  -3   2  11          1.67          2.43         1.66 o                         
  -2   2  11         38.80         30.96         1.38 o                         
  -1   2  11          7.15          6.40         1.00 o                         
   0   2  11        640.67        653.74         5.87 o                         
   1   2  11         39.01         31.43         4.14 o                         
   2   2  11       1591.49       1670.77         8.22 o                         
   3   2  11          6.18          8.27         1.53 o                         
   4   2  11        236.79        266.82         3.95 o                         
   5   2  11          0.00         -1.28         1.28 o                         
   6   2  11         24.77         21.86         2.16 o                         
  -4   3  11          5.20          4.30         1.85 o                         
  -3   3  11         14.91         19.58         2.20 o                         
  -2   3  11          1.10          0.20         1.30 o                         
  -1   3  11         57.02         50.42         2.15 o                         
   0   3  11         20.29         18.95         2.20 o                         
   1   3  11          0.95          0.66         1.73 o                         
   2   3  11         58.58         59.11         1.84 o                         
   3   3  11          3.63          4.04         1.27 o                         
   4   3  11        426.13        446.22         4.78 o                         
   5   3  11         26.12         28.67         1.57 o                         
   6   3  11        252.52        281.55        12.06 o                         
  -4   4  11          0.27         -0.94         1.70 o                         
  -3   4  11         17.51         19.57         1.45 o                         
  -2   4  11         43.63         45.25         2.86 o                         
  -1   4  11         24.83         23.83         1.87 o                         
   0   4  11          2.53          2.64         1.45 o                         
   1   4  11         60.20         57.26         2.32 o                         
   2   4  11          0.06          0.18         0.78 o                         
   3   4  11         55.36         56.76         1.69 o                         
   4   4  11          1.56          2.67         1.19 o                         
   5   4  11         10.15         11.88         2.42 o                         
   6   4  11          2.63          2.37         2.05 o                         
  -4   5  11          6.86          5.47         2.05 o                         
  -3   5  11         37.08         37.56         3.89 o                         
  -2   5  11         61.94         66.90         5.76 o                         
  -1   5  11        133.13        113.91         3.43 o                         
   0   5  11          8.04          7.66         1.61 o                         
   1   5  11         88.97         68.58         2.74 o                         
   2   5  11          9.09         10.58         1.64 o                         
   3   5  11          5.04          3.39         1.33 o                         
   4   5  11          0.30          0.87         1.19 o                         
   5   5  11         14.70         10.10         1.45 o                         
   6   5  11          0.07         -1.03         2.27 o                         
  -3   6  11          0.42          1.54         2.03 o                         
  -2   6  11          0.29          3.14         2.05 o                         
  -1   6  11         42.83         35.59         2.56 o                         
   0   6  11          8.19          8.67         1.83 o                         
   1   6  11        151.72        134.57         3.79 o                         
   2   6  11        111.54        103.92         3.38 o                         
   3   6  11         96.19         80.45         2.94 o                         
   4   6  11          2.31          3.10         1.82 o                         
   5   6  11         12.15         13.33         2.61 o                         
  -2   7  11          4.09          3.12         1.84 o                         
  -1   7  11          2.49          1.62         1.99 o                         
   0   7  11         12.00         10.84         1.96 o                         
   1   7  11          0.28         -0.29         1.76 o                         
   2   7  11          2.24          0.49         1.65 o                         
   3   7  11         27.43         25.84         1.68 o                         
   4   7  11          4.62          3.69         2.25 o                         
   5   7  11         34.53         34.26         3.23 o                         
   0   8  11         41.66         46.95         3.79 o                         
   1   8  11          0.86          3.89         1.66 o                         
   2   8  11          1.10          3.61         1.44 o                         
   3   8  11          2.61          1.26         1.34 o                         
   4   8  11          1.17          2.72         1.31 o                         
  -1  -5  12          3.83          4.75         1.82 o                         
  -3  -4  12          1.58          3.06         1.81 o                         
  -2  -4  12          6.37          4.69         1.67 o                         
  -1  -4  12          8.95          8.19         1.64 o                         
   0  -4  12          3.56          2.51         1.53 o                         
   1  -4  12          3.86          2.93         1.04 o                         
   2  -4  12          8.07          6.53         1.09 o                         
   3  -4  12          5.39          6.00         1.54 o                         
  -4  -3  12          7.62         12.65         2.18 o                         
  -3  -3  12          0.46          0.46         1.37 o                         
  -2  -3  12         41.44         33.97         2.08 o                         
  -1  -3  12          0.42          0.74         1.31 o                         
   0  -3  12          0.52          1.41         1.03 o                         
   1  -3  12         14.16         13.52         1.16 o                         
   2  -3  12          0.48          1.31         0.92 o                         
   3  -3  12          3.18          4.88         1.20 o                         
   4  -3  12          0.99          3.56         1.46 o                         
  -4  -2  12          0.88          1.83         1.19 o                         
  -3  -2  12          0.39          0.09         1.54 o                         
  -2  -2  12         14.79         13.47         1.69 o                         
  -1  -2  12          4.14          1.17         1.45 o                         
   0  -2  12         29.28         31.09         1.30 o                         
   1  -2  12         11.95         12.15         1.14 o                         
   2  -2  12         43.26         37.73         1.54 o                         
   3  -2  12          4.05          1.42         1.05 o                         
   4  -2  12         11.45          6.95         1.80 o                         
  -4  -1  12         15.34         16.53         1.41 o                         
  -3  -1  12          0.96          0.29         1.65 o                         
  -2  -1  12          0.02         -0.07         1.40 o                         
  -1  -1  12          0.16          0.48         1.35 o                         
   0  -1  12         13.05         13.26         1.11 o                         
   1  -1  12          4.55          3.53         0.95 o                         
   2  -1  12         37.96         37.34         2.19 o                         
   3  -1  12          0.13         -0.59         1.52 o                         
   4  -1  12         11.14         11.83         1.86 o                         
  -4   0  12         30.10         29.22         1.76 o                         
  -3   0  12          1.65          0.63         1.72 o                         
  -2   0  12         15.51         14.74         1.80 o                         
  -1   0  12          1.06          1.15         1.42 o                         
   0   0  12          6.18          5.12         0.96 o                         
   1   0  12          2.32          3.35         1.20 o                         
   2   0  12          5.61          5.93         0.95 o                         
   3   0  12          0.36          0.15         1.53 o                         
   4   0  12         14.86         11.59         1.74 o                         
   5   0  12          7.36          6.10         1.78 o                         
  -4   1  12         23.97         23.87         2.34 o                         
  -3   1  12          8.27          7.68         1.85 o                         
  -2   1  12          1.68          2.92         0.97 o                         
  -1   1  12          6.48          6.12         1.62 o                         
   0   1  12        342.95        338.37         4.18 o                         
   1   1  12          0.17          0.09         0.85 o                         
   2   1  12         42.59         47.98         2.07 o                         
   3   1  12          2.07          3.17         1.39 o                         
   4   1  12          2.47          1.84         1.46 o                         
   5   1  12          0.01         -0.51         1.64 o                         
  -4   2  12         31.91         31.58         2.66 o                         
  -3   2  12          3.01          1.21         1.64 o                         
  -2   2  12         35.82         31.08         1.45 o                         
  -1   2  12        104.21        100.09         2.76 o                         
   0   2  12         62.06         63.35         2.30 o                         
   1   2  12         10.27          7.52         1.42 o                         
   2   2  12         36.00         35.94         1.84 o                         
   3   2  12          5.46          5.12         1.54 o                         
   4   2  12        110.72        113.06         2.86 o                         
   5   2  12          2.26          1.63         1.53 o                         
   6   2  12          9.03         10.71         1.92 o                         
  -4   3  12          7.16          7.49         2.20 o                         
  -3   3  12          8.12          7.02         1.93 o                         
  -2   3  12          4.07          3.77         1.43 o                         
  -1   3  12         26.10         24.20         1.84 o                         
   0   3  12         15.27         11.02         1.56 o                         
   1   3  12          1.37          1.88         0.89 o                         
   2   3  12         15.61         12.82         1.36 o                         
   3   3  12         16.98         17.23         1.54 o                         
   4   3  12         64.72         62.92         2.25 o                         
   5   3  12          0.22         -0.67         1.31 o                         
   6   3  12          0.00          1.47         1.28 o                         
  -4   4  12          6.33          0.44         2.13 o                         
  -3   4  12          8.05          4.48         1.78 o                         
  -2   4  12          1.46          2.39         1.12 o                         
  -1   4  12          6.84          5.02         1.61 o                         
   0   4  12         99.83         87.71         2.85 o                         
   1   4  12          4.86          3.94         1.55 o                         
   2   4  12         13.91         14.31         1.50 o                         
   3   4  12         24.98         24.77         1.54 o                         
   4   4  12          0.03         -0.13         1.25 o                         
   5   4  12          0.42          0.90         1.97 o                         
   6   4  12         45.79         44.13         3.28 o                         
  -3   5  12          0.37          3.08         1.31 o                         
  -2   5  12         14.70         19.78         1.94 o                         
  -1   5  12         10.40         10.87         1.69 o                         
   0   5  12         21.62         19.03         1.90 o                         
   1   5  12         10.23          6.22         1.65 o                         
   2   5  12         17.72         16.04         1.74 o                         
   3   5  12          1.29          1.85         1.49 o                         
   4   5  12         50.63         52.30         2.38 o                         
   5   5  12          1.72          2.00         1.03 o                         
  -3   6  12          0.04          0.72         2.15 o                         
  -2   6  12          7.59          4.27         1.93 o                         
  -1   6  12          0.31          1.72         1.65 o                         
   0   6  12         58.78         54.94         2.81 o                         
   1   6  12          0.40         -0.45         1.64 o                         
   2   6  12          8.43          7.50         1.78 o                         
   3   6  12          0.95          0.10         1.27 o                         
   4   6  12          4.49          5.35         1.26 o                         
   5   6  12          0.03          0.61         2.05 o                         
  -1   7  12          2.60         -1.73         1.73 o                         
   0   7  12         18.23         15.27         2.01 o                         
   1   7  12          0.01         -0.49         1.74 o                         
   2   7  12          0.88          1.32         1.68 o                         
   3   7  12         21.51         14.29         1.86 o                         
   4   7  12         18.67         16.11         1.72 o                         
   2   8  12         18.61         20.83         3.56 o                         
   3   8  12          0.82          0.32         1.23 o                         
   4   8  12          0.06         -1.79         1.79 o                         
  -1  -4  13          7.57          8.72         1.90 o                         
   0  -4  13          1.96          1.64         1.14 o                         
   1  -4  13          7.02          5.75         1.53 o                         
  -3  -3  13          0.18          0.35         1.69 o                         
  -2  -3  13          0.04          2.70         1.75 o                         
  -1  -3  13         24.69         26.64         2.02 o                         
   0  -3  13          0.23         -0.03         0.93 o                         
   1  -3  13         23.12         24.58         1.75 o                         
   2  -3  13          0.00          2.19         1.10 o                         
   3  -3  13         10.30         14.07         1.82 o                         
  -4  -2  13          0.28         -1.56         1.56 o                         
  -3  -2  13          0.05         -0.67         1.71 o                         
  -2  -2  13          4.97          6.12         1.76 o                         
  -1  -2  13          0.93          3.92         1.43 o                         
   0  -2  13         21.77         18.72         1.80 o                         
   1  -2  13          1.09          0.68         1.04 o                         
   2  -2  13          1.35          0.94         1.40 o                         
   3  -2  13         17.23         15.79         2.35 o                         
  -4  -1  13         10.84          8.32         1.36 o                         
  -3  -1  13          3.37          5.19         1.76 o                         
  -2  -1  13          0.64          2.04         1.65 o                         
  -1  -1  13         11.43         17.15         1.78 o                         
   0  -1  13          7.39          5.15         1.02 o                         
   1  -1  13          0.02          0.28         0.97 o                         
   2  -1  13          7.73          7.26         2.76 o                         
   3  -1  13          7.46          7.33         1.56 o                         
   4  -1  13          4.54          3.10         1.48 o                         
  -4   0  13         13.47         13.70         1.56 o                         
  -3   0  13          8.31          8.06         1.72 o                         
  -2   0  13        170.04        194.22         4.14 o                         
  -1   0  13          3.53          2.32         1.36 o                         
   0   0  13         71.42         75.94         1.72 o                         
   1   0  13         29.34         34.88         1.36 o                         
   2   0  13         16.01         15.18         1.71 o                         
   3   0  13          3.35          5.09         1.52 o                         
   4   0  13          3.60          2.83         1.71 o                         
  -4   1  13          8.11          9.01         2.08 o                         
  -3   1  13         15.25         13.86         1.95 o                         
  -2   1  13         14.26         18.98         2.00 o                         
  -1   1  13          2.17          5.49         1.61 o                         
   0   1  13        104.86        111.02         2.83 o                         
   1   1  13         10.87         11.20         1.23 o                         
   2   1  13        161.91        175.78         3.37 o                         
   3   1  13          4.32          6.25         1.67 o                         
   4   1  13         25.25         26.97         2.04 o                         
   5   1  13          3.04          3.09         1.66 o                         
  -3   2  13         35.27         33.86         2.58 o                         
  -2   2  13         10.61         11.31         1.64 o                         
  -1   2  13          0.59         -0.50         1.59 o                         
   0   2  13         43.13         46.71         2.19 o                         
   1   2  13         10.19          8.31         1.48 o                         
   2   2  13          0.00         -1.34         1.34 o                         
   3   2  13          1.18          0.98         1.41 o                         
   4   2  13          4.09          3.03         1.70 o                         
   5   2  13          0.18          0.26         1.60 o                         
  -3   3  13          0.01         -1.10         1.50 o                         
  -2   3  13         29.02         24.32         2.11 o                         
  -1   3  13          9.48          8.67         1.44 o                         
   0   3  13         24.39         19.39         1.75 o                         
   1   3  13         85.68         81.91         4.98 o                         
   2   3  13         18.17         18.72         1.54 o                         
   3   3  13          1.44          2.25         1.38 o                         
   4   3  13          8.06          6.25         1.55 o                         
   5   3  13          1.33         -1.37         1.47 o                         
  -3   4  13          0.12         -0.85         1.65 o                         
  -2   4  13         19.09         19.97         1.46 o                         
  -1   4  13          0.84         -1.54         1.54 o                         
   0   4  13          0.18          0.49         1.50 o                         
   1   4  13         21.18         24.10         1.99 o                         
   2   4  13         43.91         44.42         2.80 o                         
   3   4  13         11.77         12.33         1.14 o                         
   4   4  13         13.07         13.37         1.62 o                         
   5   4  13         16.12         18.29         2.40 o                         
  -3   5  13          5.26          0.47         2.00 o                         
  -2   5  13          0.81          0.41         3.32 o                         
  -1   5  13          1.25         -0.37         1.30 o                         
   0   5  13          1.92          3.59         1.41 o                         
   1   5  13          4.23          2.91         1.52 o                         
   2   5  13         35.18         28.54         2.11 o                         
   3   5  13         13.12         15.56         1.86 o                         
   4   5  13          0.58          1.27         1.30 o                         
   5   5  13          7.80          7.04         1.39 o                         
  -1   6  13          8.46          9.22         1.82 o                         
   0   6  13         18.63         19.83         2.15 o                         
   1   6  13          0.35          1.54         1.92 o                         
   2   6  13          0.08         -1.69         1.69 o                         
   3   6  13          8.30          5.56         1.68 o                         
   4   6  13          0.89          0.33         1.29 o                         
   5   6  13          0.00         -1.34         1.34 o                         
   1   7  13          0.72          3.38         1.83 o                         
   2   7  13          8.80         12.69         2.11 o                         
   3   7  13          1.89          3.33         1.72 o                         
   4   7  13          1.94          3.39         1.59 o                         
   0  -3  14          0.13         -0.85         1.10 o                         
   1  -3  14          0.08          1.32         2.21 o                         
  -2  -2  14          0.72          3.05         1.72 o                         
  -1  -2  14          5.80          6.45         1.51 o                         
   0  -2  14          0.11          1.18         1.03 o                         
   1  -2  14          2.39          2.32         2.26 o                         
   2  -2  14          0.20          0.62         1.09 o                         
  -3  -1  14         22.09         25.58         2.40 o                         
  -2  -1  14         10.86         12.82         2.07 o                         
  -1  -1  14         13.88         14.83         1.83 o                         
   0  -1  14          0.75          1.33         1.68 o                         
   1  -1  14         28.50         29.33         1.38 o                         
   2  -1  14          0.00         -0.50         1.00 o                         
   3  -1  14          8.41         12.26         1.93 o                         
  -3   0  14          6.05          6.15         2.02 o                         
  -2   0  14         10.47         10.21         1.92 o                         
  -1   0  14         29.95         40.52         2.39 o                         
   0   0  14         27.13         30.08         3.17 o                         
   1   0  14         81.44         93.08         1.94 o                         
   2   0  14          7.32         11.66         1.70 o                         
   3   0  14         34.84         36.90         2.15 o                         
  -3   1  14         15.62         17.34         2.16 o                         
  -2   1  14          1.75          4.67         1.80 o                         
  -1   1  14         55.53         49.04         1.68 o                         
   0   1  14          0.35          4.96         1.51 o                         
   1   1  14         21.44         19.26         1.74 o                         
   2   1  14          0.11          0.51         1.33 o                         
   3   1  14         50.17         58.39         2.52 o                         
   4   1  14          1.85          3.55         1.55 o                         
  -3   2  14         13.90         14.20         2.18 o                         
  -2   2  14          0.26          0.17         1.98 o                         
  -1   2  14          1.73          0.27         0.92 o                         
   0   2  14          0.07          0.43         1.37 o                         
   1   2  14          7.98          8.16         1.53 o                         
   2   2  14          7.66          6.03         1.48 o                         
   3   2  14         12.60         14.03         1.81 o                         
   4   2  14         11.89          9.46         1.71 o                         
  -2   3  14          6.22          7.26         1.66 o                         
  -1   3  14         34.78         36.47         2.21 o                         
   0   3  14         19.70         16.57         1.65 o                         
   1   3  14          1.27          3.07         1.38 o                         
   2   3  14          2.74          1.57         1.44 o                         
   3   3  14         24.98         29.07         1.95 o                         
   4   3  14          3.80          2.83         1.55 o                         
  -2   4  14         12.76         15.77         1.93 o                         
  -1   4  14          0.11          2.55         1.77 o                         
   0   4  14          7.08          6.37         1.54 o                         
   1   4  14          0.63          2.00         1.39 o                         
   2   4  14          6.84          7.21         2.39 o                         
   3   4  14          4.24          4.73         0.93 o                         
  -2   5  14          0.02          1.82         2.02 o                         
  -1   5  14          2.34          2.33         1.89 o                         
   0   5  14          5.10          6.36         1.68 o                         
   1   5  14          0.69          0.13         1.36 o                         
   2   5  14         10.90         13.25         1.85 o                         
   3   5  14         10.99         10.55         1.96 o                         
   4   5  14          0.14          1.69         1.28 o                         
   1   6  14          0.17         -1.69         1.69 o                         
   2   6  14          0.93          0.26         1.58 o                         
   3   6  14          1.89          2.56         1.45 o                         
  -1  -1  15          0.65          2.66         1.56 o                         
   0  -1  15          3.06          4.06         1.67 o                         
   1  -1  15          0.02          0.80         1.06 o                         
  -2   0  15          0.50          0.74         1.97 o                         
  -1   0  15         51.53         63.83         2.69 o                         
   0   0  15          0.96          1.65         1.60 o                         
   1   0  15         24.91         32.81         2.25 o                         
   2   0  15          0.02         -1.08         1.46 o                         
  -2   1  15          0.46          0.44         1.57 o                         
  -1   1  15          9.56         10.60         1.16 o                         
   0   1  15          4.78          4.29         1.38 o                         
   1   1  15         21.38         26.14         1.98 o                         
   2   1  15          9.03         11.24         1.92 o                         
  -2   2  15          6.47          5.18         1.77 o                         
  -1   2  15          2.11          0.82         1.21 o                         
   0   2  15          0.65          0.19         1.37 o                         
   1   2  15         26.11         25.74         1.95 o                         
   2   2  15          7.65          8.14         1.67 o                         
   3   2  15          9.31         12.44         1.95 o                         
  -1   3  15         14.40         14.03         1.90 o                         
   0   3  15         15.05         15.03         1.75 o                         
   1   3  15          2.45          3.71         1.49 o                         
   2   3  15          3.23          1.79         1.48 o                         
   3   3  15          5.19          4.62         1.50 o                         
  -1   4  15          1.02         -0.98         1.79 o                         
   0   4  15          4.56          8.19         1.92 o                         
   1   4  15         20.56         24.09         2.08 o                         
   2   4  15          7.27         14.52         1.24 o                         
   3   4  15          5.72          8.35         1.67 o                         
   0   0  16          7.82         11.88         1.96 o                         
  -1   1  16         12.73         16.35         1.96 o                         
  -1   2  16         17.62         18.74         2.05 o                         
   0   2  16          0.00         -0.69         1.34 o                         
                                                                                
