# Supplementary material for: Two 3-amino-1H-pyrazol-2-ium salts containing organic anions, and an ortho­rhom­bic polymorph of 3-amino-1H-pyrazol-2-ium nitrate
Source: Acta Crystallogr E Crystallogr Commun. 2021 Jan 1;77(Pt 1):34–41. doi: 10.1107/S2056989020015959 (PMC7784047; doi:10.1107/S2056989020015959)
Supplement: Supplementary file 3 [file e-77-00034-IIsup3.hkl]

data_II                                                                         
_shelx_title ' h4cg'                                                            
_shelx_refln_list_code          4                                               
_shelx_F_calc_maximum      212.34                                               
_exptl_crystal_F_000       416.00                                               
_reflns_d_resolution_high  0.7686                                               
                                                                                
loop_                                                                           
 _space_group_symop_operation_xyz                                               
 'x, y, z'                                                                      
 '-x, y+1/2, -z+1/2'                                                            
 '-x, -y, -z'                                                                   
 'x, -y-1/2, z-1/2'                                                             
                                                                                
_cell_length_a     8.5410                                                       
_cell_length_b    14.0507                                                       
_cell_length_c     7.5137                                                       
_cell_angle_alpha  90.000                                                       
_cell_angle_beta   98.827                                                       
_cell_angle_gamma  90.000                                                       
                                                                                
_shelx_F_squared_multiplier     1.000                                           
                                                                                
loop_                                                                           
 _refln_index_h                                                                 
 _refln_index_k                                                                 
 _refln_index_l                                                                 
 _refln_F_squared_calc                                                          
 _refln_F_squared_meas                                                          
 _refln_F_squared_sigma                                                         
 _refln_observed_status                                                         
   2   0   0        406.06        342.51         2.02 o                         
   3   0   0         37.60         27.64         0.86 o                         
   4   0   0        921.38        934.71         4.46 o                         
   5   0   0          3.85          6.50         0.95 o                         
   6   0   0         14.17         15.35         1.28 o                         
   7   0   0        180.48        164.12         2.81 o                         
   8   0   0          2.65          3.18         1.48 o                         
   9   0   0        171.30        163.06         3.35 o                         
  10   0   0          0.13          1.06         1.66 o                         
   2   1   0       6923.44       7220.03        58.14 o                         
   3   1   0        110.94        125.36         1.93 o                         
   4   1   0         78.85         85.08         7.52 o                         
   5   1   0        290.38        287.51         2.07 o                         
   6   1   0          0.28          0.87         0.77 o                         
   7   1   0        227.01        216.79         2.24 o                         
   8   1   0          0.04          0.88         1.02 o                         
   9   1   0        158.84        155.28         2.32 o                         
  10   1   0         38.01         38.39         1.50 o                         
   1   2   0       4214.17       4436.35       232.54 o                         
   2   2   0        633.98        695.57         7.82 o                         
   3   2   0        379.30        450.47         5.15 o                         
   4   2   0          8.97         11.44         0.65 o                         
   5   2   0         72.81         60.63         1.12 o                         
   6   2   0         65.80         58.35         1.24 o                         
   7   2   0         11.76         12.43         1.02 o                         
   8   2   0         66.52         66.61         1.58 o                         
   9   2   0         16.43         14.20         1.16 o                         
  10   2   0          4.25          3.97         1.07 o                         
   1   3   0       3095.31       3434.53         6.73 o                         
   2   3   0       1138.23       1156.58         8.90 o                         
   3   3   0       1491.28       1684.67        15.16 o                         
   4   3   0        175.89        214.59         3.92 o                         
   5   3   0          0.19          0.17         0.66 o                         
   6   3   0         98.27        103.72         5.36 o                         
   7   3   0         13.90         14.59         1.05 o                         
   8   3   0        282.60        269.68         2.70 o                         
   9   3   0          3.81          3.09         1.01 o                         
  10   3   0          3.76          1.74         1.29 o                         
   0   4   0       1249.33       1271.68         4.15 o                         
   1   4   0        216.98        216.53         3.86 o                         
   2   4   0         50.88         50.24         1.18 o                         
   3   4   0        565.68        628.86         4.34 o                         
   4   4   0        121.08        141.81         2.40 o                         
   5   4   0        135.31        134.47         6.06 o                         
   6   4   0        102.39        100.32         1.65 o                         
   7   4   0         12.36         12.33         1.02 o                         
   8   4   0        121.73        110.08         1.91 o                         
   9   4   0         18.71         17.13         1.22 o                         
  10   4   0          5.03          6.45         1.08 o                         
   1   5   0          6.49         10.17         0.36 o                         
   2   5   0        716.26        777.70        12.49 o                         
   3   5   0        226.83        268.27         2.61 o                         
   4   5   0          3.64          2.69         0.46 o                         
   5   5   0         15.61         20.76         1.28 o                         
   6   5   0         28.46         28.41         1.38 o                         
   7   5   0          1.02          1.77         0.85 o                         
   8   5   0          6.93          7.76         0.98 o                         
   9   5   0         43.16         38.91         1.40 o                         
  10   5   0         11.55         10.15         1.05 o                         
   0   6   0         41.17         47.23         1.52 o                         
   1   6   0       1014.71       1116.44         5.94 o                         
   2   6   0         45.32         43.84         0.69 o                         
   3   6   0        132.39        155.68         3.22 o                         
   4   6   0        164.47        177.94         4.95 o                         
   5   6   0          3.33          3.76         0.54 o                         
   6   6   0          3.14          2.98         0.75 o                         
   7   6   0        183.36        184.02         2.75 o                         
   8   6   0          4.78          4.60         1.03 o                         
   9   6   0         20.17         19.40         1.17 o                         
  10   6   0          2.49          3.44         1.70 o                         
   1   7   0        300.62        339.97         3.61 o                         
   2   7   0          3.61          4.20         1.25 o                         
   3   7   0         55.41         68.60         1.08 o                         
   4   7   0        134.53        167.15         5.47 o                         
   5   7   0        105.05        115.06         3.40 o                         
   6   7   0        378.12        400.37         8.97 o                         
   7   7   0         43.14         45.10         1.28 o                         
   8   7   0         55.59         46.82         1.42 o                         
   9   7   0         21.19         19.88         1.70 o                         
   0   8   0        763.79        594.37        73.61 o                         
   1   8   0       1611.37       1662.05         9.78 o                         
   2   8   0          1.29          4.15         0.47 o                         
   3   8   0         10.70         12.84         0.64 o                         
   4   8   0          0.05          0.02         0.63 o                         
   5   8   0        324.86        322.70         7.01 o                         
   6   8   0        163.48        174.06         2.12 o                         
   7   8   0         10.22         10.16         1.42 o                         
   8   8   0         43.58         43.20         2.12 o                         
   9   8   0          3.36          4.59         1.39 o                         
   1   9   0          1.16          0.83         0.80 o                         
   2   9   0        102.26        100.37         2.13 o                         
   3   9   0         76.65         81.63         2.57 o                         
   4   9   0        116.48        117.97         3.21 o                         
   5   9   0        379.91        400.36         5.80 o                         
   6   9   0        101.75        101.77         1.73 o                         
   7   9   0         10.77         13.44         1.11 o                         
   8   9   0          0.90          1.90         1.41 o                         
   9   9   0          0.30          0.90         1.30 o                         
   0  10   0         18.21         11.85         1.32 o                         
   1  10   0         58.13         58.37         1.28 o                         
   2  10   0        171.36        160.93         1.88 o                         
   3  10   0          3.60          3.80         1.00 o                         
   4  10   0        173.81        169.00         2.22 o                         
   5  10   0          3.15          2.29         1.22 o                         
   6  10   0        122.34        121.54         2.23 o                         
   7  10   0         38.01         39.69         1.66 o                         
   8  10   0         20.77         24.45         2.85 o                         
   1  11   0         12.06         11.31         1.06 o                         
   2  11   0         29.16         24.78         1.51 o                         
   3  11   0        297.20        306.75         2.80 o                         
   4  11   0        256.72        246.21         2.67 o                         
   5  11   0          7.96          9.17         1.84 o                         
   6  11   0         60.18         57.05         1.77 o                         
   7  11   0         86.01         86.78         2.10 o                         
   8  11   0          0.28          0.55         2.25 o                         
   0  12   0          8.58          7.46         1.50 o                         
   1  12   0        369.87        339.32         5.87 o                         
   2  12   0          0.35          0.75         1.06 o                         
   3  12   0        198.93        188.51         2.55 o                         
   4  12   0         17.18         17.53         1.28 o                         
   5  12   0          2.75          1.21         1.70 o                         
   6  12   0         46.02         48.74         1.71 o                         
   7  12   0         50.63         51.34         1.85 o                         
   1  13   0        580.89        532.74         6.41 o                         
   2  13   0          7.42          4.21         1.13 o                         
   3  13   0         30.40         25.06         1.96 o                         
   4  13   0          2.90          4.26         1.24 o                         
   5  13   0          0.43          0.30         1.24 o                         
   6  13   0          0.09          1.25         1.25 o                         
   7  13   0          8.62          9.15         1.33 o                         
   0  14   0         89.84         93.48         2.58 o                         
   1  14   0        149.05        124.05         2.05 o                         
   2  14   0         30.26         32.29         1.49 o                         
   3  14   0          3.12          2.77         1.95 o                         
   4  14   0         26.15         24.63         1.65 o                         
   5  14   0         17.79         20.51         1.46 o                         
   6  14   0          0.14          0.50         1.30 o                         
   1  15   0          4.59          8.41         1.18 o                         
   2  15   0          0.42          0.21         1.11 o                         
   3  15   0          1.67          3.93         1.25 o                         
   4  15   0         10.35          7.98         1.22 o                         
   5  15   0          7.24         10.25         1.41 o                         
   0  16   0          7.91          4.09         1.79 o                         
   1  16   0          0.03          0.26         1.10 o                         
   2  16   0         20.94         24.72         1.49 o                         
   3  16   0          3.05          1.81         1.18 o                         
   4  16   0          1.37         -0.07         1.24 o                         
   1  17   0          0.81         -0.52         1.25 o                         
   2  17   0          3.06          2.38         1.16 o                         
   3  17   0          1.02          1.59         1.25 o                         
   0  18   0         20.17         29.91         2.16 o                         
 -10   1   1         18.05         14.11         1.20 o                         
  -9   1   1          5.88          3.63         1.04 o                         
  -8   1   1         17.73         16.72         1.08 o                         
  -7   1   1         22.19         22.14         1.10 o                         
  -6   1   1        493.06        503.37         9.88 o                         
  -5   1   1         31.27         28.58         0.87 o                         
  -4   1   1       1531.13       1694.01        21.70 o                         
  -3   1   1        251.31        248.84         7.71 o                         
  -2   1   1         98.54        119.01         4.82 o                         
  -1   1   1        427.80        424.65         5.96 o                         
   0   1   1        128.50        150.21         1.04 o                         
   1   1   1        103.87         94.24         1.33 o                         
   2   1   1        379.98        350.25         1.21 o                         
   3   1   1         15.83         12.34         0.72 o                         
   4   1   1          1.35          1.01         0.64 o                         
   5   1   1        377.57        384.15         2.50 o                         
   6   1   1        148.51        153.54         3.01 o                         
   7   1   1         36.44         33.81         1.40 o                         
   8   1   1         14.83         14.38         1.17 o                         
   9   1   1         22.66         20.93         1.37 o                         
  10   1   1          8.99          8.33         1.34 o                         
 -10   2   1          4.39          5.35         1.04 o                         
  -9   2   1        137.08        128.14         2.28 o                         
  -8   2   1          2.57          2.56         1.32 o                         
  -7   2   1         16.33         14.96         1.00 o                         
  -6   2   1        841.51        854.15        15.12 o                         
  -5   2   1        859.00        965.17         8.84 o                         
  -4   2   1        859.52        969.91        24.37 o                         
  -3   2   1        363.23        359.18         8.24 o                         
  -2   2   1         12.91         13.63         1.77 o                         
  -1   2   1         77.19         72.21         0.90 o                         
   0   2   1        244.40        238.83         7.09 o                         
   1   2   1        197.03        189.53         2.78 o                         
   2   2   1          0.03          0.21         0.39 o                         
   3   2   1          4.66          4.53         0.40 o                         
   4   2   1       1140.98       1122.72         8.34 o                         
   5   2   1          0.53          0.20         0.67 o                         
   6   2   1        242.60        249.89         3.36 o                         
   7   2   1        400.77        413.69         5.41 o                         
   8   2   1          7.47          9.01         1.04 o                         
   9   2   1          6.33          7.09         1.13 o                         
  10   2   1         13.98         13.25         1.45 o                         
 -10   3   1          1.06          1.14         1.58 o                         
  -9   3   1         34.80         32.58         1.36 o                         
  -8   3   1         79.84         74.08         2.79 o                         
  -7   3   1        467.77        447.31         7.98 o                         
  -6   3   1         46.33         63.02         1.25 o                         
  -5   3   1          3.33          6.57         0.67 o                         
  -4   3   1         36.78         40.21         0.93 o                         
  -3   3   1       6212.46       7182.84       174.35 o                         
  -2   3   1          6.63          6.68         0.32 o                         
  -1   3   1          0.52          0.28         0.21 o                         
   0   3   1        668.61        686.41         4.96 o                         
   1   3   1       1088.29       1083.32         5.28 o                         
   2   3   1         19.38         22.13         0.36 o                         
   3   3   1        273.18        269.15         1.69 o                         
   4   3   1       2289.79       2252.82        11.99 o                         
   5   3   1         26.23         24.33         0.65 o                         
   6   3   1         44.26         43.63         1.21 o                         
   7   3   1        143.81        139.04         1.97 o                         
   8   3   1         56.91         57.97         1.59 o                         
   9   3   1         14.26         13.53         1.19 o                         
  10   3   1         15.45         16.28         1.84 o                         
 -10   4   1          0.96         -1.32         1.94 o                         
  -9   4   1         31.40         30.56         1.27 o                         
  -8   4   1        111.89        102.60         1.83 o                         
  -7   4   1        114.29        116.80         4.00 o                         
  -6   4   1         10.10         11.24         0.82 o                         
  -5   4   1        590.27        649.28         7.89 o                         
  -4   4   1        305.34        316.33         3.83 o                         
  -3   4   1        279.17        311.76         4.69 o                         
  -2   4   1          0.16          0.16         0.23 o                         
  -1   4   1         85.62         75.11         1.08 o                         
   0   4   1        290.48        297.54         3.78 o                         
   1   4   1         91.76         94.55         1.13 o                         
   2   4   1          0.55          0.17         0.23 o                         
   3   4   1          2.72          3.14         0.33 o                         
   4   4   1        538.36        554.98         5.86 o                         
   5   4   1          4.30          3.20         0.66 o                         
   6   4   1        208.24        217.41         2.11 o                         
   7   4   1          0.52          1.57         0.94 o                         
   8   4   1         65.60         63.86         1.76 o                         
   9   4   1         20.32         16.51         1.15 o                         
  10   4   1          3.38          5.23         1.20 o                         
 -10   5   1          6.91          5.54         1.01 o                         
  -9   5   1         14.86         11.80         1.13 o                         
  -8   5   1        102.66        109.74         1.85 o                         
  -7   5   1        309.93        317.36         2.68 o                         
  -6   5   1          0.40          0.27         0.71 o                         
  -5   5   1        109.68        117.07         2.17 o                         
  -4   5   1        213.24        273.83         4.26 o                         
  -3   5   1         41.01         51.93         0.67 o                         
  -2   5   1       1735.40       1838.08        14.88 o                         
  -1   5   1       1198.03       1241.92         3.68 o                         
   0   5   1        149.60        158.39         0.96 o                         
   1   5   1         63.88         64.73         0.91 o                         
   2   5   1       1671.40       1732.04         4.06 o                         
   3   5   1        193.23        192.73         6.66 o                         
   4   5   1          8.61          6.79         0.64 o                         
   5   5   1          0.01         -0.10         0.62 o                         
   6   5   1         12.88         12.73         0.89 o                         
   7   5   1         31.24         34.00         1.28 o                         
   8   5   1         55.47         52.47         1.82 o                         
   9   5   1         33.20         31.71         1.40 o                         
  10   5   1          2.57          2.77         2.51 o                         
 -10   6   1          1.36          0.12         1.50 o                         
  -9   6   1         47.28         44.85         2.28 o                         
  -8   6   1          8.42         10.62         1.06 o                         
  -7   6   1        104.54        102.76         3.76 o                         
  -6   6   1        327.09        338.19         2.10 o                         
  -5   6   1          0.01          0.02         0.49 o                         
  -4   6   1        199.00        202.31         2.96 o                         
  -3   6   1        208.66        189.57         3.64 o                         
  -2   6   1        573.76        604.35         4.28 o                         
  -1   6   1       1704.45       1746.58        10.70 o                         
   0   6   1        320.14        347.63         2.03 o                         
   1   6   1        932.95        983.20         9.20 o                         
   2   6   1        512.61        550.52         3.36 o                         
   3   6   1        403.94        419.27         1.89 o                         
   4   6   1         56.82         58.33         1.12 o                         
   5   6   1        161.74        163.65         4.09 o                         
   6   6   1          6.06          5.54         1.22 o                         
   7   6   1        125.33        125.21         3.13 o                         
   8   6   1         98.59         95.91         4.50 o                         
   9   6   1         19.67         21.00         1.43 o                         
  -9   7   1         26.69         22.93         1.84 o                         
  -8   7   1          0.99          0.18         1.36 o                         
  -7   7   1          0.20         -0.60         1.45 o                         
  -6   7   1         47.46         53.21         1.43 o                         
  -5   7   1          4.71          3.80         0.83 o                         
  -4   7   1         78.04         86.84         1.33 o                         
  -3   7   1        110.56        112.25         1.14 o                         
  -2   7   1        251.06        256.57         1.49 o                         
  -1   7   1        347.74        364.10         2.70 o                         
   0   7   1        183.14        183.26         1.25 o                         
   1   7   1        379.62        378.97         2.19 o                         
   2   7   1          9.65          8.89         0.54 o                         
   3   7   1        286.73        300.72         2.76 o                         
   4   7   1         93.32        106.41         1.21 o                         
   5   7   1         13.53         14.44         0.87 o                         
   6   7   1          6.48          7.14         1.20 o                         
   7   7   1          3.93          3.85         1.40 o                         
   8   7   1         25.02         23.72         1.83 o                         
   9   7   1          3.55          5.81         1.70 o                         
  -9   8   1          0.03          0.57         1.34 o                         
  -8   8   1         95.27         95.79         2.71 o                         
  -7   8   1         25.97         28.14         1.31 o                         
  -6   8   1        159.09        155.38         3.70 o                         
  -5   8   1         11.57         13.90         0.99 o                         
  -4   8   1          1.41          1.66         0.66 o                         
  -3   8   1        512.10        520.13         2.33 o                         
  -2   8   1          7.57         13.05         0.67 o                         
  -1   8   1         80.40         78.60         1.57 o                         
   0   8   1        305.52        326.37         1.89 o                         
   1   8   1        736.75        778.88        14.06 o                         
   2   8   1          3.20          3.57         0.78 o                         
   3   8   1        150.54        151.16         1.28 o                         
   4   8   1          3.84          4.45         0.65 o                         
   5   8   1         14.94         16.83         1.32 o                         
   6   8   1          0.06         -0.18         0.88 o                         
   7   8   1         23.73         23.62         1.59 o                         
   8   8   1          0.72          1.43         1.45 o                         
   9   8   1         25.84         26.77         1.97 o                         
  -9   9   1          3.26          4.75         1.46 o                         
  -8   9   1          1.24          0.28         1.39 o                         
  -7   9   1          9.00         10.61         1.15 o                         
  -6   9   1          0.12         -0.18         0.96 o                         
  -5   9   1         99.83        104.30         1.48 o                         
  -4   9   1        230.42        229.22         4.33 o                         
  -3   9   1        122.70        136.66         2.46 o                         
  -2   9   1        695.42        729.47         2.66 o                         
  -1   9   1          0.02          0.32         0.48 o                         
   0   9   1        685.75        669.92         4.33 o                         
   1   9   1        303.80        301.52         2.45 o                         
   2   9   1          9.89          7.10         0.84 o                         
   3   9   1        610.11        631.95         5.59 o                         
   4   9   1        110.78        112.79         1.82 o                         
   5   9   1         40.66         45.80         1.52 o                         
   6   9   1          0.10         -0.12         1.22 o                         
   7   9   1         10.71          8.70         1.35 o                         
   8   9   1          1.25          0.96         1.46 o                         
   9   9   1          0.02          1.43         1.51 o                         
  -9  10   1         14.74         16.70         1.83 o                         
  -8  10   1         33.02         37.92         2.05 o                         
  -7  10   1         23.33         20.28         1.07 o                         
  -6  10   1         44.47         42.74         1.80 o                         
  -5  10   1          1.07          0.96         0.80 o                         
  -4  10   1        531.81        542.12        11.05 o                         
  -3  10   1        130.09        124.87         1.54 o                         
  -2  10   1        121.14        118.13         1.69 o                         
  -1  10   1        222.95        220.80         4.65 o                         
   0  10   1         18.53         20.40         2.33 o                         
   1  10   1          7.40          7.43         0.96 o                         
   2  10   1        192.81        198.22         2.08 o                         
   3  10   1          0.00          0.68         1.01 o                         
   4  10   1         15.55         15.35         1.68 o                         
   5  10   1        506.38        518.52         5.77 o                         
   6  10   1         66.68         66.72         1.85 o                         
   7  10   1         19.38         20.37         2.56 o                         
   8  10   1          0.57          1.08         2.29 o                         
  -8  11   1         16.07         18.94         1.71 o                         
  -7  11   1          1.63          1.97         1.43 o                         
  -6  11   1          4.91          4.89         1.53 o                         
  -5  11   1        251.38        234.51         4.29 o                         
  -4  11   1        239.73        237.14         2.60 o                         
  -3  11   1         35.91         39.81         4.36 o                         
  -2  11   1        573.32        527.70         3.35 o                         
  -1  11   1        148.52        133.97         5.94 o                         
   0  11   1        140.54        137.35         1.82 o                         
   1  11   1          5.51          3.88         0.95 o                         
   2  11   1        332.94        308.40         2.64 o                         
   3  11   1        369.43        360.67         3.01 o                         
   4  11   1          5.76          5.38         1.16 o                         
   5  11   1          7.77          8.41         1.20 o                         
   6  11   1         25.83         28.44         1.53 o                         
   7  11   1          1.50          1.19         1.14 o                         
  -8  12   1          0.63          1.11         2.37 o                         
  -7  12   1          0.47          0.33         1.32 o                         
  -6  12   1         22.10         22.73         1.40 o                         
  -5  12   1         14.14         12.99         1.30 o                         
  -4  12   1         59.59         55.06         2.12 o                         
  -3  12   1         31.80         27.57         1.69 o                         
  -2  12   1        176.43        160.94         2.13 o                         
  -1  12   1         77.23         70.91         1.58 o                         
   0  12   1        168.69        172.32         2.42 o                         
   1  12   1         99.60        104.50         1.78 o                         
   2  12   1          0.83          0.09         1.06 o                         
   3  12   1        152.93        144.09         2.10 o                         
   4  12   1          0.37          0.23         1.17 o                         
   5  12   1         63.27         60.48         3.38 o                         
   6  12   1         23.88         18.07         1.47 o                         
   7  12   1         10.00          8.23         1.49 o                         
  -7  13   1          0.16         -0.15         1.32 o                         
  -6  13   1         11.27         10.94         1.37 o                         
  -5  13   1          1.23         -0.01         1.23 o                         
  -4  13   1          1.78          0.86         1.15 o                         
  -3  13   1        127.20        135.13         3.82 o                         
  -2  13   1         61.09         60.45         1.59 o                         
  -1  13   1         31.03         29.07         2.14 o                         
   0  13   1         21.93         21.63         1.23 o                         
   1  13   1         21.51         16.75         1.20 o                         
   2  13   1          8.30          8.51         1.24 o                         
   3  13   1         87.75         84.88         1.86 o                         
   4  13   1         32.87         31.47         1.44 o                         
   5  13   1          0.14         -0.29         1.14 o                         
   6  13   1          2.19          2.51         1.33 o                         
   7  13   1          6.32          7.61         1.89 o                         
  -6  14   1         36.12         47.23         1.90 o                         
  -5  14   1          7.22          7.74         1.35 o                         
  -4  14   1         11.91         11.77         1.32 o                         
  -3  14   1        172.57        164.09         4.60 o                         
  -2  14   1          7.86          9.49         1.20 o                         
  -1  14   1         24.01         27.45         1.37 o                         
   0  14   1         73.01         65.66         1.71 o                         
   1  14   1        135.23        121.79         2.02 o                         
   2  14   1          0.12         -0.31         1.03 o                         
   3  14   1         25.76         26.75         1.43 o                         
   4  14   1        103.74        105.02         2.11 o                         
   5  14   1          1.23          0.22         1.24 o                         
   6  14   1          4.85          5.83         1.44 o                         
  -6  15   1          1.01          2.43         1.98 o                         
  -5  15   1          0.91         -0.43         1.25 o                         
  -4  15   1         20.52         20.10         1.37 o                         
  -3  15   1          1.21          1.86         1.11 o                         
  -2  15   1          5.50          3.45         1.13 o                         
  -1  15   1         15.23         15.85         1.26 o                         
   0  15   1         23.45         19.77         1.30 o                         
   1  15   1          9.20          9.45         1.26 o                         
   2  15   1         35.11         40.89         2.43 o                         
   3  15   1          0.32          0.41         1.19 o                         
   4  15   1          2.32         -0.33         1.26 o                         
   5  15   1          3.32          1.49         1.33 o                         
   6  15   1          1.01          1.50         1.45 o                         
  -5  16   1          5.28          5.89         2.06 o                         
  -4  16   1         10.04          7.70         1.21 o                         
  -3  16   1          0.79          1.93         1.23 o                         
  -2  16   1          0.02         -0.47         1.20 o                         
  -1  16   1          1.63          1.44         1.12 o                         
   0  16   1         14.58         17.18         1.28 o                         
   1  16   1         13.16         13.75         1.31 o                         
   2  16   1          1.00          3.17         1.27 o                         
   3  16   1         10.03          8.88         1.23 o                         
   4  16   1          1.20         -0.10         1.37 o                         
   5  16   1          0.26         -0.51         1.72 o                         
  -4  17   1          0.00         -1.67         1.83 o                         
  -3  17   1         45.38         42.64         4.12 o                         
  -2  17   1          2.30          2.85         1.34 o                         
  -1  17   1          2.69          1.74         1.29 o                         
   0  17   1         59.21         59.22         5.05 o                         
   1  17   1         20.36         23.06         1.46 o                         
   2  17   1          0.19          0.05         1.13 o                         
   3  17   1          0.01         -1.73         1.73 o                         
 -10   0   2         10.79         18.63         1.87 o                         
  -9   0   2        219.67        218.66         3.69 o                         
  -8   0   2         50.34         46.56         2.06 o                         
  -7   0   2          4.92          6.15         1.34 o                         
  -6   0   2        433.54        363.23         3.74 o                         
  -5   0   2         90.82        107.12         1.98 o                         
  -4   0   2        399.82        424.63         3.18 o                         
  -3   0   2        662.77        701.26         3.47 o                         
  -2   0   2       1622.76       1608.09         4.74 o                         
  -1   0   2       6276.36       6163.98        35.02 o                         
   0   0   2        637.86        750.52         3.17 o                         
   1   0   2      45086.24      42658.69       113.25 o                         
   2   0   2          0.23          0.54         0.65 o                         
   3   0   2        344.33        361.55         3.57 o                         
   4   0   2         90.21         92.13         2.32 o                         
   5   0   2        208.25        188.57         1.86 o                         
   6   0   2         40.90         39.25         1.18 o                         
   7   0   2         53.05         51.17         1.83 o                         
   8   0   2         11.46         12.08         1.14 o                         
   9   0   2          0.21          0.71         1.47 o                         
 -10   1   2          5.19          5.15         1.03 o                         
  -9   1   2        103.07        105.07         1.95 o                         
  -8   1   2        384.14        363.48         7.79 o                         
  -7   1   2         51.91         49.19         1.30 o                         
  -6   1   2        235.08        239.21         3.90 o                         
  -5   1   2          0.48          3.27         0.69 o                         
  -4   1   2        401.84        455.84         2.30 o                         
  -3   1   2        151.82        153.98         1.78 o                         
  -2   1   2         33.06         19.58         0.41 o                         
  -1   1   2       3060.88       3176.65         8.65 o                         
   0   1   2       6644.63       6341.10        64.83 o                         
   1   1   2       8658.49       8107.68        70.96 o                         
   2   1   2        165.69        134.76         3.60 o                         
   3   1   2       1134.30       1098.91         6.33 o                         
   4   1   2         52.62         51.69         1.52 o                         
   5   1   2          0.11          0.32         0.51 o                         
   6   1   2         15.63         13.79         0.67 o                         
   7   1   2          0.10          0.54         0.63 o                         
   8   1   2         75.39         76.95         2.06 o                         
   9   1   2          0.95          0.54         0.92 o                         
 -10   2   2         12.51         12.90         1.21 o                         
  -9   2   2          0.03         -0.12         1.01 o                         
  -8   2   2        118.05        100.41         1.77 o                         
  -7   2   2        502.89        524.03         3.70 o                         
  -6   2   2          1.42         -0.01         0.74 o                         
  -5   2   2        238.60        233.68         8.38 o                         
  -4   2   2         55.56         52.04         1.22 o                         
  -3   2   2        558.43        622.66        12.15 o                         
  -2   2   2         47.20         54.42         1.11 o                         
  -1   2   2        655.07        663.72         3.74 o                         
   0   2   2       5071.02       5002.08        22.08 o                         
   1   2   2          0.07          0.20         0.39 o                         
   2   2   2         60.92         55.21         0.66 o                         
   3   2   2         39.72         34.63         0.66 o                         
   4   2   2        206.61        201.16         2.52 o                         
   5   2   2         52.50         59.66         1.29 o                         
   6   2   2         14.18         14.06         0.69 o                         
   7   2   2          0.01          1.42         0.80 o                         
   8   2   2          8.90          9.68         0.93 o                         
   9   2   2          4.97          5.86         0.93 o                         
  10   2   2          1.98          3.15         1.29 o                         
 -10   3   2         17.01         18.56         1.31 o                         
  -9   3   2         16.47         15.82         1.55 o                         
  -8   3   2         65.45         53.58         1.45 o                         
  -7   3   2         76.83         68.26         2.80 o                         
  -6   3   2         41.38         41.80         1.13 o                         
  -5   3   2         54.13         53.72         0.87 o                         
  -4   3   2         11.64         11.84         0.67 o                         
  -3   3   2         94.20        119.89         3.09 o                         
  -2   3   2        844.78        887.94         9.97 o                         
  -1   3   2       1324.21       1257.77         3.00 o                         
   0   3   2       1166.21       1146.56         8.11 o                         
   1   3   2        381.73        356.16         1.33 o                         
   2   3   2        947.16       1008.97         3.89 o                         
   3   3   2         91.15         91.06         0.89 o                         
   4   3   2        159.43        140.34         3.11 o                         
   5   3   2         10.13         10.57         0.62 o                         
   6   3   2          1.12          1.14         0.87 o                         
   7   3   2          5.32          6.02         1.05 o                         
   8   3   2          4.09          2.00         1.51 o                         
   9   3   2        130.91        132.64         1.87 o                         
  10   3   2          6.17          8.00         1.95 o                         
 -10   4   2         14.71         12.11         1.84 o                         
  -9   4   2          2.23          0.92         0.97 o                         
  -8   4   2        106.36        107.68         2.39 o                         
  -7   4   2        252.12        228.29         6.31 o                         
  -6   4   2          1.66          1.83         0.73 o                         
  -5   4   2         53.57         59.55         1.51 o                         
  -4   4   2         25.08         21.74         0.92 o                         
  -3   4   2         49.95         49.48         2.24 o                         
  -2   4   2       2095.07       2156.81        15.76 o                         
  -1   4   2         60.89         58.74         0.53 o                         
   0   4   2         16.43         14.02         0.37 o                         
   1   4   2        319.00        301.76         1.08 o                         
   2   4   2         21.03         18.94         0.55 o                         
   3   4   2        409.86        409.40        10.21 o                         
   4   4   2          0.53          0.78         0.47 o                         
   5   4   2         23.98         28.78         1.34 o                         
   6   4   2         33.93         35.16         1.68 o                         
   7   4   2         53.24         60.26         2.16 o                         
   8   4   2          0.00          1.28         0.99 o                         
   9   4   2          2.58          2.35         1.16 o                         
 -10   5   2          0.11         -0.69         1.29 o                         
  -9   5   2          6.67          3.31         1.00 o                         
  -8   5   2         15.48         12.77         1.03 o                         
  -7   5   2         19.68         19.02         1.04 o                         
  -6   5   2        201.10        206.41         2.30 o                         
  -5   5   2         12.92         15.64         0.63 o                         
  -4   5   2        130.21        143.44         3.75 o                         
  -3   5   2         59.30         51.85         1.05 o                         
  -2   5   2          0.03          0.35         0.24 o                         
  -1   5   2        133.29        130.38         0.81 o                         
   0   5   2         53.87         49.09         1.15 o                         
   1   5   2          0.06          0.11         0.39 o                         
   2   5   2          9.02         11.27         0.35 o                         
   3   5   2        210.75        184.26         2.75 o                         
   4   5   2        107.64        111.40         1.90 o                         
   5   5   2          6.26          6.86         1.08 o                         
   6   5   2          0.09          0.18         1.19 o                         
   7   5   2         15.66         16.88         1.64 o                         
   8   5   2         39.84         41.76         1.53 o                         
   9   5   2         14.06         14.59         1.48 o                         
 -10   6   2          0.26         -1.66         1.66 o                         
  -9   6   2          7.63          7.67         1.55 o                         
  -8   6   2        198.72        206.82         3.73 o                         
  -7   6   2          7.95         11.55         1.62 o                         
  -6   6   2        259.72        250.58         2.44 o                         
  -5   6   2          0.94          0.98         0.49 o                         
  -4   6   2         39.71         38.85         0.68 o                         
  -3   6   2        360.02        370.59         1.71 o                         
  -2   6   2         28.57         32.22         0.61 o                         
  -1   6   2         39.62         38.64         0.58 o                         
   0   6   2        930.55        945.30         4.96 o                         
   1   6   2         29.58         32.15         0.65 o                         
   2   6   2        133.63        137.48         1.09 o                         
   3   6   2         25.00         24.18         0.59 o                         
   4   6   2        133.74        143.10         1.49 o                         
   5   6   2          5.29          7.58         1.04 o                         
   6   6   2          4.21          4.43         1.20 o                         
   7   6   2         15.64         14.46         1.51 o                         
   8   6   2         26.20         28.62         1.42 o                         
   9   6   2          6.42          6.67         1.73 o                         
  -9   7   2          0.03          1.35         1.63 o                         
  -8   7   2         12.67         10.81         1.66 o                         
  -7   7   2        147.56        133.61         2.20 o                         
  -6   7   2        196.20        200.99         2.26 o                         
  -5   7   2        469.02        467.14         5.99 o                         
  -4   7   2        172.53        191.86         6.18 o                         
  -3   7   2         38.62         54.29         0.90 o                         
  -2   7   2         22.81         22.13         0.92 o                         
  -1   7   2        114.77        117.61         0.84 o                         
   0   7   2         49.73         43.74         0.86 o                         
   1   7   2        208.53        199.23         1.41 o                         
   2   7   2        337.32        351.59         2.67 o                         
   3   7   2         31.81         31.48         0.69 o                         
   4   7   2         34.28         36.70         0.85 o                         
   5   7   2        106.29        110.68         2.12 o                         
   6   7   2         37.28         37.61         1.68 o                         
   7   7   2         88.31         96.03         2.48 o                         
   8   7   2          2.98          3.57         1.11 o                         
   9   7   2          4.11          4.66         1.64 o                         
  -9   8   2         11.59         11.67         1.82 o                         
  -8   8   2          3.21          1.98         1.46 o                         
  -7   8   2         40.04         45.66         1.50 o                         
  -6   8   2         16.31         14.84         1.09 o                         
  -5   8   2        731.63        732.97         6.94 o                         
  -4   8   2         73.73         60.29         1.07 o                         
  -3   8   2         41.30         45.02         0.90 o                         
  -2   8   2        137.11        131.58         2.06 o                         
  -1   8   2          6.92          9.68         0.43 o                         
   0   8   2        768.98        787.25         5.55 o                         
   1   8   2        165.33        153.99         2.54 o                         
   2   8   2        362.31        365.04         2.99 o                         
   3   8   2          6.21          7.14         0.95 o                         
   4   8   2          0.06         -0.14         0.75 o                         
   5   8   2         14.47         14.66         1.16 o                         
   6   8   2        222.76        238.02         4.14 o                         
   7   8   2          2.75          4.02         1.34 o                         
   8   8   2          3.24          3.70         1.18 o                         
   9   8   2          7.16          6.36         1.73 o                         
  -9   9   2          1.93          1.39         1.64 o                         
  -8   9   2         18.65         15.88         1.29 o                         
  -7   9   2         85.79         92.89         3.52 o                         
  -6   9   2          0.52          1.61         0.98 o                         
  -5   9   2         57.74         44.00         1.10 o                         
  -4   9   2        702.43        681.23         7.29 o                         
  -3   9   2          1.79          1.66         0.64 o                         
  -2   9   2        103.78        102.73         1.14 o                         
  -1   9   2        164.46        165.57         1.34 o                         
   0   9   2        174.29        170.43         3.32 o                         
   1   9   2        209.34        204.99         3.05 o                         
   2   9   2        112.32        125.23         1.49 o                         
   3   9   2         13.15         14.60         0.80 o                         
   4   9   2          0.41          0.34         0.80 o                         
   5   9   2        124.28        117.72         1.97 o                         
   6   9   2         25.90         24.33         2.47 o                         
   7   9   2         11.00         11.86         1.49 o                         
   8   9   2         13.34         13.45         1.61 o                         
  -9  10   2         20.98         30.58         1.95 o                         
  -8  10   2          0.32         -0.02         1.40 o                         
  -7  10   2         16.57         20.73         1.76 o                         
  -6  10   2          6.72          6.66         0.95 o                         
  -5  10   2         66.22         62.61         1.26 o                         
  -4  10   2         81.48         79.43         1.94 o                         
  -3  10   2         49.19         50.79         2.32 o                         
  -2  10   2         53.81         48.58         0.95 o                         
  -1  10   2         22.57         22.17         1.01 o                         
   0  10   2         51.73         49.14         1.44 o                         
   1  10   2         15.80         17.11         0.73 o                         
   2  10   2         11.24         10.42         0.75 o                         
   3  10   2        159.50        160.45         1.63 o                         
   4  10   2          0.22          0.51         0.83 o                         
   5  10   2        128.24        134.56         1.76 o                         
   6  10   2          0.78          1.72         1.03 o                         
   7  10   2         37.58         40.21         3.63 o                         
   8  10   2          7.75         10.37         1.78 o                         
  -8  11   2         44.54         50.68         2.70 o                         
  -7  11   2          0.39          0.23         0.94 o                         
  -6  11   2        395.27        399.40        11.87 o                         
  -5  11   2          3.45          4.43         0.85 o                         
  -4  11   2         21.05         20.28         1.13 o                         
  -3  11   2        171.27        152.04         2.05 o                         
  -2  11   2        457.37        446.82         3.14 o                         
  -1  11   2         70.25         65.89         1.62 o                         
   0  11   2         44.05         41.42         3.54 o                         
   1  11   2        112.67        105.02         1.68 o                         
   2  11   2          0.38          0.47         0.71 o                         
   3  11   2          0.45          1.67         0.79 o                         
   4  11   2          2.87          3.77         0.95 o                         
   5  11   2         52.12         53.78         1.93 o                         
   6  11   2          0.48          0.78         1.00 o                         
   7  11   2         66.25         72.35         2.35 o                         
  -8  12   2         59.52         58.26         3.35 o                         
  -7  12   2         96.10         95.71         2.22 o                         
  -6  12   2         22.97         26.47         1.42 o                         
  -5  12   2         95.71         96.73         1.99 o                         
  -4  12   2          0.69          0.75         1.13 o                         
  -3  12   2        178.41        175.99         2.89 o                         
  -2  12   2          4.70          3.01         1.03 o                         
  -1  12   2         12.53          8.91         1.21 o                         
   0  12   2        375.32        349.63         2.81 o                         
   1  12   2          0.40          0.41         0.98 o                         
   2  12   2         28.94         27.50         1.71 o                         
   3  12   2          7.41          8.47         0.90 o                         
   4  12   2        197.95        201.84         2.09 o                         
   5  12   2          1.17          0.70         0.94 o                         
   6  12   2          2.35          2.07         1.50 o                         
   7  12   2          2.37          2.76         2.09 o                         
  -7  13   2         64.61         84.12         2.26 o                         
  -6  13   2          4.10          5.89         1.33 o                         
  -5  13   2          3.11          2.13         1.13 o                         
  -4  13   2          1.65          1.46         1.02 o                         
  -3  13   2         13.74         16.63         1.21 o                         
  -2  13   2         83.99         73.33         1.67 o                         
  -1  13   2        117.19        102.38         2.31 o                         
   0  13   2         80.74         82.11         1.79 o                         
   1  13   2          0.92          0.45         1.06 o                         
   2  13   2        455.88        437.26         3.39 o                         
   3  13   2          1.02          3.52         1.89 o                         
   4  13   2          0.73          0.74         1.27 o                         
   5  13   2          0.13          0.30         1.33 o                         
   6  13   2          0.03         -0.65         1.74 o                         
  -6  14   2         44.08         47.29         2.55 o                         
  -5  14   2          1.13          3.69         1.92 o                         
  -4  14   2         20.07         23.47         1.85 o                         
  -3  14   2         40.02         39.38         2.24 o                         
  -2  14   2          0.25         -0.22         1.69 o                         
  -1  14   2         43.00         43.08         2.36 o                         
   0  14   2        276.55        246.18         4.03 o                         
   1  14   2         58.98         62.09         2.62 o                         
   2  14   2          1.57         -0.01         1.67 o                         
   3  14   2          0.10          1.83         1.77 o                         
   4  14   2          8.57         10.51         2.37 o                         
   5  14   2          3.84          5.45         1.52 o                         
   6  14   2          2.64          3.58         1.66 o                         
  -5  15   2         14.86         13.98         2.15 o                         
  -4  15   2          0.14          0.71         1.65 o                         
  -3  15   2         13.13         14.18         1.88 o                         
  -2  15   2          1.03          1.29         1.71 o                         
  -1  15   2          0.22         -0.01         1.58 o                         
   0  15   2          0.01         -0.43         1.78 o                         
   1  15   2          6.64          4.11         1.80 o                         
   2  15   2          4.32          4.90         2.07 o                         
   3  15   2          0.52         -0.70         2.11 o                         
   4  15   2          0.01         -1.83         2.18 o                         
  -4  16   2          3.85          7.80         2.01 o                         
  -3  16   2          0.38          1.17         1.92 o                         
  -2  16   2          3.43          3.50         1.83 o                         
  -1  16   2         14.65         16.86         1.92 o                         
   0  16   2          1.09         -0.50         1.83 o                         
   1  16   2          3.59          3.03         1.91 o                         
   2  16   2          1.50          1.82         2.02 o                         
   3  16   2          6.82          4.88         1.86 o                         
  -1  17   2          6.03          6.78         2.07 o                         
   0  17   2          0.16         -1.10         1.64 o                         
 -10   1   3        105.85        105.09         2.71 o                         
  -9   1   3         20.69         20.60         1.23 o                         
  -8   1   3          4.63          4.65         1.42 o                         
  -7   1   3         18.90         17.58         1.09 o                         
  -6   1   3          5.16          4.83         0.81 o                         
  -5   1   3       1032.91       1105.53         7.47 o                         
  -4   1   3          4.72          3.13         0.58 o                         
  -3   1   3        733.87        740.00         2.16 o                         
  -2   1   3        195.18        183.56         1.38 o                         
  -1   1   3        143.05        147.64         1.64 o                         
   0   1   3         71.25         67.87         0.77 o                         
   1   1   3        151.18        145.15         1.98 o                         
   2   1   3        105.76        106.97         1.27 o                         
   3   1   3         39.72         36.63         0.97 o                         
   4   1   3         25.81         21.35         0.90 o                         
   5   1   3         42.97         42.84         0.97 o                         
   6   1   3         26.73         25.33         1.11 o                         
   7   1   3         96.47         97.59         3.08 o                         
   8   1   3          0.06          0.16         1.14 o                         
   9   1   3          1.47          1.58         1.13 o                         
 -10   2   3          0.43          2.13         1.01 o                         
  -9   2   3          6.00          7.55         2.18 o                         
  -8   2   3        286.68        275.26         7.10 o                         
  -7   2   3         40.51         46.07         1.32 o                         
  -6   2   3         22.61         25.20         0.99 o                         
  -5   2   3        104.93        100.29         1.38 o                         
  -4   2   3        309.01        312.67         1.86 o                         
  -3   2   3       2025.20       2057.28        13.97 o                         
  -2   2   3         62.50         63.09         0.69 o                         
  -1   2   3         19.94         14.54         0.38 o                         
   0   2   3         59.62         57.19         0.68 o                         
   1   2   3          5.51          5.09         0.50 o                         
   2   2   3          0.14         -0.23         0.60 o                         
   3   2   3          0.27          0.77         0.65 o                         
   4   2   3          6.91          7.52         0.77 o                         
   5   2   3        323.86        306.11         2.02 o                         
   6   2   3         24.92         29.08         0.96 o                         
   7   2   3          1.68          0.49         0.97 o                         
   8   2   3         37.94         36.48         1.53 o                         
   9   2   3          0.07         -0.16         1.04 o                         
 -10   3   3         14.03         14.88         1.60 o                         
  -9   3   3         24.80         25.66         1.23 o                         
  -8   3   3          0.23          0.46         0.95 o                         
  -7   3   3        157.30        148.86         6.59 o                         
  -6   3   3        768.34        755.96         4.70 o                         
  -5   3   3        863.54        910.40        13.51 o                         
  -4   3   3        242.20        272.05         3.65 o                         
  -3   3   3         72.09         66.98         0.76 o                         
  -2   3   3       1786.48       1828.95        13.84 o                         
  -1   3   3         83.78         85.70         0.74 o                         
   0   3   3        166.10        164.29         1.34 o                         
   1   3   3         35.58         36.99         0.93 o                         
   2   3   3        157.92        152.65         3.02 o                         
   3   3   3          1.62          1.95         0.63 o                         
   4   3   3        160.36        155.12         2.43 o                         
   5   3   3        112.25        109.10         1.29 o                         
   6   3   3          8.21         10.21         1.02 o                         
   7   3   3         18.47         16.35         1.32 o                         
   8   3   3         98.74        105.04         3.92 o                         
   9   3   3          1.23          0.29         1.06 o                         
 -10   4   3          3.10          2.55         1.01 o                         
  -9   4   3          7.21          6.23         1.02 o                         
  -8   4   3         66.50         62.16         1.67 o                         
  -7   4   3        160.00        147.61         3.30 o                         
  -6   4   3         50.41         50.05         0.99 o                         
  -5   4   3          1.61          1.66         0.55 o                         
  -4   4   3        347.60        341.52         5.53 o                         
  -3   4   3        606.13        607.89         6.92 o                         
  -2   4   3          7.78          8.91         0.51 o                         
  -1   4   3          7.88         10.47         1.01 o                         
   0   4   3         45.44         38.47         0.84 o                         
   1   4   3         41.19         35.91         0.81 o                         
   2   4   3          2.42          0.94         0.51 o                         
   3   4   3          1.46          1.76         0.63 o                         
   4   4   3          7.55          5.73         0.58 o                         
   5   4   3        158.36        163.72         1.98 o                         
   6   4   3          3.08          2.64         1.06 o                         
   7   4   3         28.49         27.03         1.29 o                         
   8   4   3         12.02         14.20         1.36 o                         
   9   4   3         11.22         13.26         1.43 o                         
 -10   5   3         30.43         31.29         2.27 o                         
  -9   5   3          8.74          9.67         1.72 o                         
  -8   5   3          0.13         -0.64         1.62 o                         
  -7   5   3        114.95        127.89         2.84 o                         
  -6   5   3        459.67        452.89         2.42 o                         
  -5   5   3         44.08         35.09         0.79 o                         
  -4   5   3        120.77        118.71         4.32 o                         
  -3   5   3        394.03        415.83         3.36 o                         
  -2   5   3        219.13        222.91         0.98 o                         
  -1   5   3       1314.52       1320.07         4.10 o                         
   0   5   3         89.12         87.02         1.74 o                         
   1   5   3        137.82        140.30         2.09 o                         
   2   5   3        142.51        135.58         1.29 o                         
   3   5   3        377.76        380.96         6.56 o                         
   4   5   3          3.48          3.88         0.75 o                         
   5   5   3          9.84          8.71         0.94 o                         
   6   5   3         24.68         23.38         1.62 o                         
   7   5   3          1.68          1.38         1.06 o                         
   8   5   3         25.82         29.87         1.46 o                         
   9   5   3          5.52          3.85         1.20 o                         
  -9   6   3         14.54          9.92         1.72 o                         
  -8   6   3        261.20        262.16         4.19 o                         
  -7   6   3          1.67          0.68         0.99 o                         
  -6   6   3         13.96         17.04         1.20 o                         
  -5   6   3         77.82         69.25         2.39 o                         
  -4   6   3         20.81         20.42         0.92 o                         
  -3   6   3          0.00          0.99         0.64 o                         
  -2   6   3        102.32         89.07         0.78 o                         
  -1   6   3         13.68         13.31         0.43 o                         
   0   6   3        559.68        551.09         7.50 o                         
   1   6   3          3.17          3.00         0.44 o                         
   2   6   3        323.76        333.60         1.44 o                         
   3   6   3          0.02          0.17         0.43 o                         
   4   6   3          6.47          6.17         0.71 o                         
   5   6   3          7.12          6.02         1.11 o                         
   6   6   3         22.21         21.19         1.18 o                         
   7   6   3          1.64          0.84         1.00 o                         
   8   6   3          4.33          3.20         1.21 o                         
   9   6   3         14.70          9.83         1.84 o                         
  -9   7   3          7.26          6.62         1.58 o                         
  -8   7   3          6.58          4.37         1.60 o                         
  -7   7   3         79.40         81.57         1.76 o                         
  -6   7   3         50.58         45.92         2.80 o                         
  -5   7   3         29.27         31.59         1.20 o                         
  -4   7   3          3.79          4.16         0.65 o                         
  -3   7   3         53.91         49.97         0.90 o                         
  -2   7   3          1.86          2.74         0.39 o                         
  -1   7   3         11.96         11.93         0.46 o                         
   0   7   3        376.98        373.81         1.82 o                         
   1   7   3         44.31         41.03         1.01 o                         
   2   7   3        212.64        219.99         1.53 o                         
   3   7   3         16.70         18.00         0.90 o                         
   4   7   3         35.55         31.41         1.41 o                         
   5   7   3          2.54          3.80         0.80 o                         
   6   7   3          0.18          0.41         0.95 o                         
   7   7   3          0.78          1.93         1.05 o                         
   8   7   3          0.25          0.22         1.12 o                         
   9   7   3         15.13         12.26         1.74 o                         
  -9   8   3          1.45          0.80         1.52 o                         
  -8   8   3          1.59          2.17         1.57 o                         
  -7   8   3         66.39         67.31         2.13 o                         
  -6   8   3         49.53         54.53         1.49 o                         
  -5   8   3        176.04        156.16         1.64 o                         
  -4   8   3          5.09          5.58         0.74 o                         
  -3   8   3         40.30         41.46         0.88 o                         
  -2   8   3        871.73        860.75        18.15 o                         
  -1   8   3        123.84        129.52         1.22 o                         
   0   8   3        110.26         99.84         1.38 o                         
   1   8   3          0.80         -0.09         0.78 o                         
   2   8   3        153.64        150.06         1.95 o                         
   3   8   3          0.67          2.14         2.23 o                         
   4   8   3        128.31        131.92         2.36 o                         
   5   8   3         95.02        103.07         2.08 o                         
   6   8   3         11.71          9.49         1.40 o                         
   7   8   3          3.72          3.82         1.38 o                         
   8   8   3          0.32          0.37         2.11 o                         
  -9   9   3         15.10         22.40         1.98 o                         
  -8   9   3          6.20          3.89         1.06 o                         
  -7   9   3          8.28          9.20         1.14 o                         
  -6   9   3         47.56         45.52         1.48 o                         
  -5   9   3         36.22         32.97         1.26 o                         
  -4   9   3        224.06        218.03         2.26 o                         
  -3   9   3        136.69        131.15         1.75 o                         
  -2   9   3          0.20          0.36         0.77 o                         
  -1   9   3         55.93         60.24         1.27 o                         
   0   9   3         47.67         51.10         0.93 o                         
   1   9   3        322.61        327.99         9.43 o                         
   2   9   3         26.03         27.17         1.42 o                         
   3   9   3          1.51          1.02         1.08 o                         
   4   9   3         83.58         89.32         1.93 o                         
   5   9   3          1.80          1.96         1.34 o                         
   6   9   3          0.96          2.38         1.48 o                         
   7   9   3         10.49         14.02         1.73 o                         
  -8  10   3         15.74         16.46         1.48 o                         
  -7  10   3         23.51         23.90         2.30 o                         
  -6  10   3         40.14         34.80         1.76 o                         
  -5  10   3         12.50         10.22         1.13 o                         
  -4  10   3        212.81        213.49         2.33 o                         
  -3  10   3         43.94         45.01         2.04 o                         
  -2  10   3        106.57        103.59         7.34 o                         
  -1  10   3        145.51        153.03         3.07 o                         
   0  10   3         62.39         63.34         1.37 o                         
   1  10   3         13.41         13.56         0.96 o                         
   2  10   3         59.04         59.68         1.49 o                         
   3  10   3         60.51         61.84         1.63 o                         
   4  10   3         38.79         36.63         2.19 o                         
   5  10   3          1.32          1.68         1.26 o                         
   6  10   3        112.97        114.21         4.91 o                         
   7  10   3         16.06         16.10         1.60 o                         
  -8  11   3          1.10          1.06         1.12 o                         
  -7  11   3         35.69         37.46         3.03 o                         
  -6  11   3         13.95         15.78         2.37 o                         
  -5  11   3         25.33         24.43         2.01 o                         
  -4  11   3        266.56        258.89         6.85 o                         
  -3  11   3        360.77        363.26        17.92 o                         
  -2  11   3         75.33         75.02         6.22 o                         
  -1  11   3        316.60        300.64         2.57 o                         
   0  11   3          1.26          1.24         0.94 o                         
   1  11   3        224.38        222.29         3.67 o                         
   2  11   3          0.23         -0.73         1.05 o                         
   3  11   3        135.22        139.42         2.19 o                         
   4  11   3         73.36         77.34         1.94 o                         
   5  11   3          3.81          4.06         1.40 o                         
   6  11   3         19.45         21.46         1.69 o                         
   7  11   3          1.93          1.93         1.51 o                         
  -8  12   3         32.26         40.07         2.45 o                         
  -7  12   3          1.25          2.61         1.15 o                         
  -6  12   3          2.07          4.71         1.68 o                         
  -5  12   3          2.99          4.01         1.72 o                         
  -4  12   3          3.95          1.22         1.57 o                         
  -3  12   3         10.55          8.08         1.55 o                         
  -2  12   3         78.97         69.09         2.38 o                         
  -1  12   3         46.92         47.49         2.22 o                         
   0  12   3         26.16         22.17         1.88 o                         
   1  12   3         16.93         18.55         1.98 o                         
   2  12   3          4.30          4.23         1.82 o                         
   3  12   3         24.66         26.27         1.45 o                         
   4  12   3         50.04         51.44         1.72 o                         
   5  12   3          8.71          7.49         1.51 o                         
   6  12   3         16.18         17.35         2.03 o                         
  -6  13   3          8.15         11.87         1.73 o                         
  -5  13   3          9.66          8.73         1.77 o                         
  -4  13   3         14.33         10.22         1.61 o                         
  -3  13   3          0.00          0.52         1.58 o                         
  -2  13   3        150.18        149.15         3.17 o                         
  -1  13   3          7.60          7.24         1.91 o                         
   0  13   3         51.80         49.49         2.45 o                         
   1  13   3         64.14         58.01         2.48 o                         
   2  13   3         49.60         50.03         2.66 o                         
   3  13   3          7.59          7.91         2.25 o                         
   4  13   3         43.54         39.57         1.62 o                         
   5  13   3          0.48          1.26         1.47 o                         
   6  13   3          0.41          1.52         2.06 o                         
  -5  14   3         27.15         32.99         2.36 o                         
  -4  14   3          5.75          5.50         1.65 o                         
  -3  14   3         47.61         46.55         2.33 o                         
  -2  14   3         74.92         66.46         2.42 o                         
  -1  14   3          1.17         -0.59         1.82 o                         
   0  14   3         30.28         34.88         2.21 o                         
   1  14   3          0.64          0.19         1.78 o                         
   2  14   3         38.58         40.89         2.36 o                         
   3  14   3          7.50          7.64         1.91 o                         
   4  14   3         13.00         14.70         2.38 o                         
   5  14   3         23.17         21.26         2.08 o                         
  -4  15   3          6.84          5.23         1.91 o                         
  -3  15   3         24.32         28.25         2.10 o                         
  -2  15   3          3.90          3.71         1.60 o                         
  -1  15   3          5.02          6.36         1.82 o                         
   0  15   3          0.40          0.85         1.75 o                         
   1  15   3         10.88          9.79         1.93 o                         
   2  15   3          0.00         -0.56         1.68 o                         
   3  15   3          5.58          7.38         2.28 o                         
  -3  16   3          9.29          9.57         1.99 o                         
  -2  16   3          7.85          8.02         1.91 o                         
  -1  16   3          8.00          9.66         1.80 o                         
   0  16   3          6.14          6.40         2.09 o                         
   1  16   3          0.60         -0.63         1.72 o                         
   2  16   3          1.00          1.54         1.94 o                         
 -10   0   4         39.82         41.07         2.02 o                         
  -9   0   4          5.29          8.78         1.47 o                         
  -8   0   4        824.12        877.13         6.88 o                         
  -7   0   4         58.98         60.52         2.06 o                         
  -6   0   4          0.03          1.35         1.10 o                         
  -5   0   4        230.83        201.36         2.72 o                         
  -4   0   4        163.13        180.41         2.43 o                         
  -3   0   4        591.51        611.27         4.11 o                         
  -2   0   4         52.96         61.01         1.22 o                         
  -1   0   4        734.22        764.98        11.91 o                         
   0   0   4       2345.83       2284.03         6.85 o                         
   1   0   4       2152.59       2179.87         4.49 o                         
   2   0   4        975.67        944.33         5.46 o                         
   3   0   4        100.56         95.70         2.13 o                         
   4   0   4        112.90        112.81         2.36 o                         
   5   0   4         12.58         13.87         1.49 o                         
   6   0   4         10.97          8.53         1.52 o                         
   7   0   4          1.65          2.20         1.38 o                         
   8   0   4         15.79         16.21         1.66 o                         
 -10   1   4          0.35         -0.16         0.98 o                         
  -9   1   4          1.17          0.57         1.74 o                         
  -8   1   4         14.55         15.54         1.19 o                         
  -7   1   4        190.38        178.09         2.18 o                         
  -6   1   4        175.30        162.79         1.93 o                         
  -5   1   4         29.24         31.40         0.98 o                         
  -4   1   4          3.01          1.46         0.66 o                         
  -3   1   4         30.77         31.78         0.91 o                         
  -2   1   4         20.60         17.41         0.48 o                         
  -1   1   4        378.78        354.16         6.56 o                         
   0   1   4         10.41         12.39         0.51 o                         
   1   1   4       2180.48       2020.07         7.22 o                         
   2   1   4       2468.98       2363.13        11.44 o                         
   3   1   4         33.69         31.90         1.09 o                         
   4   1   4         33.32         33.12         2.40 o                         
   5   1   4          6.19          6.72         0.96 o                         
   6   1   4          2.32          2.34         1.63 o                         
   7   1   4          0.61         -0.20         1.05 o                         
   8   1   4          0.08         -0.11         1.66 o                         
   9   1   4         10.86          6.72         1.64 o                         
 -10   2   4         25.34         31.51         1.43 o                         
  -9   2   4          2.93          3.03         1.30 o                         
  -8   2   4         15.75         27.51         8.04 o                         
  -7   2   4         80.61         74.50         2.55 o                         
  -6   2   4        448.28        441.67         2.99 o                         
  -5   2   4         51.25         47.67         1.10 o                         
  -4   2   4         46.73         43.35         0.76 o                         
  -3   2   4          1.99          2.11         0.44 o                         
  -2   2   4        387.01        390.70         1.65 o                         
  -1   2   4          0.31          0.64         0.38 o                         
   0   2   4          9.31         11.85         0.54 o                         
   1   2   4        674.39        666.94         7.42 o                         
   2   2   4        107.18        115.88         2.78 o                         
   3   2   4         35.76         35.62         1.36 o                         
   4   2   4          2.23          1.59         0.82 o                         
   5   2   4         16.95         14.43         1.07 o                         
   6   2   4         14.46         19.54         1.15 o                         
   7   2   4          0.80          0.44         1.50 o                         
   8   2   4          0.17         -1.18         1.66 o                         
   9   2   4          4.36          3.73         1.69 o                         
 -10   3   4          4.45          5.91         1.83 o                         
  -9   3   4         27.62         32.44         2.24 o                         
  -8   3   4         17.98         18.13         1.16 o                         
  -7   3   4        370.48        348.65         4.20 o                         
  -6   3   4         28.23         32.41         1.14 o                         
  -5   3   4         43.33         39.95         0.84 o                         
  -4   3   4          0.68          0.87         0.47 o                         
  -3   3   4         22.42         20.82         0.58 o                         
  -2   3   4         14.64          8.95         0.44 o                         
  -1   3   4          2.19          5.11         0.59 o                         
   0   3   4        397.98        411.18         3.27 o                         
   1   3   4          4.03          3.00         0.57 o                         
   2   3   4        136.86        135.88         2.29 o                         
   3   3   4        142.27        159.54         1.90 o                         
   4   3   4          0.00          0.37         0.84 o                         
   5   3   4          0.03         -0.12         0.86 o                         
   6   3   4          2.80          2.39         1.68 o                         
   7   3   4          1.92          0.97         1.73 o                         
   8   3   4          4.67          1.86         1.91 o                         
   9   3   4          0.17          0.99         1.82 o                         
  -9   4   4         23.98         25.19         2.04 o                         
  -8   4   4         19.57         13.05         1.74 o                         
  -7   4   4         52.79         54.92         1.39 o                         
  -6   4   4         80.38         71.78         2.00 o                         
  -5   4   4         80.38         78.75         1.62 o                         
  -4   4   4          7.07          7.37         0.54 o                         
  -3   4   4         92.62         94.14         0.98 o                         
  -2   4   4          2.58          2.18         0.38 o                         
  -1   4   4        705.59        679.78         3.58 o                         
   0   4   4          0.36          0.64         0.62 o                         
   1   4   4         24.61         21.34         0.69 o                         
   2   4   4          2.96          2.79         0.61 o                         
   3   4   4          0.11         -0.33         0.62 o                         
   4   4   4        150.26        140.94         1.81 o                         
   5   4   4          2.50          2.99         1.58 o                         
   6   4   4          0.00         -0.91         1.71 o                         
   7   4   4          4.71          2.79         1.77 o                         
   8   4   4          5.46          4.19         1.94 o                         
  -9   5   4          1.64          3.11         1.74 o                         
  -8   5   4         13.12         11.82         1.65 o                         
  -7   5   4         13.48         14.38         1.68 o                         
  -6   5   4         70.12         56.43         1.43 o                         
  -5   5   4        172.07        163.62         1.91 o                         
  -4   5   4          0.65         -0.17         0.73 o                         
  -3   5   4         64.99         63.99         1.20 o                         
  -2   5   4         12.37          8.69         0.55 o                         
  -1   5   4         77.36         66.47         1.09 o                         
   0   5   4          0.42          0.60         0.65 o                         
   1   5   4         10.62         11.67         0.84 o                         
   2   5   4          4.80          5.81         0.61 o                         
   3   5   4          2.92          4.26         0.65 o                         
   4   5   4          0.75         -0.90         1.07 o                         
   5   5   4          5.79          4.18         1.55 o                         
   6   5   4          3.77          3.13         1.83 o                         
   7   5   4          1.28          1.21         1.63 o                         
   8   5   4          2.63          3.30         1.78 o                         
  -9   6   4          0.40         -0.66         1.53 o                         
  -8   6   4          2.77          3.16         1.58 o                         
  -7   6   4        239.86        214.56         8.38 o                         
  -6   6   4         46.19         49.10         1.37 o                         
  -5   6   4         92.39         88.81         1.59 o                         
  -4   6   4          2.61          2.69         0.84 o                         
  -3   6   4         35.22         36.14         1.05 o                         
  -2   6   4        176.94        184.45         3.39 o                         
  -1   6   4         12.52         15.35         0.67 o                         
   0   6   4         13.82         15.62         0.83 o                         
   1   6   4         84.70         82.15         3.62 o                         
   2   6   4          7.08          6.20         0.61 o                         
   3   6   4          7.67          9.37         1.10 o                         
   4   6   4         10.64         12.56         1.28 o                         
   5   6   4         29.15         32.04         1.84 o                         
   6   6   4          3.54          2.77         1.62 o                         
   7   6   4          5.01          5.10         2.01 o                         
   8   6   4         11.39         11.00         2.23 o                         
  -9   7   4          0.00         -1.45         1.45 o                         
  -8   7   4          6.19          8.59         1.83 o                         
  -7   7   4          5.53          4.57         1.19 o                         
  -6   7   4         95.70         88.48         1.71 o                         
  -5   7   4        253.14        238.75         2.41 o                         
  -4   7   4        173.55        172.19         1.99 o                         
  -3   7   4         95.55        100.49         1.56 o                         
  -2   7   4          3.82          4.49         0.57 o                         
  -1   7   4          1.59          0.78         0.55 o                         
   0   7   4        111.20        104.90         4.49 o                         
   1   7   4        171.39        171.68         6.24 o                         
   2   7   4         99.40         93.76         1.66 o                         
   3   7   4         28.18         30.99         1.34 o                         
   4   7   4          2.58          1.49         1.16 o                         
   5   7   4         18.68         15.42         1.39 o                         
   6   7   4         23.12         21.08         1.58 o                         
   7   7   4         11.87         13.35         1.66 o                         
   8   7   4          5.79          2.86         2.24 o                         
  -9   8   4          0.52         -0.52         1.47 o                         
  -8   8   4         17.84         15.81         1.33 o                         
  -7   8   4         48.90         43.68         1.54 o                         
  -6   8   4          1.58          1.28         0.99 o                         
  -5   8   4         19.02         19.23         1.15 o                         
  -4   8   4        585.86        564.40         6.07 o                         
  -3   8   4          1.58          1.94         0.92 o                         
  -2   8   4         25.63         22.25         1.16 o                         
  -1   8   4         85.86         81.12         1.77 o                         
   0   8   4          1.08          0.79         0.78 o                         
   1   8   4         11.15         14.21         0.99 o                         
   2   8   4          7.45          9.13         1.07 o                         
   3   8   4          4.18          4.42         1.10 o                         
   4   8   4          5.82          5.16         1.25 o                         
   5   8   4          2.07          2.47         1.28 o                         
   6   8   4          8.30         10.76         2.14 o                         
   7   8   4         43.09         50.82         2.13 o                         
  -8   9   4          0.81          0.47         1.19 o                         
  -7   9   4         31.44         28.14         1.37 o                         
  -6   9   4        185.39        184.20         3.48 o                         
  -5   9   4          1.38          0.08         0.92 o                         
  -4   9   4         22.99         27.14         1.54 o                         
  -3   9   4        232.66        226.56         2.37 o                         
  -2   9   4         30.46         30.25         1.18 o                         
  -1   9   4         12.53         15.50         1.05 o                         
   0   9   4         90.27         95.81         1.72 o                         
   1   9   4         86.37         83.67         1.67 o                         
   2   9   4         86.00         84.35         1.68 o                         
   3   9   4         63.98         68.77         1.70 o                         
   4   9   4          0.48          0.04         1.19 o                         
   5   9   4          4.60          4.40         1.30 o                         
   6   9   4         43.70         46.49         1.89 o                         
   7   9   4          1.54          4.69         1.73 o                         
  -8  10   4         36.73         49.69         1.95 o                         
  -7  10   4          0.42          0.56         1.09 o                         
  -6  10   4          0.88          0.93         1.13 o                         
  -5  10   4         40.87         39.47         1.40 o                         
  -4  10   4          0.17         -0.08         0.98 o                         
  -3  10   4        157.16        150.48         2.07 o                         
  -2  10   4          2.01          3.01         0.98 o                         
  -1  10   4         72.75         72.86         1.56 o                         
   0  10   4          9.05          7.87         1.04 o                         
   1  10   4         11.99         13.41         1.19 o                         
   2  10   4          7.18         10.03         1.12 o                         
   3  10   4          0.22          1.25         1.09 o                         
   4  10   4         50.79         57.43         1.81 o                         
   5  10   4          3.12          2.02         1.34 o                         
   6  10   4         25.92         27.23         1.75 o                         
  -8  11   4          0.56          0.52         1.69 o                         
  -7  11   4         18.06         25.30         1.48 o                         
  -6  11   4          8.14          7.47         1.13 o                         
  -5  11   4        324.94        325.74         3.09 o                         
  -4  11   4         77.19         78.58         3.35 o                         
  -3  11   4         16.45         16.46         1.18 o                         
  -2  11   4          4.06          2.66         1.00 o                         
  -1  11   4         68.00         74.45         2.43 o                         
   0  11   4         14.98         17.00         1.18 o                         
   1  11   4         17.87         18.74         1.82 o                         
   2  11   4         70.69         76.84         1.80 o                         
   3  11   4          0.01          2.31         1.20 o                         
   4  11   4          5.63          6.45         1.39 o                         
   5  11   4         18.56         20.38         1.54 o                         
   6  11   4          0.16          0.57         1.46 o                         
  -7  12   4        147.32        175.59         6.15 o                         
  -6  12   4         51.21         51.68         2.05 o                         
  -5  12   4          0.82          0.88         0.96 o                         
  -4  12   4         20.63         21.12         1.63 o                         
  -3  12   4          8.11          7.52         1.05 o                         
  -2  12   4        216.78        216.57        12.12 o                         
  -1  12   4         34.00         33.37         1.32 o                         
   0  12   4          9.25         10.91         1.79 o                         
   1  12   4         62.03         54.58         2.42 o                         
   2  12   4         19.99         18.25         2.04 o                         
   3  12   4         12.70         14.78         1.34 o                         
   4  12   4          0.60         -0.02         1.37 o                         
   5  12   4         41.75         41.58         1.92 o                         
  -6  13   4         41.98         44.89         2.55 o                         
  -5  13   4          0.47         -0.07         1.76 o                         
  -4  13   4          0.98          0.00         1.42 o                         
  -3  13   4          1.49          1.38         1.66 o                         
  -2  13   4          4.35          4.61         1.75 o                         
  -1  13   4         43.74         38.87         2.18 o                         
   0  13   4        153.43        151.95         3.48 o                         
   1  13   4         14.34         11.24         2.07 o                         
   2  13   4          0.03         -1.72         1.72 o                         
   3  13   4         75.26         72.26         3.03 o                         
   4  13   4          0.22          0.60         1.26 o                         
   5  13   4          0.96          2.03         2.00 o                         
  -5  14   4          7.57          6.37         1.80 o                         
  -4  14   4          0.98          0.41         1.47 o                         
  -3  14   4          6.36          9.53         1.95 o                         
  -2  14   4          8.65          8.59         1.93 o                         
  -1  14   4          0.04          0.68         1.62 o                         
   0  14   4          6.85          6.90         1.74 o                         
   1  14   4         81.54         82.60         3.08 o                         
   2  14   4         24.80         22.41         2.29 o                         
   3  14   4          9.17         10.07         2.32 o                         
  -3  15   4          0.65          0.68         1.73 o                         
  -2  15   4          1.48          3.11         1.66 o                         
  -1  15   4          0.40         -0.52         1.72 o                         
   0  15   4          0.05          0.71         1.90 o                         
   1  15   4          1.84          5.43         1.92 o                         
   2  15   4          7.95          6.39         1.72 o                         
 -10   1   5         15.79         17.02         1.75 o                         
  -9   1   5         89.76         96.09         1.96 o                         
  -8   1   5         16.31         14.91         1.19 o                         
  -7   1   5         21.94         20.71         1.14 o                         
  -6   1   5        114.87        112.02         1.71 o                         
  -5   1   5          5.65          5.30         0.88 o                         
  -4   1   5        412.36        413.11         7.63 o                         
  -3   1   5         41.32         42.91         1.06 o                         
  -2   1   5         18.07         19.57         0.85 o                         
  -1   1   5         21.49         22.45         1.40 o                         
   0   1   5          9.01          6.56         0.84 o                         
   1   1   5          2.06          1.84         0.82 o                         
   2   1   5         10.27          8.01         0.92 o                         
   3   1   5          7.99          9.08         0.99 o                         
   4   1   5          0.02         -0.50         0.90 o                         
   5   1   5          6.38          6.22         1.03 o                         
   6   1   5         29.31         28.89         1.32 o                         
   7   1   5          2.04          1.86         0.96 o                         
   8   1   5         17.10         18.26         2.09 o                         
 -10   2   5          3.95          3.74         1.51 o                         
  -9   2   5         12.51         11.94         1.79 o                         
  -8   2   5          9.98         12.50         1.07 o                         
  -7   2   5         93.31         92.40         1.73 o                         
  -6   2   5         18.29         17.06         1.06 o                         
  -5   2   5        186.47        190.80         3.07 o                         
  -4   2   5        113.48        116.96         1.56 o                         
  -3   2   5          0.68          0.93         0.67 o                         
  -2   2   5        561.69        562.12         8.00 o                         
  -1   2   5         55.63         57.15         1.13 o                         
   0   2   5         12.72         10.99         0.87 o                         
   1   2   5          1.15          1.46         0.77 o                         
   2   2   5         30.12         26.29         1.11 o                         
   3   2   5          7.33          6.10         0.93 o                         
   4   2   5          0.26         -0.01         0.89 o                         
   5   2   5          0.77          2.18         1.01 o                         
   6   2   5         21.97         18.78         1.22 o                         
   7   2   5          3.55          4.48         1.71 o                         
   8   2   5          6.86         10.71         1.69 o                         
  -9   3   5         10.93         16.43         1.86 o                         
  -8   3   5         44.15         42.64         2.13 o                         
  -7   3   5         67.74         70.39         1.59 o                         
  -6   3   5        100.46         95.14         2.78 o                         
  -5   3   5        244.11        243.57         1.75 o                         
  -4   3   5        414.15        411.85         7.92 o                         
  -3   3   5        144.17        151.49         1.66 o                         
  -2   3   5        142.85        146.21         1.84 o                         
  -1   3   5         17.33         18.59         0.96 o                         
   0   3   5         24.20         24.15         0.99 o                         
   1   3   5         79.90         80.87         4.78 o                         
   2   3   5          0.27          0.89         0.83 o                         
   3   3   5          1.89          1.95         0.88 o                         
   4   3   5          5.84          5.85         1.00 o                         
   5   3   5         33.41         35.00         1.96 o                         
   6   3   5          0.44          1.67         1.50 o                         
   7   3   5         16.64         20.10         1.87 o                         
   8   3   5          1.04          0.94         1.72 o                         
  -9   4   5          3.86          2.04         1.46 o                         
  -8   4   5         21.67         19.77         1.78 o                         
  -7   4   5         44.34         43.58         2.05 o                         
  -6   4   5         61.09         59.43         1.39 o                         
  -5   4   5          5.19          6.86         0.91 o                         
  -4   4   5         59.88         61.87         1.95 o                         
  -3   4   5          5.23          3.74         0.73 o                         
  -2   4   5        210.31        213.20         1.29 o                         
  -1   4   5         38.42         39.08         0.69 o                         
   0   4   5          8.88         10.05         0.77 o                         
   1   4   5          0.13         -0.07         0.60 o                         
   2   4   5          0.30         -0.50         0.64 o                         
   3   4   5          5.12          3.95         0.74 o                         
   4   4   5          0.41          1.45         0.90 o                         
   5   4   5          6.17          6.11         1.81 o                         
   6   4   5         14.73         13.25         1.75 o                         
   7   4   5          0.37          0.48         1.49 o                         
  -9   5   5         18.31         14.94         1.92 o                         
  -8   5   5          0.04          2.64         1.61 o                         
  -7   5   5         70.46         75.73         2.51 o                         
  -6   5   5         60.88         66.00         1.53 o                         
  -5   5   5        104.09        103.64         1.67 o                         
  -4   5   5          9.50          8.35         0.89 o                         
  -3   5   5         28.28         29.32         1.80 o                         
  -2   5   5         55.80         52.69         0.94 o                         
  -1   5   5         68.09         70.59         1.06 o                         
   0   5   5        212.64        215.92         2.00 o                         
   1   5   5          0.00          0.30         0.82 o                         
   2   5   5          4.06          4.62         0.70 o                         
   3   5   5         17.90         19.77         0.89 o                         
   4   5   5         15.23         13.62         1.24 o                         
   5   5   5          0.67          0.92         1.18 o                         
   6   5   5          5.10          5.35         1.25 o                         
   7   5   5          9.53         15.29         1.89 o                         
  -8   6   5          5.44          3.03         1.65 o                         
  -7   6   5        222.72        217.99         7.23 o                         
  -6   6   5          7.99          6.61         1.02 o                         
  -5   6   5        197.33        191.41         5.75 o                         
  -4   6   5          2.73          2.07         0.87 o                         
  -3   6   5         36.74         30.06         2.60 o                         
  -2   6   5         80.32         83.12         2.06 o                         
  -1   6   5          2.09          1.80         0.65 o                         
   0   6   5         34.40         31.49         1.05 o                         
   1   6   5         20.05         21.47         1.07 o                         
   2   6   5         13.88         14.51         0.82 o                         
   3   6   5         49.69         53.61         1.57 o                         
   4   6   5         17.61         16.71         1.32 o                         
   5   6   5          9.85         10.84         1.31 o                         
   6   6   5          0.54         -0.61         1.37 o                         
   7   6   5          0.24          0.48         1.39 o                         
  -8   7   5         17.00         12.87         1.76 o                         
  -7   7   5          3.87          4.24         1.09 o                         
  -6   7   5        109.55        109.88         1.93 o                         
  -5   7   5         22.74         23.23         1.22 o                         
  -4   7   5          3.52          1.80         0.93 o                         
  -3   7   5         10.68         10.65         0.95 o                         
  -2   7   5          0.70          0.51         0.63 o                         
  -1   7   5         62.09         57.96         1.46 o                         
   0   7   5          0.27         -0.11         0.80 o                         
   1   7   5        110.36        108.82         3.32 o                         
   2   7   5         12.71         11.18         1.10 o                         
   3   7   5         31.73         30.40         1.84 o                         
   4   7   5          3.80          5.62         1.24 o                         
   5   7   5          0.91          2.63         1.30 o                         
   6   7   5          4.24          3.83         1.29 o                         
   7   7   5          1.24         -0.12         2.07 o                         
  -8   8   5          0.15         -0.72         1.10 o                         
  -7   8   5         17.42         18.24         2.71 o                         
  -6   8   5          0.14         -0.42         1.33 o                         
  -5   8   5         26.65         28.83         1.27 o                         
  -4   8   5         16.59         15.31         1.11 o                         
  -3   8   5          8.06          5.99         1.01 o                         
  -2   8   5         26.74         27.50         0.89 o                         
  -1   8   5        175.81        185.75         1.72 o                         
   0   8   5         22.76         22.11         1.11 o                         
   1   8   5         27.15         26.47         1.67 o                         
   2   8   5         15.63         17.80         1.20 o                         
   3   8   5          0.60          1.44         1.09 o                         
   4   8   5          5.86          4.78         1.36 o                         
   5   8   5         19.34         16.35         1.44 o                         
   6   8   5         23.97         29.57         2.84 o                         
   7   8   5          0.95          0.42         2.07 o                         
  -8   9   5          0.21         -0.19         1.21 o                         
  -7   9   5          0.89          1.36         1.15 o                         
  -6   9   5          9.82          9.34         1.19 o                         
  -5   9   5         60.94         52.91         2.24 o                         
  -4   9   5         34.16         32.39         1.28 o                         
  -3   9   5         55.45         56.92         1.51 o                         
  -2   9   5          0.37          0.33         0.94 o                         
  -1   9   5         27.67         26.49         0.94 o                         
   0   9   5         15.06         16.21         0.91 o                         
   1   9   5         62.02         67.67         4.29 o                         
   2   9   5         57.73         57.65         1.55 o                         
   3   9   5          0.70          1.89         1.12 o                         
   4   9   5          0.19          0.32         1.21 o                         
   5   9   5          0.21          0.06         1.25 o                         
   6   9   5          8.04         10.48         1.58 o                         
  -7  10   5          6.12          7.74         1.19 o                         
  -6  10   5          0.01         -0.71         1.08 o                         
  -5  10   5          2.39          1.35         1.00 o                         
  -4  10   5          2.30          2.05         0.98 o                         
  -3  10   5        307.92        332.82        11.39 o                         
  -2  10   5         24.68         28.14         2.02 o                         
  -1  10   5         12.25         12.06         1.10 o                         
   0  10   5         37.10         39.16         1.41 o                         
   1  10   5          0.76         -0.25         1.01 o                         
   2  10   5          0.37          0.46         1.04 o                         
   3  10   5         31.38         35.09         2.02 o                         
   4  10   5         11.94         13.62         1.41 o                         
   5  10   5         22.20         23.57         1.69 o                         
   6  10   5          0.39         -0.73         2.41 o                         
  -7  11   5          4.03          3.62         1.20 o                         
  -6  11   5         22.66         21.40         2.21 o                         
  -5  11   5         29.10         28.20         1.34 o                         
  -4  11   5         10.98         11.36         1.70 o                         
  -3  11   5         28.52         30.88         1.42 o                         
  -2  11   5        108.99        112.92         5.43 o                         
  -1  11   5         51.98         55.63         1.70 o                         
   0  11   5         80.67         81.73         1.80 o                         
   1  11   5          1.45          1.75         1.67 o                         
   2  11   5         65.33         71.31         3.11 o                         
   3  11   5          5.91          7.20         1.26 o                         
   4  11   5         19.48         19.82         1.54 o                         
   5  11   5          1.70          0.79         1.40 o                         
  -6  12   5          0.97          2.70         1.13 o                         
  -5  12   5          7.35          9.38         1.16 o                         
  -4  12   5          6.89          5.01         1.15 o                         
  -3  12   5         35.19         30.15         1.31 o                         
  -2  12   5          0.13         -0.76         1.02 o                         
  -1  12   5         48.14         48.13         1.58 o                         
   0  12   5          0.16          0.50         1.06 o                         
   1  12   5          2.44          2.60         1.06 o                         
   2  12   5          8.63          8.10         2.07 o                         
   3  12   5          0.01         -0.03         1.13 o                         
   4  12   5         11.17         13.47         1.44 o                         
  -6  13   5          1.53          4.27         1.76 o                         
  -5  13   5         11.19         16.60         1.33 o                         
  -4  13   5          2.88          1.75         1.09 o                         
  -3  13   5         16.56         16.67         1.23 o                         
  -2  13   5          6.92          6.35         1.77 o                         
  -1  13   5         61.96         61.98         2.63 o                         
   0  13   5          0.03          1.30         1.83 o                         
   1  13   5         16.58         17.61         2.23 o                         
   2  13   5         12.51         11.71         2.09 o                         
   3  13   5         13.95         13.73         2.31 o                         
   4  13   5          5.08          3.23         1.29 o                         
  -4  14   5          6.74          9.31         1.92 o                         
  -3  14   5          3.00          2.49         1.81 o                         
  -2  14   5         45.25         42.99         2.42 o                         
  -1  14   5          3.41          1.35         1.86 o                         
   0  14   5          3.16          3.21         1.98 o                         
   1  14   5         10.38         11.63         2.05 o                         
   2  14   5          4.23          2.82         1.97 o                         
  -2  15   5          7.53          6.48         1.69 o                         
  -1  15   5          0.14         -1.93         1.93 o                         
   0  15   5          0.31          0.63         1.63 o                         
  -9   0   6          9.31         14.18         1.79 o                         
  -8   0   6          0.08         -0.37         1.35 o                         
  -7   0   6        510.61        518.25         5.31 o                         
  -6   0   6        141.13        137.22         2.78 o                         
  -5   0   6          7.66          8.33         1.37 o                         
  -4   0   6         34.10         34.16         1.60 o                         
  -3   0   6         20.35         20.74         1.37 o                         
  -2   0   6         96.80        101.85         2.21 o                         
  -1   0   6          0.00         -0.13         0.84 o                         
   0   0   6          7.84          8.21         1.49 o                         
   1   0   6        197.54        188.47         3.26 o                         
   2   0   6        789.86        747.10         6.10 o                         
   3   0   6         23.87         34.65         2.04 o                         
   4   0   6         35.36         34.67         2.04 o                         
   5   0   6         12.78          9.25         1.55 o                         
   6   0   6          0.06          0.57         1.43 o                         
   7   0   6          0.04         -1.67         1.67 o                         
  -9   1   6          2.57          0.11         0.95 o                         
  -8   1   6          2.59          3.76         1.00 o                         
  -7   1   6         51.90         49.03         2.48 o                         
  -6   1   6          2.17          0.76         0.82 o                         
  -5   1   6        114.05        111.78         1.73 o                         
  -4   1   6          7.11          7.15         0.90 o                         
  -3   1   6          8.09          7.04         0.88 o                         
  -2   1   6          6.47          4.84         0.80 o                         
  -1   1   6          0.08          0.59         0.65 o                         
   0   1   6        190.00        197.99         3.01 o                         
   1   1   6         40.45         39.23         1.37 o                         
   2   1   6        154.14        151.81         2.21 o                         
   3   1   6        151.67        137.90         2.28 o                         
   4   1   6          1.69          1.13         1.05 o                         
   5   1   6          0.05          0.04         1.03 o                         
   6   1   6          1.03          1.03         0.96 o                         
   7   1   6          0.34         -0.41         1.71 o                         
  -9   2   6         14.80         18.93         2.13 o                         
  -8   2   6         39.82         35.92         2.16 o                         
  -7   2   6         22.17         24.18         1.17 o                         
  -6   2   6          0.73          0.99         0.85 o                         
  -5   2   6         55.90         53.50         1.60 o                         
  -4   2   6         21.69         22.03         1.95 o                         
  -3   2   6          5.06          4.19         0.84 o                         
  -2   2   6          1.38          1.28         0.81 o                         
  -1   2   6         40.84         41.42         0.98 o                         
   0   2   6          5.42         12.05         5.10 o                         
   1   2   6         51.67         50.55         2.08 o                         
   2   2   6         12.62         13.83         1.17 o                         
   3   2   6         69.23         66.65         1.62 o                         
   4   2   6         13.83         14.42         1.19 o                         
   5   2   6          1.32          1.35         0.99 o                         
   6   2   6          0.02         -0.71         1.65 o                         
   7   2   6          0.35          0.50         1.53 o                         
  -9   3   6          5.10          6.66         1.52 o                         
  -8   3   6          1.01          1.54         1.40 o                         
  -7   3   6          3.77          3.30         1.43 o                         
  -6   3   6        304.42        288.96         4.10 o                         
  -5   3   6         63.60         68.28         2.26 o                         
  -4   3   6         15.33         15.49         1.41 o                         
  -3   3   6          0.22          0.81         0.79 o                         
  -2   3   6          1.78          1.14         0.64 o                         
  -1   3   6         17.39         17.29         0.80 o                         
   0   3   6         48.53         50.67         2.04 o                         
   1   3   6         77.55         77.05         1.61 o                         
   2   3   6         31.88         31.25         1.27 o                         
   3   3   6         22.29         20.84         1.21 o                         
   4   3   6         18.66         19.67         1.19 o                         
   5   3   6          0.40          2.00         1.78 o                         
   6   3   6          0.26          1.04         1.54 o                         
   7   3   6          1.04          2.30         1.70 o                         
  -8   4   6         16.02         15.93         1.94 o                         
  -7   4   6          5.48          2.51         1.57 o                         
  -6   4   6          4.48          4.44         1.59 o                         
  -5   4   6          1.08          0.28         1.43 o                         
  -4   4   6         53.85         63.42         2.33 o                         
  -3   4   6          0.00         -0.66         1.39 o                         
  -2   4   6        113.16        118.96         3.15 o                         
  -1   4   6         10.70          8.11         1.03 o                         
   0   4   6         45.70         42.14         1.93 o                         
   1   4   6          4.31          3.99         0.95 o                         
   2   4   6          5.77          4.32         0.96 o                         
   3   4   6          0.13          0.54         0.94 o                         
   4   4   6          1.90          1.49         1.02 o                         
   5   4   6         14.28         10.59         1.92 o                         
   6   4   6          0.02          0.23         1.75 o                         
  -8   5   6          3.65          3.69         1.55 o                         
  -7   5   6         62.93         55.41         2.28 o                         
  -6   5   6         29.87         32.83         2.08 o                         
  -5   5   6         23.63         19.26         1.79 o                         
  -4   5   6          8.77         11.47         1.69 o                         
  -3   5   6          0.03         -0.62         1.30 o                         
  -2   5   6          0.25          0.35         0.88 o                         
  -1   5   6          1.42          1.25         0.91 o                         
   0   5   6         14.80         11.99         1.42 o                         
   1   5   6          0.00         -0.71         1.39 o                         
   2   5   6          0.29          0.05         0.91 o                         
   3   5   6          7.11          8.22         1.02 o                         
   4   5   6          0.09         -0.53         1.66 o                         
   5   5   6          2.95          4.66         1.90 o                         
   6   5   6          0.01         -0.59         1.77 o                         
  -8   6   6          2.72          1.52         1.55 o                         
  -7   6   6          1.78          1.60         1.62 o                         
  -6   6   6         55.98         51.81         2.38 o                         
  -5   6   6         80.10         84.99         2.61 o                         
  -4   6   6         14.25         13.57         1.74 o                         
  -3   6   6          3.34          2.97         1.52 o                         
  -2   6   6         16.12         14.99         1.06 o                         
  -1   6   6         37.10         38.93         1.88 o                         
   0   6   6          6.98          9.51         1.52 o                         
   1   6   6          1.42          1.59         1.45 o                         
   2   6   6          0.85          0.00         1.44 o                         
   3   6   6          1.96          1.53         1.47 o                         
   4   6   6          1.65          1.00         1.52 o                         
   5   6   6          2.82          3.28         1.85 o                         
   6   6   6          0.94          0.69         1.70 o                         
  -7   7   6         11.04         11.19         1.76 o                         
  -6   7   6         26.49         29.05         2.11 o                         
  -5   7   6         18.40         19.70         1.84 o                         
  -4   7   6        121.33        127.72         3.08 o                         
  -3   7   6         25.77         26.95         2.00 o                         
  -2   7   6         21.12         19.81         1.52 o                         
  -1   7   6          0.00         -0.40         0.96 o                         
   0   7   6         12.26         11.93         1.49 o                         
   1   7   6         11.57         10.51         1.54 o                         
   2   7   6         27.51         29.47         1.93 o                         
   3   7   6         10.21          9.14         1.80 o                         
   4   7   6          0.05         -0.02         1.70 o                         
   5   7   6          0.13          0.84         1.57 o                         
  -7   8   6          8.69          7.67         1.59 o                         
  -6   8   6         41.93         41.85         2.25 o                         
  -5   8   6         43.33         40.24         2.19 o                         
  -4   8   6         11.65         16.66         1.92 o                         
  -3   8   6        112.96        126.00         3.08 o                         
  -2   8   6          4.74          5.66         0.94 o                         
  -1   8   6          0.46          0.14         0.90 o                         
   0   8   6          3.38          4.57         1.02 o                         
   1   8   6          7.97         11.01         1.61 o                         
   2   8   6         13.90         13.21         1.79 o                         
   3   8   6         16.01         19.07         1.92 o                         
   4   8   6          0.80          0.65         1.50 o                         
   5   8   6          1.62          1.14         1.82 o                         
  -7   9   6          0.00          0.17         1.68 o                         
  -6   9   6          2.46          1.43         2.02 o                         
  -5   9   6         50.97         51.96         1.55 o                         
  -4   9   6          0.42          0.57         1.08 o                         
  -3   9   6         98.22         98.35         1.89 o                         
  -2   9   6          8.75          7.78         1.13 o                         
  -1   9   6         16.67         17.21         1.16 o                         
   0   9   6          0.65          0.32         0.95 o                         
   1   9   6         17.14         20.46         1.65 o                         
   2   9   6          5.05          4.84         1.69 o                         
   3   9   6          2.57          3.33         1.83 o                         
   4   9   6          6.43          6.79         1.92 o                         
   5   9   6          2.73          2.56         2.03 o                         
  -7  10   6         17.76         13.77         1.58 o                         
  -6  10   6          6.07          5.94         1.10 o                         
  -5  10   6         17.31         16.49         1.68 o                         
  -4  10   6         76.79         78.99         2.66 o                         
  -3  10   6          2.15          1.73         1.14 o                         
  -2  10   6         75.34         78.19         1.75 o                         
  -1  10   6          0.14         -0.25         1.11 o                         
   0  10   6         22.25         24.98         1.15 o                         
   1  10   6         16.46         17.69         1.19 o                         
   2  10   6          1.44          1.18         1.12 o                         
   3  10   6          0.69         -0.03         1.79 o                         
   4  10   6          2.39          3.68         1.92 o                         
  -6  11   6          0.31         -0.01         0.99 o                         
  -5  11   6         12.52         13.53         1.19 o                         
  -4  11   6         39.59         43.45         3.70 o                         
  -3  11   6         27.64         33.41         3.44 o                         
  -2  11   6          8.11          7.43         1.14 o                         
  -1  11   6          7.29          7.78         1.15 o                         
   0  11   6          1.37          1.97         1.16 o                         
   1  11   6          0.26         -0.38         1.17 o                         
   2  11   6          1.47          1.52         1.79 o                         
   3  11   6          7.59          7.50         1.33 o                         
   4  11   6          1.94          2.41         1.61 o                         
  -5  12   6         10.32          9.45         1.30 o                         
  -4  12   6         10.45          9.15         1.10 o                         
  -3  12   6          2.55          2.23         1.16 o                         
  -2  12   6          5.42          5.13         1.16 o                         
  -1  12   6         66.71         69.77         2.48 o                         
   0  12   6         15.10         14.89         2.29 o                         
   1  12   6          0.03         -0.63         1.21 o                         
   2  12   6          0.09         -1.94         1.94 o                         
   3  12   6         11.37          9.18         1.36 o                         
  -4  13   6          0.19          0.98         1.16 o                         
  -3  13   6          0.15         -1.21         1.21 o                         
  -2  13   6          0.16         -0.79         1.26 o                         
  -1  13   6          1.51          0.55         1.25 o                         
   0  13   6          3.33          4.17         1.31 o                         
   1  13   6         50.29         51.97         2.50 o                         
   2  13   6         17.98         15.17         1.92 o                         
  -2  14   6          1.65         -0.03         1.44 o                         
  -1  14   6          0.03          0.92         1.78 o                         
   0  14   6          0.10          0.09         1.80 o                         
   1  14   6          0.62          0.11         1.67 o                         
  -8   1   7         17.09         18.05         1.17 o                         
  -7   1   7          9.16         10.89         1.01 o                         
  -6   1   7          2.99          2.15         0.89 o                         
  -5   1   7         53.37         51.90         1.41 o                         
  -4   1   7         21.19         22.70         1.29 o                         
  -3   1   7         41.48         43.51         1.32 o                         
  -2   1   7         34.21         34.86         2.78 o                         
  -1   1   7          3.59          2.55         0.79 o                         
   0   1   7          0.58         -0.84         1.06 o                         
   1   1   7          0.02          0.25         1.06 o                         
   2   1   7          0.09          0.44         1.06 o                         
   3   1   7          0.03          0.61         1.03 o                         
   4   1   7          0.02         -0.52         1.16 o                         
   5   1   7          0.59          1.22         1.12 o                         
   6   1   7          1.04         -0.09         0.88 o                         
  -8   2   7         16.92         19.03         1.77 o                         
  -7   2   7         13.25         13.24         1.60 o                         
  -6   2   7          0.23         -1.25         1.41 o                         
  -5   2   7          0.02         -1.31         1.33 o                         
  -4   2   7        112.33        117.72         6.04 o                         
  -3   2   7         93.02         98.03         1.71 o                         
  -2   2   7          2.63          2.76         0.90 o                         
  -1   2   7         36.45         37.51         1.08 o                         
   0   2   7          3.02          3.87         1.15 o                         
   1   2   7          4.80          5.23         1.11 o                         
   2   2   7          0.78          0.09         1.12 o                         
   3   2   7          6.91          5.47         1.16 o                         
   4   2   7          0.87          1.03         1.05 o                         
   5   2   7          0.55          0.66         1.18 o                         
   6   2   7          0.00         -1.24         1.97 o                         
  -8   3   7          0.70          0.28         1.54 o                         
  -7   3   7          8.78          9.54         1.60 o                         
  -6   3   7         76.21         78.77         2.66 o                         
  -5   3   7         33.30         31.48         1.98 o                         
  -4   3   7         11.46         13.69         1.73 o                         
  -3   3   7          9.56         10.77         1.54 o                         
  -2   3   7          4.23          3.26         1.59 o                         
  -1   3   7         36.37         37.46         1.39 o                         
   0   3   7         10.19         12.67         1.67 o                         
   1   3   7          0.28          0.30         1.06 o                         
   2   3   7          6.15          5.18         1.05 o                         
   3   3   7          0.66          0.50         1.07 o                         
   4   3   7          0.18         -0.99         1.00 o                         
   5   3   7          0.77          0.15         1.70 o                         
  -7   4   7         14.94         14.32         1.84 o                         
  -6   4   7         14.45         15.01         1.81 o                         
  -5   4   7         10.19         12.73         1.74 o                         
  -4   4   7          0.06          0.28         1.60 o                         
  -3   4   7         43.21         44.96         2.07 o                         
  -2   4   7         16.12         15.93         1.70 o                         
  -1   4   7         21.59         19.94         1.26 o                         
   0   4   7          2.60          3.93         1.57 o                         
   1   4   7          1.18          1.43         1.42 o                         
   2   4   7          1.33          0.33         1.04 o                         
   3   4   7          0.09          0.32         1.01 o                         
   4   4   7          0.14          0.28         1.54 o                         
   5   4   7          0.62          1.03         1.90 o                         
  -7   5   7          1.09          2.31         1.72 o                         
  -6   5   7         98.62         99.29         2.90 o                         
  -5   5   7         26.26         26.63         2.03 o                         
  -4   5   7          0.18         -0.21         1.67 o                         
  -3   5   7          0.06          1.48         1.53 o                         
  -2   5   7          0.00          0.71         1.03 o                         
  -1   5   7          3.42          3.12         1.05 o                         
   0   5   7          1.71          2.01         1.38 o                         
   1   5   7         17.57         16.83         1.78 o                         
   2   5   7          0.06          0.57         0.98 o                         
   3   5   7          0.15         -0.47         1.63 o                         
   4   5   7          0.56          0.12         1.58 o                         
   5   5   7          0.59          0.79         1.86 o                         
  -7   6   7          5.38          6.41         1.73 o                         
  -6   6   7         21.52         25.99         2.01 o                         
  -5   6   7         10.61          8.88         1.74 o                         
  -4   6   7         76.52         91.88         2.88 o                         
  -3   6   7          0.18          0.10         1.41 o                         
  -2   6   7         19.53         14.93         1.45 o                         
  -1   6   7         28.86         27.24         2.22 o                         
   0   6   7          0.08          1.11         1.34 o                         
   1   6   7         18.67         16.19         1.71 o                         
   2   6   7          1.31          0.63         1.73 o                         
   3   6   7          0.87          0.39         1.49 o                         
   4   6   7          7.71          5.67         1.71 o                         
  -6   7   7          3.09          1.42         1.66 o                         
  -5   7   7         11.67         12.84         1.73 o                         
  -4   7   7          0.20         -1.16         1.78 o                         
  -3   7   7         12.93         15.67         1.87 o                         
  -2   7   7          0.04         -0.81         0.89 o                         
  -1   7   7          6.06          5.88         1.33 o                         
   0   7   7         34.63         35.19         1.50 o                         
   1   7   7          0.61          0.85         1.36 o                         
   2   7   7         15.28         14.27         1.90 o                         
   3   7   7          3.53          4.65         1.88 o                         
   4   7   7          0.21         -1.97         1.98 o                         
  -6   8   7         16.50         15.19         2.05 o                         
  -5   8   7         20.78         19.55         2.11 o                         
  -4   8   7          9.99         11.27         1.75 o                         
  -3   8   7          6.04          6.27         1.88 o                         
  -2   8   7         14.53         13.07         1.18 o                         
  -1   8   7          1.99          1.60         1.05 o                         
   0   8   7          3.01          3.06         1.44 o                         
   1   8   7          0.00          0.00         1.61 o                         
   2   8   7          2.81          4.09         1.74 o                         
   3   8   7          2.73          4.11         1.87 o                         
  -5   9   7          3.26          3.94         1.50 o                         
  -4   9   7         18.82         19.93         1.86 o                         
  -3   9   7          1.81          2.40         1.90 o                         
  -2   9   7          0.01          0.33         1.81 o                         
  -1   9   7         15.47         16.70         1.29 o                         
   0   9   7          5.68          5.12         1.25 o                         
   1   9   7         14.19         14.29         1.79 o                         
   2   9   7         18.66         17.56         1.88 o                         
   3   9   7          7.73          3.68         2.04 o                         
  -5  10   7          7.67          8.30         1.57 o                         
  -4  10   7          6.47          5.91         1.64 o                         
  -3  10   7          7.85          7.16         1.80 o                         
  -2  10   7         79.21         88.99         3.02 o                         
  -1  10   7         17.25         19.50         1.93 o                         
   0  10   7          0.09         -0.34         1.13 o                         
   1  10   7          5.51          5.36         1.56 o                         
   2  10   7          2.06          3.63         1.65 o                         
   3  10   7          0.03          1.57         2.11 o                         
  -4  11   7          5.90          4.65         1.70 o                         
  -3  11   7          0.01          0.37         1.75 o                         
  -2  11   7          6.17          6.31         1.96 o                         
  -1  11   7          7.60          6.15         2.01 o                         
   0  11   7         17.73         19.85         2.08 o                         
   1  11   7          9.61          5.20         1.65 o                         
   2  11   7          0.45          0.61         1.54 o                         
  -3  12   7         10.82          9.16         2.00 o                         
  -2  12   7         21.69         19.37         1.92 o                         
  -1  12   7          0.49          1.29         1.92 o                         
   0  12   7         12.43         10.58         1.85 o                         
   1  12   7          1.98          2.46         1.67 o                         
  -7   0   8          3.02          1.34         1.32 o                         
  -6   0   8         47.27         47.34         2.24 o                         
  -5   0   8         26.55         24.71         1.82 o                         
  -4   0   8         14.97         16.49         1.75 o                         
  -3   0   8          1.42          0.88         1.26 o                         
  -2   0   8          0.13         -0.88         1.24 o                         
  -1   0   8          1.17          1.67         1.32 o                         
   0   0   8          0.00         -0.68         1.71 o                         
   1   0   8         21.82         23.21         1.89 o                         
   2   0   8          3.13          0.73         1.63 o                         
   3   0   8        122.51        111.21         3.40 o                         
   4   0   8         11.77         10.63         2.13 o                         
  -7   1   8          8.84          9.67         1.48 o                         
  -6   1   8         88.22         91.84         2.83 o                         
  -5   1   8         10.02          9.96         1.06 o                         
  -4   1   8         21.47         24.44         1.72 o                         
  -3   1   8         11.09         13.31         1.07 o                         
  -2   1   8          3.00          2.07         1.47 o                         
  -1   1   8          3.24          2.37         0.97 o                         
   0   1   8          0.22          0.15         1.17 o                         
   1   1   8         32.86         29.19         1.60 o                         
   2   1   8          5.42          5.75         1.16 o                         
   3   1   8          0.02          3.50         1.39 o                         
   4   1   8          0.51          1.63         1.80 o                         
  -7   2   8         21.43         21.97         1.81 o                         
  -6   2   8          1.15          2.83         1.64 o                         
  -5   2   8         13.68         12.51         1.57 o                         
  -4   2   8          0.02          2.41         1.52 o                         
  -3   2   8          0.04          1.45         1.49 o                         
  -2   2   8          5.56          8.51         1.68 o                         
  -1   2   8          2.52          2.37         1.05 o                         
   0   2   8          2.26          1.72         1.46 o                         
   1   2   8          2.53          1.53         1.18 o                         
   2   2   8         38.01         37.53         1.66 o                         
   3   2   8          1.23          1.92         1.15 o                         
   4   2   8         11.37         10.17         1.26 o                         
  -6   3   8          0.10          0.54         1.36 o                         
  -5   3   8         63.85         65.24         2.58 o                         
  -4   3   8         10.45         11.68         1.71 o                         
  -3   3   8          4.73          6.79         1.59 o                         
  -2   3   8          2.56          0.80         1.62 o                         
  -1   3   8          0.61          1.15         1.07 o                         
   0   3   8          0.00         -0.92         1.68 o                         
   1   3   8          6.55          8.22         1.76 o                         
   2   3   8          7.14          6.63         2.02 o                         
   3   3   8          8.62          7.26         1.34 o                         
   4   3   8          5.77          1.36         1.28 o                         
  -6   4   8          0.95          0.80         1.57 o                         
  -5   4   8         35.54         38.05         2.30 o                         
  -4   4   8          0.78          1.49         1.47 o                         
  -3   4   8          4.47          4.88         1.68 o                         
  -2   4   8          1.45          1.58         1.50 o                         
  -1   4   8         24.27         24.49         1.44 o                         
   0   4   8         11.70         10.60         1.71 o                         
   1   4   8          1.05         -0.41         1.71 o                         
   2   4   8          0.01          0.24         1.14 o                         
   3   4   8          0.06         -0.81         1.08 o                         
  -6   5   8         33.05         29.84         2.23 o                         
  -5   5   8          2.16          4.89         1.87 o                         
  -4   5   8          0.58          2.24         1.61 o                         
  -3   5   8          0.89          0.07         1.72 o                         
  -2   5   8          0.12         -0.54         1.69 o                         
  -1   5   8          1.85          3.18         1.18 o                         
   0   5   8          1.17          1.37         1.15 o                         
   1   5   8          0.03          0.52         1.70 o                         
   2   5   8          1.20          3.15         1.72 o                         
   3   5   8          0.09          0.79         1.73 o                         
  -5   6   8          3.34          5.95         1.87 o                         
  -4   6   8         37.73         42.65         2.45 o                         
  -3   6   8          1.92          1.00         1.63 o                         
  -2   6   8          2.83          1.42         1.52 o                         
  -1   6   8          8.35          8.75         1.23 o                         
   0   6   8          4.41          3.05         1.16 o                         
   1   6   8          0.50          2.27         1.72 o                         
   2   6   8          0.07         -0.12         1.85 o                         
  -4   7   8          2.22          0.09         1.65 o                         
  -3   7   8         32.87         33.03         2.24 o                         
  -2   7   8          1.69          0.97         1.16 o                         
  -1   7   8          2.00          1.73         1.19 o                         
   0   7   8          0.72         -0.03         1.23 o                         
   1   7   8          4.89          5.29         1.69 o                         
   2   7   8          0.00          0.25         1.53 o                         
  -3   8   8          5.01          6.68         2.05 o                         
  -2   8   8          5.10          7.42         1.31 o                         
  -1   8   8          0.19         -0.84         1.09 o                         
   0   8   8          0.24          1.02         1.11 o                         
   1   8   8          0.72         -0.69         1.68 o                         
  -2   9   8         39.82         38.23         2.34 o                         
  -1   9   8          0.74          0.39         1.45 o                         
   0   9   8          2.10          3.23         1.78 o                         
   1   9   8          1.30         -0.07         1.42 o                         
   0  10   8          0.20          3.38         1.81 o                         
  -5   1   9          1.27          0.40         1.57 o                         
  -4   1   9          6.11          2.74         1.41 o                         
  -3   1   9         15.56         12.08         1.84 o                         
  -2   1   9          1.21         -0.78         1.55 o                         
  -1   1   9          6.15          8.72         1.70 o                         
   0   1   9          1.35          2.52         1.14 o                         
   1   1   9          0.01         -0.68         1.26 o                         
  -5   2   9          8.29          7.50         1.56 o                         
  -4   2   9          0.14          0.24         1.55 o                         
  -3   2   9         14.60         13.59         1.80 o                         
  -2   2   9          9.75          9.86         1.63 o                         
  -1   2   9          0.01          0.48         1.64 o                         
   0   2   9          0.35          0.29         1.60 o                         
   1   2   9          0.00         -0.50         1.84 o                         
   2   2   9          0.77          0.54         1.45 o                         
  -4   3   9          9.92         14.05         1.92 o                         
  -3   3   9          0.34         -0.19         1.50 o                         
  -2   3   9          4.37          3.20         1.56 o                         
  -1   3   9          2.03          2.08         1.85 o                         
   0   3   9          3.83          1.81         1.08 o                         
   2   3   9          0.22         -1.04         1.73 o                         
  -3   4   9          1.07          1.14         1.72 o                         
  -2   4   9          6.39          4.94         1.93 o                         
  -1   4   9          4.01          4.59         1.29 o                         
   0   4   9          0.15          0.05         1.58 o                         
  -2   5   9          0.32          0.48         1.65 o                         
  -1   5   9          2.90          1.84         1.81 o                         
                                                                                
