# Supplementary material for: Two 3-amino-1H-pyrazol-2-ium salts containing organic anions, and an ortho­rhom­bic polymorph of 3-amino-1H-pyrazol-2-ium nitrate
Source: Acta Crystallogr E Crystallogr Commun. 2021 Jan 1;77(Pt 1):34–41. doi: 10.1107/S2056989020015959 (PMC7784047; doi:10.1107/S2056989020015959)
Supplement: Supplementary file 4 [file e-77-00034-IIIsup4.hkl]

data_III                                                                        
_shelx_title ' h2cg'                                                            
_shelx_refln_list_code          4                                               
_shelx_F_calc_maximum      132.49                                               
_exptl_crystal_F_000       304.00                                               
_reflns_d_resolution_high  0.7616                                               
                                                                                
loop_                                                                           
 _space_group_symop_operation_xyz                                               
 'x, y, z'                                                                      
 '-x, -y, z+1/2'                                                                
 '-x+1/2, y+1/2, z+1/2'                                                         
 'x+1/2, -y+1/2, z'                                                             
                                                                                
_cell_length_a     7.2700                                                       
_cell_length_b     9.9070                                                       
_cell_length_c     8.5510                                                       
_cell_angle_alpha  90.000                                                       
_cell_angle_beta   90.000                                                       
_cell_angle_gamma  90.000                                                       
                                                                                
_shelx_F_squared_multiplier     1.000                                           
                                                                                
loop_                                                                           
 _refln_index_h                                                                 
 _refln_index_k                                                                 
 _refln_index_l                                                                 
 _refln_F_squared_calc                                                          
 _refln_F_squared_meas                                                          
 _refln_F_squared_sigma                                                         
 _refln_observed_status                                                         
   0   1 -11          3.13          6.34         1.40 o                         
   1   1 -11          1.70          2.61         1.42 o                         
   0   0 -10         51.95         54.09         2.36 o                         
   2   0 -10         15.15         14.81         1.65 o                         
   1   1 -10          2.63          1.89         1.04 o                         
   2   1 -10          4.83          1.49         0.82 o                         
   3   1 -10          6.53          6.88         0.93 o                         
   4   1 -10          6.00          8.85         1.67 o                         
   0   2 -10          4.74          6.50         1.52 o                         
   1   2 -10          7.77          7.91         2.38 o                         
   2   2 -10         13.87         17.31         3.63 o                         
   3   2 -10          1.01         -0.19         1.07 o                         
   1   3 -10          0.62         -0.27         1.04 o                         
   2   3 -10          0.41          0.14         1.11 o                         
   3   3 -10          2.77          0.09         1.68 o                         
   0   4 -10          1.77          4.61         1.65 o                         
   1   4 -10          3.59          4.52         1.04 o                         
   2   4 -10          1.09          1.29         1.73 o                         
   2   0  -9        106.37        116.26         3.16 o                         
   4   0  -9         13.35         16.27         1.85 o                         
   0   1  -9         81.30         90.24         2.86 o                         
   1   1  -9          5.03          4.53         0.79 o                         
   2   1  -9          3.64          3.95         0.80 o                         
   3   1  -9         10.12         14.57         1.00 o                         
   4   1  -9          4.24          6.99         2.73 o                         
   5   1  -9          3.27          6.02         1.65 o                         
   1   2  -9         41.43         40.37         2.32 o                         
   2   2  -9         29.60         35.08         1.52 o                         
   3   2  -9          8.42          7.94         0.94 o                         
   4   2  -9         10.70         12.57         1.23 o                         
   5   2  -9          1.43         -0.74         0.94 o                         
   0   3  -9         37.44         38.88         2.43 o                         
   1   3  -9          0.94          2.59         1.11 o                         
   2   3  -9         18.59         22.62         3.15 o                         
   3   3  -9          3.02          4.49         1.06 o                         
   4   3  -9          0.38          2.16         1.41 o                         
   5   3  -9          0.64          1.28         2.16 o                         
   1   4  -9         18.91         18.51         2.46 o                         
   2   4  -9          6.11          6.01         1.28 o                         
   3   4  -9          2.86          2.48         1.78 o                         
   4   4  -9          1.63          2.46         1.63 o                         
   0   5  -9          9.96          8.67         1.61 o                         
   1   5  -9          3.40          3.37         1.45 o                         
   2   5  -9          2.40          4.19         1.11 o                         
   3   5  -9          3.17          1.95         0.98 o                         
   1   6  -9          0.52         -0.99         0.99 o                         
   2   6  -9         14.96         17.21         3.08 o                         
   0   0  -8        418.45        440.90         5.22 o                         
   2   0  -8          7.51          9.97         1.03 o                         
   4   0  -8         64.28         71.44         2.72 o                         
   6   0  -8          4.33          6.06         1.47 o                         
   1   1  -8         40.81         40.30         0.97 o                         
   2   1  -8        105.08        111.74         1.72 o                         
   3   1  -8          3.90          2.49         1.07 o                         
   4   1  -8          5.24          5.73         0.83 o                         
   5   1  -8          1.25          2.31         1.20 o                         
   6   1  -8          1.27          1.94         1.37 o                         
   0   2  -8        161.62        155.84         3.52 o                         
   1   2  -8         56.90         59.84         2.09 o                         
   2   2  -8          6.97          6.67         0.80 o                         
   3   2  -8         32.85         34.33         1.31 o                         
   4   2  -8          2.11          4.37         0.96 o                         
   5   2  -8          7.98          6.73         0.94 o                         
   6   2  -8          1.53          1.42         1.48 o                         
   1   3  -8         10.14         11.05         1.20 o                         
   2   3  -8         40.33         39.39         2.75 o                         
   3   3  -8          1.88          1.47         1.07 o                         
   4   3  -8          5.39          5.97         0.84 o                         
   5   3  -8          0.52          1.41         0.76 o                         
   0   4  -8         24.68         20.35         1.93 o                         
   1   4  -8         42.62         42.20         1.62 o                         
   2   4  -8          0.75          3.41         2.14 o                         
   3   4  -8         36.00         37.86         1.60 o                         
   4   4  -8          4.99          3.15         1.05 o                         
   5   4  -8          0.57          2.11         1.04 o                         
   1   5  -8          2.89          4.15         1.55 o                         
   2   5  -8          2.38          1.58         1.02 o                         
   3   5  -8          0.64          0.61         1.05 o                         
   4   5  -8          0.90          1.93         1.12 o                         
   0   6  -8        118.49        132.01         3.79 o                         
   1   6  -8          1.58          3.07         1.09 o                         
   2   6  -8         10.92         11.29         1.27 o                         
   3   6  -8          0.87          0.92         1.02 o                         
   4   6  -8          7.43          6.99         1.79 o                         
   5   6  -8          5.77          6.96         1.60 o                         
   1   7  -8          1.38          2.84         0.96 o                         
   2   7  -8          3.27          3.04         1.06 o                         
   3   7  -8          3.79          4.38         1.17 o                         
   0   8  -8          0.28          0.76         1.54 o                         
   1   8  -8          0.89         -0.18         2.58 o                         
   2   8  -8          2.23          0.98         1.47 o                         
   2   0  -7        396.91        413.98         3.98 o                         
   4   0  -7         53.29         51.47         1.65 o                         
   6   0  -7         23.74         21.00         1.94 o                         
   0   1  -7        194.34        197.95         4.25 o                         
   1   1  -7         13.23         13.33         0.67 o                         
   2   1  -7         65.86         66.04         1.10 o                         
   3   1  -7          6.85          7.68         0.82 o                         
   4   1  -7         23.27         24.71         1.02 o                         
   5   1  -7          5.62          4.29         1.23 o                         
   6   1  -7          4.87          3.62         1.07 o                         
   1   2  -7         86.06         94.74         1.48 o                         
   2   2  -7         40.11         39.64         1.63 o                         
   3   2  -7         68.38         63.11         1.35 o                         
   4   2  -7         25.87         25.60         1.06 o                         
   5   2  -7         28.99         30.65         1.40 o                         
   6   2  -7          0.43          2.01         1.21 o                         
   7   2  -7          3.88          5.43         1.97 o                         
   0   3  -7         38.77         40.92         2.13 o                         
   1   3  -7         12.94         15.55         1.14 o                         
   2   3  -7         20.73         16.73         0.87 o                         
   3   3  -7          6.93          7.21         0.78 o                         
   4   3  -7         26.36         23.43         1.33 o                         
   5   3  -7         16.15         18.34         1.23 o                         
   6   3  -7          0.72         -1.32         1.96 o                         
   7   3  -7          0.20          0.48         1.67 o                         
   1   4  -7        100.03         97.65         2.05 o                         
   2   4  -7         24.89         25.52         1.26 o                         
   3   4  -7         11.84          9.50         1.32 o                         
   4   4  -7          3.35          1.91         0.68 o                         
   5   4  -7          0.29         -0.65         1.23 o                         
   6   4  -7          1.35          0.95         2.60 o                         
   0   5  -7         26.30         25.89         1.98 o                         
   1   5  -7          0.88          1.98         0.96 o                         
   2   5  -7         22.78         20.34         1.26 o                         
   3   5  -7         20.60         20.04         1.32 o                         
   4   5  -7          0.34          1.39         0.77 o                         
   5   5  -7         14.45         14.64         1.00 o                         
   6   5  -7          0.83          0.68         1.26 o                         
   1   6  -7          5.24          4.33         1.11 o                         
   2   6  -7         91.82         89.90         2.09 o                         
   3   6  -7         12.38         11.32         0.91 o                         
   4   6  -7          4.50          3.56         0.78 o                         
   5   6  -7          1.77          2.45         1.25 o                         
   6   6  -7          0.97          1.51         1.50 o                         
   0   7  -7         22.50         21.70         1.97 o                         
   1   7  -7          5.77          5.49         1.08 o                         
   2   7  -7          2.39          1.90         1.24 o                         
   3   7  -7         19.94         21.37         1.47 o                         
   4   7  -7          7.47          8.18         0.84 o                         
   5   7  -7          2.44          1.12         0.91 o                         
   1   8  -7          6.60          7.77         1.24 o                         
   2   8  -7          0.05          0.66         0.95 o                         
   3   8  -7          3.79          2.89         0.84 o                         
   4   8  -7         10.81         10.83         3.02 o                         
   0   9  -7         16.58         22.04         2.07 o                         
   1   9  -7          1.94          1.11         1.20 o                         
   2   9  -7          6.04          5.67         1.64 o                         
   3   9  -7          2.98          4.30         1.15 o                         
   1  10  -7          0.46          1.48         1.60 o                         
   0   0  -6        526.88        481.56         4.49 o                         
   2   0  -6        117.67        108.95         1.72 o                         
   4   0  -6        218.96        217.20         2.54 o                         
   6   0  -6          8.59          8.55         1.03 o                         
   1   1  -6         29.70         31.51         1.24 o                         
   2   1  -6         55.94         54.38         0.92 o                         
   3   1  -6         14.33         13.04         0.58 o                         
   4   1  -6         68.84         68.96         1.91 o                         
   5   1  -6          2.68          2.07         0.64 o                         
   6   1  -6         14.56         16.01         0.88 o                         
   7   1  -6          3.11          5.06         0.91 o                         
   0   2  -6         55.75         64.95         3.92 o                         
   1   2  -6         62.31         62.26         1.24 o                         
   2   2  -6         24.83         22.14         1.01 o                         
   3   2  -6         98.46         99.67         1.39 o                         
   4   2  -6          3.01          1.86         0.69 o                         
   5   2  -6         44.59         46.12         1.81 o                         
   6   2  -6          9.94          9.70         1.29 o                         
   7   2  -6          5.70          4.84         0.94 o                         
   1   3  -6         32.32         32.40         1.10 o                         
   2   3  -6         78.93         80.48         1.77 o                         
   3   3  -6         66.95         63.66         2.03 o                         
   4   3  -6         42.00         38.53         1.50 o                         
   5   3  -6          0.38          0.54         1.00 o                         
   6   3  -6         14.54         15.95         1.94 o                         
   7   3  -6          3.52          2.92         1.29 o                         
   0   4  -6         34.98         37.12         2.02 o                         
   1   4  -6         20.81         18.19         0.84 o                         
   2   4  -6         14.02         12.38         0.80 o                         
   3   4  -6         24.30         25.36         1.06 o                         
   4   4  -6          5.99          4.67         0.81 o                         
   5   4  -6          3.79          3.27         1.01 o                         
   6   4  -6          5.08          4.21         1.16 o                         
   7   4  -6          0.15         -0.75         1.07 o                         
   1   5  -6         40.61         37.63         1.63 o                         
   2   5  -6         23.18         21.77         0.94 o                         
   3   5  -6         60.39         53.63         2.13 o                         
   4   5  -6         45.47         44.17         1.27 o                         
   5   5  -6         26.26         26.86         1.16 o                         
   6   5  -6          3.56          5.73         0.87 o                         
   0   6  -6         84.11         82.96         3.29 o                         
   1   6  -6         32.46         32.88         0.96 o                         
   2   6  -6          5.76          3.79         0.78 o                         
   3   6  -6          5.73          5.91         0.93 o                         
   4   6  -6         26.93         24.08         1.13 o                         
   5   6  -6         14.34         14.61         1.07 o                         
   6   6  -6          2.62          2.14         1.10 o                         
   1   7  -6        106.94        113.83         2.06 o                         
   2   7  -6         48.83         46.57         1.33 o                         
   3   7  -6          6.63          5.36         0.83 o                         
   4   7  -6          6.32          4.77         0.86 o                         
   5   7  -6         19.51         21.25         1.17 o                         
   0   8  -6          9.43         10.70         1.26 o                         
   1   8  -6          9.34          8.88         0.82 o                         
   2   8  -6         13.40         12.38         0.84 o                         
   3   8  -6          8.69          7.75         0.88 o                         
   4   8  -6         13.72         13.10         0.90 o                         
   5   8  -6          7.66         10.26         2.04 o                         
   1   9  -6          0.72          0.25         0.74 o                         
   2   9  -6         56.71         57.84         1.41 o                         
   3   9  -6         14.03         14.45         1.05 o                         
   4   9  -6          0.84         -1.58         1.58 o                         
   0  10  -6          3.93          3.14         1.18 o                         
   1  10  -6          0.13          0.53         1.25 o                         
   2  10  -6          2.58          3.87         0.97 o                         
   2   0  -5        174.70        166.94         1.43 o                         
   4   0  -5         32.43         32.40         1.15 o                         
   6   0  -5         47.79         52.64         2.82 o                         
   8   0  -5         11.48         19.10         2.20 o                         
   0   1  -5          8.57          7.71         0.44 o                         
   1   1  -5        148.89        155.41         1.68 o                         
   2   1  -5         47.31         44.67         0.58 o                         
   3   1  -5         56.96         58.23         0.89 o                         
   4   1  -5         66.10         65.53         2.14 o                         
   5   1  -5         12.35         13.23         0.73 o                         
   6   1  -5         55.38         54.64         2.01 o                         
   7   1  -5         14.47         16.12         1.33 o                         
   8   1  -5          0.43          0.55         1.52 o                         
   1   2  -5         79.93         84.13         1.14 o                         
   2   2  -5        206.95        206.79         1.11 o                         
   3   2  -5         78.95         76.70         1.24 o                         
   4   2  -5          0.79          0.56         0.47 o                         
   5   2  -5         10.21         11.22         0.85 o                         
   6   2  -5          3.87          3.71         0.82 o                         
   7   2  -5          1.67          1.10         0.95 o                         
   8   2  -5         10.58         12.18         3.88 o                         
   0   3  -5        671.24        695.90         2.79 o                         
   1   3  -5         51.19         51.43         0.89 o                         
   2   3  -5         24.44         25.65         1.34 o                         
   3   3  -5         12.47         10.21         0.55 o                         
   4   3  -5         33.22         34.09         0.92 o                         
   5   3  -5         22.75         23.60         0.94 o                         
   6   3  -5         14.93         14.94         1.34 o                         
   7   3  -5          3.08          2.81         0.89 o                         
   8   3  -5          4.75          2.13         1.75 o                         
   1   4  -5        370.97        376.61         8.22 o                         
   2   4  -5          8.98          8.28         0.78 o                         
   3   4  -5         23.74         20.17         1.03 o                         
   4   4  -5         15.43         15.74         0.74 o                         
   5   4  -5         18.18         19.03         0.85 o                         
   6   4  -5          1.06          1.28         0.71 o                         
   7   4  -5          3.09          3.91         0.88 o                         
   0   5  -5         44.65         43.05         2.50 o                         
   1   5  -5         54.47         53.89         0.98 o                         
   2   5  -5         32.26         29.07         1.25 o                         
   3   5  -5         66.10         61.04         1.52 o                         
   4   5  -5          8.40         10.27         0.82 o                         
   5   5  -5         19.86         18.13         0.88 o                         
   6   5  -5          9.19          8.79         0.82 o                         
   7   5  -5          3.86          2.49         0.86 o                         
   1   6  -5         45.01         44.47         1.00 o                         
   2   6  -5         22.95         21.87         1.13 o                         
   3   6  -5         40.43         41.91         1.76 o                         
   4   6  -5         54.73         51.94         1.35 o                         
   5   6  -5          0.55          1.19         0.71 o                         
   6   6  -5         17.67         17.83         1.30 o                         
   7   6  -5          0.05         -1.06         1.48 o                         
   0   7  -5        173.01        173.32         2.98 o                         
   1   7  -5        202.18        199.51         3.21 o                         
   2   7  -5         22.78         21.70         0.87 o                         
   3   7  -5        121.56        119.99         8.35 o                         
   4   7  -5          4.79          3.82         1.07 o                         
   5   7  -5          3.40          4.19         0.91 o                         
   6   7  -5          2.08          3.50         1.28 o                         
   1   8  -5          8.33          9.08         0.79 o                         
   2   8  -5         52.84         53.32         1.18 o                         
   3   8  -5         33.61         30.27         0.97 o                         
   4   8  -5          1.85          4.13         1.57 o                         
   5   8  -5          2.36          1.40         1.24 o                         
   0   9  -5        229.76        240.41         4.33 o                         
   1   9  -5         16.54         16.47         0.91 o                         
   2   9  -5          7.93          8.15         0.92 o                         
   3   9  -5          2.40          3.05         1.32 o                         
   4   9  -5         19.27         17.47         1.48 o                         
   1  10  -5         17.04         20.04         1.24 o                         
   2  10  -5          3.22          4.22         1.23 o                         
   3  10  -5          0.68          0.39         0.83 o                         
   4  10  -5          0.61         -1.19         1.19 o                         
   0  11  -5         12.34         11.75         2.06 o                         
   1  11  -5          2.46          5.49         1.89 o                         
   0   0  -4        142.86        131.88         5.14 o                         
   2   0  -4        198.31        192.57         2.76 o                         
   4   0  -4        104.69         92.13         4.55 o                         
   6   0  -4         54.52         55.59         2.24 o                         
   8   0  -4         17.05         23.91         2.14 o                         
   1   1  -4        464.10        481.82         2.17 o                         
   2   1  -4        160.80        150.41         1.09 o                         
   3   1  -4         54.56         55.19         0.85 o                         
   4   1  -4         33.32         36.36         0.70 o                         
   5   1  -4         26.48         27.25         1.33 o                         
   6   1  -4          0.99          1.16         0.76 o                         
   7   1  -4          7.18          8.55         1.76 o                         
   8   1  -4         41.48         46.06         2.71 o                         
   0   2  -4        931.21        962.28         7.60 o                         
   1   2  -4        158.66        160.07         1.76 o                         
   2   2  -4         73.76         76.15         0.78 o                         
   3   2  -4         53.84         53.65         1.07 o                         
   4   2  -4         70.42         74.04         1.17 o                         
   5   2  -4         29.25         28.52         0.81 o                         
   6   2  -4         22.01         23.12         0.85 o                         
   7   2  -4          3.22          2.50         1.09 o                         
   8   2  -4          3.40          3.44         1.31 o                         
   1   3  -4        185.76        191.97         1.27 o                         
   2   3  -4        571.60        541.80         2.88 o                         
   3   3  -4          1.33          1.13         0.45 o                         
   4   3  -4          2.38          2.24         0.54 o                         
   5   3  -4          9.67          9.95         0.70 o                         
   6   3  -4          7.21          5.83         0.70 o                         
   7   3  -4          1.80          0.46         1.09 o                         
   8   3  -4          8.46          8.37         1.72 o                         
   0   4  -4         21.17         22.27         0.92 o                         
   1   4  -4        506.06        521.80         3.19 o                         
   2   4  -4          7.42          7.54         0.60 o                         
   3   4  -4        212.85        211.87         2.29 o                         
   4   4  -4          3.15          4.13         0.71 o                         
   5   4  -4         31.39         33.79         0.92 o                         
   6   4  -4         11.83         13.42         0.81 o                         
   7   4  -4          4.23          4.79         0.76 o                         
   8   4  -4          1.40          0.65         1.57 o                         
   1   5  -4        148.74        151.37         1.38 o                         
   2   5  -4         30.08         30.02         0.87 o                         
   3   5  -4          4.87          4.03         0.66 o                         
   4   5  -4         23.36         21.80         0.94 o                         
   5   5  -4         10.45         10.23         0.86 o                         
   6   5  -4          9.98          9.40         0.92 o                         
   7   5  -4          4.14          5.36         0.88 o                         
   8   5  -4          5.18          2.61         1.76 o                         
   0   6  -4         70.50         78.81         3.72 o                         
   1   6  -4         76.85         76.40         1.75 o                         
   2   6  -4        104.21         96.36         1.40 o                         
   3   6  -4         89.32         85.13         1.39 o                         
   4   6  -4         13.79         12.77         0.88 o                         
   5   6  -4          2.88          2.74         0.82 o                         
   6   6  -4         18.51         20.61         1.14 o                         
   7   6  -4          4.10          6.63         2.01 o                         
   1   7  -4        391.47        385.28         4.58 o                         
   2   7  -4         69.62         59.53         2.65 o                         
   3   7  -4        123.51        117.26         3.32 o                         
   4   7  -4         18.13         17.53         0.94 o                         
   5   7  -4          3.22          3.01         1.10 o                         
   6   7  -4          4.03          3.52         1.29 o                         
   7   7  -4          2.52          0.01         1.37 o                         
   0   8  -4        334.31        330.17         8.89 o                         
   1   8  -4         59.27         60.71         1.20 o                         
   2   8  -4         39.59         36.23         1.01 o                         
   3   8  -4          4.72          4.26         0.95 o                         
   4   8  -4         28.61         25.82         1.42 o                         
   5   8  -4          8.92          7.84         1.20 o                         
   6   8  -4          8.73          9.46         1.46 o                         
   1   9  -4          3.78          4.50         0.87 o                         
   2   9  -4        157.04        151.58         2.40 o                         
   3   9  -4         14.40         13.28         1.02 o                         
   4   9  -4          4.06          2.40         1.12 o                         
   5   9  -4          1.34          0.16         1.20 o                         
   0  10  -4          1.04          1.12         1.51 o                         
   1  10  -4         37.16         37.13         3.36 o                         
   2  10  -4          2.10          2.20         0.85 o                         
   3  10  -4         34.02         32.68         1.13 o                         
   4  10  -4          0.26          0.66         1.06 o                         
   1  11  -4          1.01          0.80         1.13 o                         
   2  11  -4          4.30          3.33         0.93 o                         
   2   0  -3         78.08         66.28         1.11 o                         
   4   0  -3        139.01        131.92         1.31 o                         
   6   0  -3        222.80        216.10         3.95 o                         
   8   0  -3         24.23         30.69         2.29 o                         
   0   1  -3       1739.68       1645.46        12.83 o                         
   1   1  -3        346.61        357.37         2.17 o                         
   2   1  -3        105.78        104.59         1.90 o                         
   3   1  -3         35.27         31.42         0.75 o                         
   4   1  -3          1.62          1.33         0.33 o                         
   5   1  -3         84.30         82.18         1.10 o                         
   6   1  -3         90.41         85.84         2.34 o                         
   7   1  -3         12.80         13.38         1.28 o                         
   8   1  -3          3.68          3.49         1.37 o                         
   1   2  -3        278.45        276.51         1.51 o                         
   2   2  -3        447.23        430.99         3.93 o                         
   3   2  -3        478.35        472.06         2.92 o                         
   4   2  -3        160.33        162.59         2.30 o                         
   5   2  -3          0.10          0.42         0.54 o                         
   6   2  -3         50.06         50.42         1.24 o                         
   7   2  -3          9.34          7.13         0.88 o                         
   8   2  -3          5.62          5.84         1.30 o                         
   0   3  -3       1424.95       1441.35         6.48 o                         
   1   3  -3         30.91         27.91         1.98 o                         
   2   3  -3         97.55         90.86         2.71 o                         
   3   3  -3        235.90        246.91         2.42 o                         
   4   3  -3         29.98         28.94         0.77 o                         
   5   3  -3         23.05         24.06         0.84 o                         
   6   3  -3         12.04         12.43         0.76 o                         
   7   3  -3          1.24          1.36         0.85 o                         
   8   3  -3          2.24          1.94         1.85 o                         
   1   4  -3        383.66        384.99         4.35 o                         
   2   4  -3          7.58          6.92         0.77 o                         
   3   4  -3        120.73        127.41         2.37 o                         
   4   4  -3         54.40         50.98         1.09 o                         
   5   4  -3         17.87         18.66         0.90 o                         
   6   4  -3          3.51          2.90         0.65 o                         
   7   4  -3          8.31          8.63         0.99 o                         
   8   4  -3          5.98          5.53         1.01 o                         
   0   5  -3        184.25        177.05         6.55 o                         
   1   5  -3         70.46         66.43         1.04 o                         
   2   5  -3        192.47        184.21         4.90 o                         
   3   5  -3        129.78        127.26         3.02 o                         
   4   5  -3         18.74         18.76         1.08 o                         
   5   5  -3         21.97         22.97         1.28 o                         
   6   5  -3         33.05         30.73         1.03 o                         
   7   5  -3          9.21          9.69         2.23 o                         
   8   5  -3          4.37          6.03         1.92 o                         
   1   6  -3        188.31        182.41         3.55 o                         
   2   6  -3         40.03         41.18         1.35 o                         
   3   6  -3         35.14         32.82         0.95 o                         
   4   6  -3         29.80         30.12         1.11 o                         
   5   6  -3         53.48         52.43         1.69 o                         
   6   6  -3          2.22          2.78         1.20 o                         
   7   6  -3          3.00          3.17         0.98 o                         
   0   7  -3         46.19         47.96         1.45 o                         
   1   7  -3        389.84        385.50         2.45 o                         
   2   7  -3          6.48          5.95         0.74 o                         
   3   7  -3         40.66         39.40         1.36 o                         
   4   7  -3         38.07         36.55         2.87 o                         
   5   7  -3         51.60         50.89         1.75 o                         
   6   7  -3          2.37          2.59         1.25 o                         
   7   7  -3          0.99          0.45         1.27 o                         
   1   8  -3         38.84         38.88         1.26 o                         
   2   8  -3        239.89        223.75         4.28 o                         
   3   8  -3         35.05         32.45         1.54 o                         
   4   8  -3         57.46         54.34         1.72 o                         
   5   8  -3         17.84         18.05         1.38 o                         
   6   8  -3          8.34         10.81         2.22 o                         
   0   9  -3        166.07        181.50         3.77 o                         
   1   9  -3         16.13         14.12         2.85 o                         
   2   9  -3          2.85          3.32         0.68 o                         
   3   9  -3         28.99         28.91         1.69 o                         
   4   9  -3         61.48         56.20         8.64 o                         
   5   9  -3          2.08          3.48         1.79 o                         
   1  10  -3         76.36         76.81         2.08 o                         
   2  10  -3          6.24          5.39         0.89 o                         
   3  10  -3         19.07         19.83         1.32 o                         
   4  10  -3          0.58          1.58         0.99 o                         
   0  11  -3          4.34          8.04         1.79 o                         
   1  11  -3          2.89          2.98         0.85 o                         
   2  11  -3          3.84          3.32         1.45 o                         
   3  11  -3          2.72          2.56         1.03 o                         
   1  12  -3          2.05          3.11         1.31 o                         
   2  12  -3          0.93         -1.42         1.42 o                         
   0   0  -2       3724.72       3417.71        27.01 o                         
   2   0  -2        565.12        542.29         5.16 o                         
   4   0  -2       1245.46       1166.92         4.26 o                         
   6   0  -2         51.04         51.28         2.17 o                         
   8   0  -2          8.67          6.86         1.66 o                         
   1   1  -2        676.45        619.60         4.13 o                         
   2   1  -2        390.38        369.72         3.55 o                         
   3   1  -2        532.33        532.48         2.85 o                         
   4   1  -2        822.50        782.43        11.19 o                         
   5   1  -2         25.09         24.23         0.83 o                         
   6   1  -2         14.21         12.66         0.85 o                         
   7   1  -2         27.34         28.91         1.75 o                         
   8   1  -2          8.27          7.71         1.29 o                         
   0   2  -2        324.09        313.85         3.34 o                         
   1   2  -2        927.37        860.44         5.94 o                         
   2   2  -2        915.33        949.57        23.51 o                         
   3   2  -2         32.38         32.33         0.78 o                         
   4   2  -2        281.55        277.50         1.71 o                         
   5   2  -2        142.67        136.17         1.40 o                         
   6   2  -2         31.27         29.98         1.05 o                         
   7   2  -2          2.18          2.62         0.80 o                         
   8   2  -2          2.82          4.43         1.13 o                         
   1   3  -2        288.21        263.57         6.60 o                         
   2   3  -2         42.96         54.70         4.08 o                         
   3   3  -2        115.74        116.98         1.26 o                         
   4   3  -2         51.47         57.41         1.27 o                         
   5   3  -2         69.06         71.32         1.11 o                         
   6   3  -2         20.77         19.55         0.98 o                         
   7   3  -2          2.44          2.79         0.85 o                         
   8   3  -2          1.80          2.34         1.14 o                         
   0   4  -2         60.47         68.85         3.96 o                         
   1   4  -2         55.49         56.83         1.71 o                         
   2   4  -2        144.13        149.23         3.53 o                         
   3   4  -2        133.17        131.57         3.14 o                         
   4   4  -2          7.84          7.18         0.68 o                         
   5   4  -2         78.53         82.18         1.45 o                         
   6   4  -2         21.20         19.89         2.09 o                         
   7   4  -2         20.10         21.31         1.13 o                         
   8   4  -2          0.98          0.99         0.86 o                         
   1   5  -2         53.66         61.93         3.53 o                         
   2   5  -2         31.65         34.39         0.70 o                         
   3   5  -2        106.37        101.13         1.29 o                         
   4   5  -2        196.58        192.67         2.07 o                         
   5   5  -2         48.18         49.76         1.18 o                         
   6   5  -2          6.70          6.86         1.20 o                         
   7   5  -2          1.40          1.24         1.29 o                         
   8   5  -2          7.24          6.92         1.04 o                         
   0   6  -2        647.60        709.26        23.79 o                         
   1   6  -2         57.13         54.86         1.03 o                         
   2   6  -2         47.99         49.02         1.64 o                         
   3   6  -2        135.76        131.56         3.04 o                         
   4   6  -2         73.91         73.39         2.27 o                         
   5   6  -2         25.16         23.95         1.35 o                         
   6   6  -2         19.74         22.49         1.50 o                         
   7   6  -2          7.50         11.11         2.53 o                         
   1   7  -2         77.63         79.09         1.65 o                         
   2   7  -2         24.70         22.47         1.09 o                         
   3   7  -2        170.84        162.92         2.88 o                         
   4   7  -2          4.68          5.53         1.03 o                         
   5   7  -2          6.48          8.03         1.23 o                         
   6   7  -2         14.72         16.67         1.59 o                         
   7   7  -2         23.65         27.04         1.88 o                         
   0   8  -2        221.40        226.86         3.96 o                         
   1   8  -2         20.70         20.79         1.37 o                         
   2   8  -2         27.07         26.52         1.46 o                         
   3   8  -2         62.15         61.88         1.63 o                         
   4   8  -2         30.17         29.17         2.73 o                         
   5   8  -2         24.22         21.96         1.43 o                         
   6   8  -2          7.97          6.39         1.30 o                         
   1   9  -2         86.38         84.53         1.52 o                         
   2   9  -2        109.43        108.02         2.56 o                         
   3   9  -2         25.58         26.57         1.33 o                         
   4   9  -2         26.64         23.43         1.44 o                         
   5   9  -2         20.77         21.62         1.53 o                         
   6   9  -2         19.03         19.13         1.58 o                         
   0  10  -2         49.32         51.11         2.39 o                         
   1  10  -2         16.17         16.92         1.02 o                         
   2  10  -2          5.99          5.78         0.90 o                         
   3  10  -2         23.40         22.01         1.32 o                         
   4  10  -2          1.94          1.81         1.07 o                         
   5  10  -2          0.83         -0.46         1.17 o                         
   1  11  -2         12.27         13.03         0.99 o                         
   2  11  -2          6.68          4.80         1.00 o                         
   3  11  -2          2.48          3.33         1.05 o                         
   4  11  -2          4.02          9.56         1.60 o                         
   0  12  -2          0.50          9.31         1.85 o                         
   1  12  -2          1.66          2.56         1.07 o                         
   2  12  -2          9.42          9.50         1.54 o                         
   2   0  -1      17554.26      16740.24       107.74 o                         
   4   0  -1        412.46        377.34         4.75 o                         
   6   0  -1         24.51         22.82         1.72 o                         
   8   0  -1          2.37          4.87         1.65 o                         
   0   1  -1        468.47        400.93         2.04 o                         
   1   1  -1        110.66        112.15         3.48 o                         
   2   1  -1       2362.13       2400.52         5.10 o                         
   3   1  -1        327.91        327.12         3.16 o                         
   4   1  -1         35.74         34.54         0.83 o                         
   5   1  -1        141.62        143.10         1.72 o                         
   6   1  -1         34.88         32.63         1.47 o                         
   7   1  -1          4.01          5.40         1.04 o                         
   8   1  -1          5.84          6.33         1.18 o                         
   9   1  -1          0.85         -0.43         1.22 o                         
   1   2  -1       2732.28       2803.71         9.30 o                         
   2   2  -1        504.44        539.53         9.98 o                         
   3   2  -1        278.97        282.66         3.80 o                         
   4   2  -1        307.72        304.06         7.26 o                         
   5   2  -1         42.93         39.38         1.01 o                         
   6   2  -1         11.45         11.15         0.84 o                         
   7   2  -1         13.18         14.27         1.21 o                         
   8   2  -1          1.02          1.29         1.14 o                         
   9   2  -1          0.81         -1.12         1.82 o                         
   0   3  -1       1046.09       1165.65         5.74 o                         
   1   3  -1        222.21        222.99         1.50 o                         
   2   3  -1         70.73         68.90         0.82 o                         
   3   3  -1         61.99         60.77         0.93 o                         
   4   3  -1         30.37         28.86         0.90 o                         
   5   3  -1          9.82         10.84         1.17 o                         
   6   3  -1          7.68          7.89         0.87 o                         
   7   3  -1         21.38         23.65         1.39 o                         
   8   3  -1          1.37          0.91         1.30 o                         
   1   4  -1       1198.55       1321.13         5.66 o                         
   2   4  -1        129.46        141.58         3.35 o                         
   3   4  -1        258.25        257.99         4.90 o                         
   4   4  -1         58.70         54.02         1.03 o                         
   5   4  -1         90.53         94.53         2.83 o                         
   6   4  -1          0.90          1.48         1.03 o                         
   7   4  -1         10.21         10.52         1.01 o                         
   8   4  -1          0.80          1.64         1.13 o                         
   0   5  -1          8.80          8.75         0.90 o                         
   1   5  -1         60.12         64.15         1.03 o                         
   2   5  -1         93.34         96.72         3.07 o                         
   3   5  -1        106.47        102.97         1.40 o                         
   4   5  -1         22.36         21.89         0.81 o                         
   5   5  -1          2.91          3.86         1.06 o                         
   6   5  -1         31.78         32.46         1.49 o                         
   7   5  -1          4.92          3.84         0.94 o                         
   8   5  -1          1.56          2.12         1.16 o                         
   1   6  -1         22.23         25.27         1.04 o                         
   2   6  -1        859.40        891.29        14.61 o                         
   3   6  -1         16.96         17.00         0.98 o                         
   4   6  -1         11.50         11.40         1.08 o                         
   5   6  -1         22.17         24.92         1.39 o                         
   6   6  -1         19.83         20.31         1.48 o                         
   7   6  -1         15.71         17.41         1.62 o                         
   8   6  -1          7.12         10.76         1.49 o                         
   0   7  -1        137.23        154.00         4.43 o                         
   1   7  -1         12.11         12.19         0.98 o                         
   2   7  -1         41.70         39.13         1.42 o                         
   3   7  -1         11.91         12.17         1.00 o                         
   4   7  -1         13.66         13.93         1.11 o                         
   5   7  -1         88.25         91.98         2.14 o                         
   6   7  -1          4.67          5.23         2.12 o                         
   7   7  -1          1.97          2.91         1.35 o                         
   1   8  -1         24.59         23.74         0.92 o                         
   2   8  -1         25.48         25.83         1.94 o                         
   3   8  -1         35.37         34.26         1.35 o                         
   4   8  -1          1.38          1.08         0.99 o                         
   5   8  -1         10.58          9.11         1.30 o                         
   6   8  -1          8.23         10.41         1.35 o                         
   7   8  -1         20.88         27.61         2.63 o                         
   0   9  -1        171.23        175.63         3.55 o                         
   1   9  -1          0.86          0.29         0.71 o                         
   2   9  -1         43.46         42.29         1.45 o                         
   3   9  -1         57.20         57.55         1.69 o                         
   4   9  -1         50.15         51.44         1.72 o                         
   5   9  -1         29.18         29.87         1.58 o                         
   6   9  -1          1.39          1.54         1.93 o                         
   1  10  -1         83.92         83.27         5.33 o                         
   2  10  -1         29.51         28.35         1.28 o                         
   3  10  -1          0.19          1.00         1.00 o                         
   4  10  -1         10.88         12.44         1.26 o                         
   5  10  -1          3.78          2.18         1.19 o                         
   0  11  -1         64.06         57.10         2.62 o                         
   1  11  -1          7.78          8.16         1.18 o                         
   2  11  -1          1.86          2.42         0.83 o                         
   3  11  -1         11.26         11.89         1.19 o                         
   4  11  -1          2.06         -0.16         1.06 o                         
   1  12  -1          7.23          8.37         1.69 o                         
   2  12  -1          0.56          1.20         1.20 o                         
   3  12  -1         11.52         10.55         1.57 o                         
   2   0   0        792.22        829.20         3.65 o                         
   4   0   0       1143.52       1039.46         5.87 o                         
   6   0   0          4.72          3.34         1.25 o                         
   8   0   0          3.85          3.42         1.62 o                         
   1   1   0        274.41        347.60         8.70 o                         
   2   1   0        273.88        259.87         7.88 o                         
   3   1   0         15.72         15.84         0.70 o                         
   4   1   0         12.26         11.91         0.80 o                         
   5   1   0          7.18          6.08         0.77 o                         
   6   1   0         66.75         70.52         1.64 o                         
   7   1   0          2.84          2.37         1.00 o                         
   8   1   0          4.86          3.23         1.11 o                         
   9   1   0          2.13          3.26         1.20 o                         
   0   2   0       2106.15       2615.70         5.66 o                         
   1   2   0       2095.49       2428.44         7.89 o                         
   2   2   0         26.83         27.41         0.96 o                         
   3   2   0       1459.64       1499.69         4.72 o                         
   4   2   0          4.63          7.57         0.79 o                         
   5   2   0          8.02          8.77         0.72 o                         
   6   2   0          0.13          0.77         0.89 o                         
   7   2   0          2.02          2.85         1.00 o                         
   8   2   0          0.06          0.87         1.08 o                         
   9   2   0          4.38          4.89         1.33 o                         
   1   3   0          1.62          2.58         0.26 o                         
   2   3   0        708.40        722.64         4.53 o                         
   3   3   0        161.93        142.61         1.27 o                         
   4   3   0         41.82         37.87         1.17 o                         
   5   3   0         41.72         39.88         1.32 o                         
   6   3   0         26.85         26.44         1.26 o                         
   7   3   0         25.82         25.77         1.36 o                         
   8   3   0          0.00          0.75         1.04 o                         
   9   3   0          4.16          6.48         2.06 o                         
   0   4   0        526.91        726.55         4.32 o                         
   1   4   0       1830.74       2145.48         3.28 o                         
   2   4   0         58.79         57.42         1.57 o                         
   3   4   0        262.51        267.80         4.83 o                         
   4   4   0          6.55          5.76         0.92 o                         
   5   4   0          0.17          0.86         0.95 o                         
   6   4   0          0.07          0.70         1.04 o                         
   7   4   0          1.35          1.22         1.08 o                         
   8   4   0          2.38          3.13         1.68 o                         
   1   5   0        367.56        418.29         4.06 o                         
   2   5   0          0.98          0.90         0.37 o                         
   3   5   0         42.06         43.36         1.19 o                         
   4   5   0          1.41          0.74         0.86 o                         
   5   5   0          5.03          6.70         1.29 o                         
   6   5   0         11.10         13.16         1.29 o                         
   7   5   0         14.19         17.96         1.50 o                         
   8   5   0          4.94          5.46         1.17 o                         
   0   6   0       1930.30       2490.93        13.63 o                         
   1   6   0          1.90          1.76         0.56 o                         
   2   6   0          0.35          1.04         0.58 o                         
   3   6   0          8.59          7.22         0.86 o                         
   4   6   0        247.85        255.57         7.14 o                         
   5   6   0          6.66          6.37         1.13 o                         
   6   6   0          0.14         -0.14         1.13 o                         
   7   6   0         13.85         16.38         1.53 o                         
   8   6   0          0.46         -0.56         1.91 o                         
   1   7   0          5.44          6.74         0.64 o                         
   2   7   0         88.55         91.96         1.39 o                         
   3   7   0         36.81         37.98         2.63 o                         
   4   7   0         27.61         25.36         1.29 o                         
   5   7   0         25.07         27.40         2.07 o                         
   6   7   0          0.10          0.12         1.22 o                         
   7   7   0         25.15         28.81         3.48 o                         
   0   8   0        164.60        163.72         3.35 o                         
   1   8   0          0.44          0.38         0.65 o                         
   2   8   0         21.61         19.95         1.15 o                         
   3   8   0          2.60          2.13         0.93 o                         
   4   8   0         14.84         12.97         1.23 o                         
   5   8   0         46.01         51.15         2.14 o                         
   6   8   0          2.18          2.97         1.20 o                         
   7   8   0          3.24          6.60         1.96 o                         
   1   9   0         10.79         13.23         0.89 o                         
   2   9   0        136.82        141.57         4.78 o                         
   3   9   0         12.91         15.22         1.20 o                         
   4   9   0          3.30          2.86         1.24 o                         
   5   9   0          5.49          5.57         1.31 o                         
   6   9   0          6.08          6.60         1.57 o                         
   0  10   0         32.57         28.91         2.03 o                         
   1  10   0         66.50         71.63        11.11 o                         
   2  10   0         12.57         12.87         0.95 o                         
   3  10   0         57.36         55.75         3.07 o                         
   4  10   0         12.45         12.75         1.29 o                         
   5  10   0         14.76         19.30         2.68 o                         
   1  11   0         24.89         23.94         4.61 o                         
   2  11   0         33.41         38.08         1.76 o                         
   3  11   0          0.04         -0.45         1.05 o                         
   4  11   0          1.50          0.99         0.99 o                         
   0  12   0          1.92         -0.30         1.49 o                         
   1  12   0          9.89         13.80         2.77 o                         
   2  12   0          1.79          2.93         1.26 o                         
   3  12   0          1.13          3.43         1.56 o                         
   2   0   1      17554.48      16724.13        63.18 o                         
   4   0   1        413.05        379.20         3.55 o                         
   6   0   1         24.45         22.82         1.59 o                         
   8   0   1          2.37          3.82         1.60 o                         
   2   1   1       2362.08       2369.11         6.08 o                         
   3   1   1        327.51        322.45         2.83 o                         
   4   1   1         35.83         33.98         1.78 o                         
   5   1   1        141.74        143.78         1.90 o                         
   6   1   1         34.93         33.51         1.27 o                         
   7   1   1          3.99          4.51         0.99 o                         
   8   1   1          5.85          7.46         1.12 o                         
   9   1   1          0.85          1.06         1.08 o                         
   1   2   1       2733.24       2876.73        26.26 o                         
   2   2   1        504.21        515.42         9.14 o                         
   3   2   1        278.66        286.63         2.33 o                         
   4   2   1        307.74        297.35         3.32 o                         
   5   2   1         42.94         40.82         1.66 o                         
   6   2   1         11.45         12.73         0.97 o                         
   7   2   1         13.16         13.12         1.18 o                         
   8   2   1          1.01          2.01         1.11 o                         
   9   2   1          0.81          0.30         1.19 o                         
   0   3   1       1045.50       1157.25         4.79 o                         
   1   3   1        222.41        221.13         6.71 o                         
   2   3   1         70.91         69.35         1.04 o                         
   3   3   1         61.97         62.25         2.88 o                         
   4   3   1         30.36         29.12         1.09 o                         
   5   3   1          9.83          8.99         1.25 o                         
   6   3   1          7.68          7.79         1.41 o                         
   7   3   1         21.38         22.40         1.25 o                         
   8   3   1          1.37         -0.33         1.03 o                         
   9   3   1          5.78          2.57         1.54 o                         
   1   4   1       1198.70       1334.66        18.55 o                         
   2   4   1        129.48        137.78         7.12 o                         
   3   4   1        258.16        256.53         2.26 o                         
   4   4   1         58.73         58.63         1.81 o                         
   5   4   1         90.54         97.67         4.44 o                         
   6   4   1          0.90          2.27         1.40 o                         
   7   4   1         10.24         10.22         1.21 o                         
   8   4   1          0.81          1.23         1.06 o                         
   0   5   1          8.91          8.93         0.58 o                         
   1   5   1         60.16         66.33         3.69 o                         
   2   5   1         93.34         99.07         4.03 o                         
   3   5   1        106.41        107.21         1.65 o                         
   4   5   1         22.39         24.55         1.16 o                         
   5   5   1          2.90          2.56         0.97 o                         
   6   5   1         31.81         31.31         2.09 o                         
   7   5   1          4.92          5.84         1.75 o                         
   8   5   1          1.56          2.14         1.35 o                         
   1   6   1         22.20         26.88         0.76 o                         
   2   6   1        859.44        893.50         7.90 o                         
   3   6   1         16.90         17.07         0.98 o                         
   4   6   1         11.46         12.15         1.07 o                         
   5   6   1         22.17         24.34         1.35 o                         
   6   6   1         19.80         19.00         1.37 o                         
   7   6   1         15.69         16.93         2.01 o                         
   8   6   1          7.12          6.87         1.82 o                         
   0   7   1        137.44        154.07         1.87 o                         
   1   7   1         12.07         11.92         0.70 o                         
   2   7   1         41.69         40.76         1.60 o                         
   3   7   1         11.91         13.19         1.02 o                         
   4   7   1         13.64         15.41         1.13 o                         
   5   7   1         88.37         96.12         2.91 o                         
   6   7   1          4.67          5.09         1.62 o                         
   7   7   1          1.97          3.92         1.75 o                         
   8   7   1          1.00          3.05         1.74 o                         
   1   8   1         24.64         23.87         0.90 o                         
   2   8   1         25.42         26.12         1.28 o                         
   3   8   1         35.27         32.22         1.31 o                         
   4   8   1          1.38          0.87         1.04 o                         
   5   8   1         10.59         11.67         1.30 o                         
   6   8   1          8.24         10.03         1.41 o                         
   7   8   1         20.87         18.68         1.86 o                         
   0   9   1        171.25        177.24         3.69 o                         
   1   9   1          0.85          0.51         0.94 o                         
   2   9   1         43.46         46.71         2.47 o                         
   3   9   1         57.10         57.66         1.70 o                         
   4   9   1         50.19         47.26         1.86 o                         
   5   9   1         29.12         29.31         3.90 o                         
   6   9   1          1.40         -0.97         1.12 o                         
   1  10   1         84.07         83.91         8.70 o                         
   2  10   1         29.58         29.74         1.50 o                         
   3  10   1          0.19          0.19         0.94 o                         
   4  10   1         10.91          9.84         1.23 o                         
   5  10   1          3.78          3.00         1.05 o                         
   0  11   1         63.86         59.73         2.75 o                         
   1  11   1          7.77          6.31         1.48 o                         
   2  11   1          1.85          1.95         1.08 o                         
   3  11   1         11.24          9.84         1.58 o                         
   4  11   1          2.07         -0.56         1.00 o                         
   5  11   1          2.06          4.44         1.42 o                         
   1  12   1          7.25         11.85         1.94 o                         
   2  12   1          0.57         -0.58         1.46 o                         
   3  12   1         11.49          8.68         1.48 o                         
   4   0   2       1244.94       1158.05         6.01 o                         
   6   0   2         51.09         48.09         1.91 o                         
   8   0   2          8.64          8.47         1.71 o                         
   2   1   2        390.14        380.01         2.26 o                         
   3   1   2        533.02        522.65         3.48 o                         
   4   1   2        822.66        787.33         4.99 o                         
   5   1   2         25.05         26.29         1.00 o                         
   6   1   2         14.25         14.18         0.99 o                         
   7   1   2         27.39         27.25         1.28 o                         
   8   1   2          8.26          6.64         1.07 o                         
   9   1   2          2.06          1.00         1.34 o                         
   0   2   2        323.58        312.62         1.76 o                         
   1   2   2        926.93        864.67         2.88 o                         
   2   2   2        915.06        921.31         3.92 o                         
   3   2   2         32.44         31.18         1.10 o                         
   4   2   2        281.61        280.61         3.19 o                         
   5   2   2        142.40        135.33         2.56 o                         
   6   2   2         31.26         28.79         1.19 o                         
   7   2   2          2.18          2.05         1.00 o                         
   8   2   2          2.82          2.73         1.05 o                         
   9   2   2          0.59          1.30         1.39 o                         
   1   3   2        288.41        255.75         1.56 o                         
   2   3   2         43.07         50.80         1.13 o                         
   3   3   2        115.69        122.29         2.01 o                         
   4   3   2         51.58         55.89         1.67 o                         
   5   3   2         69.09         68.58         2.05 o                         
   6   3   2         20.72         19.11         1.61 o                         
   7   3   2          2.43          2.31         1.03 o                         
   8   3   2          1.80          2.49         1.38 o                         
   0   4   2         60.44         76.26         2.75 o                         
   1   4   2         55.48         56.68         2.09 o                         
   2   4   2        144.16        142.80         3.47 o                         
   3   4   2        133.36        135.98         1.67 o                         
   4   4   2          7.86          8.09         1.05 o                         
   5   4   2         78.58         85.71         2.43 o                         
   6   4   2         21.21         22.99         1.77 o                         
   7   4   2         20.11         23.53         2.06 o                         
   8   4   2          0.98          1.75         1.36 o                         
   1   5   2         53.60         62.74         1.35 o                         
   2   5   2         31.63         30.82         0.90 o                         
   3   5   2        106.22         99.81         1.56 o                         
   4   5   2        196.68        198.83         2.49 o                         
   5   5   2         48.19         45.08         1.89 o                         
   6   5   2          6.73          9.08         1.49 o                         
   8   5   2          7.25          7.72         1.49 o                         
   0   6   2        647.78        713.09         3.29 o                         
   1   6   2         57.06         51.77         3.38 o                         
   2   6   2         48.03         47.02         1.17 o                         
   3   6   2        135.69        127.81         1.84 o                         
   4   6   2         73.85         75.16         1.66 o                         
   5   6   2         25.06         23.52         1.75 o                         
   6   6   2         19.73         22.70         1.84 o                         
   1   7   2         77.61         83.10         1.56 o                         
   2   7   2         24.74         24.52         3.37 o                         
   3   7   2        171.14        156.61         3.39 o                         
   4   7   2          4.67          6.51         1.00 o                         
   5   7   2          6.47          6.48         1.30 o                         
   0   8   2        221.16        231.97         3.89 o                         
   1   8   2         20.69         23.02         1.16 o                         
   2   8   2         26.97         29.50         1.53 o                         
   3   8   2         62.20         63.97         2.63 o                         
   4   8   2         30.12         28.44         2.09 o                         
   5   8   2         24.15         23.96         2.05 o                         
   1   9   2         86.35         88.03         2.62 o                         
   2   9   2        109.47        113.25         2.80 o                         
   3   9   2         25.53         26.85         1.74 o                         
   4   9   2         26.69         23.59         1.95 o                         
   5   9   2         20.77         18.43         1.97 o                         
   0  10   2         49.49         47.32         2.25 o                         
   1  10   2         16.19         19.53         2.31 o                         
   2  10   2          6.00          5.97         1.50 o                         
   3  10   2         23.40         16.02         1.46 o                         
   4  10   2          1.96         -0.29         1.56 o                         
   5  10   2          0.82         -1.27         1.51 o                         
   1  11   2         12.25         12.17         1.97 o                         
   2  11   2          6.64          5.46         1.11 o                         
   0  12   2          0.51          1.13         1.25 o                         
   1  12   2          1.65          2.75         1.97 o                         
   4   0   3        138.69        135.50         2.11 o                         
   6   0   3        222.61        212.03         3.43 o                         
   2   1   3        105.86        104.83         1.11 o                         
   3   1   3         35.37         33.31         0.96 o                         
   4   1   3          1.60          2.12         0.73 o                         
   5   1   3         84.49         83.53         1.42 o                         
   6   1   3         90.45         87.98         1.68 o                         
   7   1   3         12.78         13.90         1.54 o                         
   2   2   3        447.21        442.42         2.38 o                         
   3   2   3        477.82        464.29         3.18 o                         
   4   2   3        160.22        167.17         2.39 o                         
   5   2   3          0.10         -0.41         0.92 o                         
   6   2   3         50.07         47.17         1.93 o                         
   7   2   3          9.30          7.72         1.39 o                         
   8   2   3          5.62          1.58         1.41 o                         
   1   3   3         30.94         31.05         0.76 o                         
   2   3   3         97.74         93.75         1.33 o                         
   3   3   3        236.08        245.89         2.49 o                         
   4   3   3         29.90         30.18         1.29 o                         
   5   3   3         23.03         24.34         1.44 o                         
   7   3   3          1.24         -0.18         1.08 o                         
   8   3   3          2.23          1.29         1.27 o                         
   1   4   3        383.29        373.50         2.84 o                         
   2   4   3          7.62          7.74         0.68 o                         
   3   4   3        120.82        131.51         2.09 o                         
   4   4   3         54.44         52.09         1.57 o                         
   8   4   3          5.97          6.40         1.56 o                         
   0   5   3        184.20        179.82         2.34 o                         
   1   5   3         70.41         68.51         1.53 o                         
   2   5   3        192.58        174.60         2.28 o                         
   3   5   3        129.85        124.80         2.14 o                         
   8   5   3          4.38          2.67         1.30 o                         
   1   6   3        188.39        179.09         1.79 o                         
   2   6   3         39.98         38.30         1.68 o                         
   0   7   3         46.08         44.24         1.70 o                         
   1   7   3        389.93        394.89         3.56 o                         
   2   7   3          6.49          7.74         0.77 o                         
   3   7   3         40.60         35.72         1.71 o                         
   1   8   3         38.95         39.00         1.64 o                         
   3   8   3         35.02         31.37         1.80 o                         
   0   9   3        165.98        156.72         3.24 o                         
   1   9   3         16.12         15.92         1.71 o                         
   1  10   3         76.27         80.95         2.86 o                         
                                                                                
